# Supplementary material for: The alternative splicing factor Nova2 regulates vascular development and lumen formation
Source: Nat Commun. 2015 Oct 8;6:8479. doi: 10.1038/ncomms9479 (PMC4633719; doi:10.1038/ncomms9479)
Supplement: Supplementary Table 1 — contains the 365 AS events affected by Nova2 depletion in ECs. [file ncomms9479-s2.xlsx]

## Sheet: All events
GENE	EVENT	COORD	LENGTH	FullCO	COMPLEX	Endoth_Nova2_Cont	Endoth_Nova2_Cont-Q	Endoth_Nova2_Cont1b	Endoth_Nova2_Cont1b-Q	Endoth_Nova2_Cont2b	Endoth_Nova2_Cont2b-Q	Endoth_Nova2_KD	Endoth_Nova2_KD-Q	Endoth_Nova2_KD1	Endoth_Nova2_KD1-Q	Endoth_Nova2_KD2	Endoth_Nova2_KD2-Q	Average_control	Average_KD	Difference_between_means	Difference_between ranges	Up / Down
BC023814	MmuALTA0002539-2/2	chr3:87731485-87731677	40	chr3:87731846,87731485-87731677+87731637	Alt3	64.44	OK,OK,OK,45=45,S@29.00,16.00	60	LOW,LOW,LOW,20=20,S@12.00,8.00	68	LOW,LOW,LOW,25=25,S@17.00,8.00	79.31	OK,OK,OK,58=58,S@46.00,12.00	75.86	LOW,LOW,LOW,29=29,S@22.00,7.00	82.76	LOW,LOW,LOW,29=29,S@24.00,5.00	64	79.31	15.31	7.86	Down
Efcab7	MmuALTA0006122-2/2	chr4:99498081-99498271	3	chr4:99496245,99498084+99498081-99498271	Alt3	45.9	OK,OK,OK,48=44,C1@22.03,25.97	44	LOW,LOW,LOW,25=23,C1@11.00,14.00	47.96	LOW,LOW,LOW,23=21,C1@11.03,11.97	63.43	OK,OK,OK,90=76,C1@57.09,32.91	65.84	LOW,LOW,LOW,38=33,C1@25.02,12.98	61.67	OK,OK,OK,52=43,C1@32.07,19.93	45.98	63.755	17.775	13.71	Down
0610009L18Rik	MmuALTA0000012-2/2	chr11:120212071-	3	chr11:120210176,120212074+120212071-	Alt3	79.59	OK,OK,OK,49=49,S@39.00,10.00	82.14	LOW,LOW,LOW,28=28,S@23.00,5.00	76.19	LOW,LOW,LOW,21=21,S@16.00,5.00	100	LOW,LOW,LOW,30=30,S@30.00,0.00	100	VLOW,VLOW,VLOW,16=16,S@16.00,0.00	100	VLOW,VLOW,VLOW,14=14,S@14.00,0.00	79.165	100	20.835	17.86	Down
4833420G17Rik	MmuALTA0000468-2/2	chr13:120260946-120261047	28	chr13:120258968,120260974+120260946-120261047	Alt3	29.77	OK,OK,OK,48=48,S@14.29,33.71	30.61	LOW,LOW,LOW,30=30,S@9.18,20.82	28.36	VLOW,VLOW,VLOW,18=18,S@5.10,12.90	55.58	OK,OK,OK,82=81,S@45.58,36.42	56.27	LOW,LOW,LOW,36=36,S@20.26,15.74	55.04	OK,OK,OK,46=45,S@25.32,20.68	29.485	55.655	26.17	24.43	Down
Trrap	MmuALTA0018970-2/2	chr5:145552140-145552237	3	chr5:145552056,145552143+145552140-145552237	Alt3	52.29	OK,OK,OK,64=64,S@33.47,30.53	60.07	LOW,LOW,LOW,32=32,S@19.22,12.78	44.46	LOW,LOW,LOW,32=32,S@14.23,17.77	78.54	OK,OK,OK,82=82,S@64.40,17.60	78	OK,OK,OK,40=40,S@31.20,8.80	79.06	OK,OK,OK,42=42,S@33.21,8.79	52.265	78.53	26.265	17.93	Down
Phc3	MmuALTA0013132-2/2	chr3:30813017-30813248	25	chr3:30813340,30813017-30813248+30813223	Alt3	52.38	OK,OK,OK,63=62,S@33.00,30.00	51.52	LOW,LOW,LOW,33=33,S@17.00,16.00	53.33	LOW,LOW,LOW,30=29,S@16.00,14.00	67.44	OK,OK,OK,86=84,S@58.00,28.00	69.7	LOW,LOW,LOW,33=31,C1@23.00,10.00	66.04	OK,OK,OK,53=53,S@35.00,18.00	52.425	67.87	15.445	12.71	Down
2700050L05Rik	MmuALTA0000399-3/3	chr7:140851754-140851977	65	chr7:140850327,140851819+140851800+140851754-140851977	Alt3	69.23	OK,OK,OK,65=60,C1@45.00,20.00	70.59	LOW,LOW,LOW,34=32,C1@24.00,10.00	67.74	LOW,LOW,LOW,31=28,C1@21.00,10.00	86.67	OK,OK,OK,75=74,S@65.00,10.00	80.95	OK,OK,OK,42=41,S@34.00,8.00	93.94	LOW,LOW,LOW,33=33,S@31.00,2.00	69.165	87.445	18.28	10.36	Down
Wdsub1	MmuALTA0020122-3/3	chr2:59716389-59716644	56	chr2:59720458,59716389-59716644+59716607+59716588	Alt3	25.32	OK,OK,OK,79=50,C2@20.00,59.00	25	OK,OK,LOW,44=28,C2@11.00,33.00	25.71	LOW,LOW,LOW,35=22,C2@9.00,26.00	42.31	SOK,SOK,OK,104=57,C2@44.00,60.00	35	OK,OK,VLOW,40=19,C3@14.00,26.00	46.88	OK,OK,LOW,64=38,C2@30.00,34.00	25.355	40.94	15.585	9.29	Down
Rasal2	MmuALTA0014890-2/2	chr1:159088790-159088989	21	chr1:159091256,159088790-159088989+159088968	Alt3	4.92	OK,OK,OK,61=61,S@3.00,58.00	2.5	OK,OK,OK,40=40,S@1.00,39.00	9.52	LOW,LOW,LOW,21=21,S@2.00,19.00	22.29	SOK,SOK,SOK,166=160,S@37.00,129.00	27.78	OK,OK,OK,72=70,S@20.00,52.00	18.09	OK,OK,OK,94=90,S@17.00,77.00	6.01	22.935	16.925	8.57	Down
AA408296	MmuALTA0000725-4/4	chr1:194939951-194940196	119	chr1:194940799,194939951-194940196+194940174+194940081+194940077	Alt3	61.36	OK,OK,OK,88=87,S@54.00,34.00	60.98	OK,OK,OK,41=40,S@25.00,16.00	61.7	OK,OK,OK,47=47,S@29.00,18.00	80	SOK,SOK,SOK,145=143,S@116.00,29.00	76.12	OK,OK,OK,67=66,S@51.00,16.00	83.33	OK,OK,OK,78=77,S@65.00,13.00	61.34	79.725	18.385	14.42	Down
Zfp653	MmuALTA0020706-3/4	chr9:21861984-21862146	29	chr9:21862248,21861984-21862160+21862146+21862122+21862117	Alt3	42.31	OK,OK,OK,78=78,S@33.00,45.00	39.53	OK,OK,OK,43=43,S@17.00,26.00	45.71	LOW,LOW,LOW,35=35,S@16.00,19.00	61.36	OK,OK,OK,75=74,S@46.02,28.98	53.63	LOW,LOW,LOW,28=27,S@15.02,12.98	65.96	OK,OK,OK,47=47,S@31.00,16.00	42.62	59.795	17.175	7.92	Down
Actr5	MmuALTA0001104-2/2	chr2:158461744-158461883	19	chr2:158461162,158461763+158461744-158461883	Alt3	75.29	OK,OK,OK,85=85,S@64.00,21.00	81.82	OK,OK,OK,44=44,S@36.00,8.00	68.29	OK,OK,OK,41=41,S@28.00,13.00	93.75	OK,OK,OK,80=80,S@75.00,5.00	95.24	OK,OK,OK,42=42,S@40.00,2.00	92.11	LOW,LOW,LOW,38=38,S@35.00,3.00	75.055	93.675	18.62	10.29	Down
Cyp4f16	MmuALTA0004959-2/2	chr17:32673940-32674141	3	chr17:32673600,32673943+32673940-32674141	Alt3	32.41	OK,SOK,OK,74=74,S@23.98,50.02	0	OK,OK,OK,45=45,S@0.00,45.00	55.56	LOW,OK,LOW,29=29,S@16.11,12.89	80.28	OK,SOK,OK,96=96,S@77.07,18.93	85.37	LOW,SOK,LOW,35=35,S@29.88,5.12	75.76	OK,SOK,OK,61=61,S@46.21,14.79	27.78	80.565	52.785	20.2	Down
2410002F23Rik	MmuALTA0000310-2/2	chr7:51502608-51502786	13	chr7:51502193,51502621+51502608-51502786	Alt3	46.15	SOK,SOK,OK,125=93,C2@57.69,67.31	48.98	OK,OK,OK,67=49,C2@32.82,34.18	42.6	OK,OK,OK,58=44,C2@24.71,33.29	68.06	SOK,SOK,SOK,224=163,C2@152.45,71.55	70.26	SOK,SOK,OK,100=72,C2@70.26,29.74	66.23	SOK,SOK,OK,124=91,C2@82.13,41.87	45.79	68.245	22.455	17.25	Down
Pdlim5	MmuALTA0012966-2/2	chr3:141975087-141975505	327	chr3:141977370,141975087-141975505+141975178	Alt3	58.58	SOK,SOK,SOK,169=169,S@99.00,70.00	50	OK,OK,OK,90=90,S@45.00,45.00	68.35	OK,OK,OK,79=79,S@54.00,25.00	83.05	SOK,SOK,SOK,407=407,S@338.01,68.99	83.78	SOK,SOK,SOK,185=185,S@154.99,30.01	82.43	SOK,SOK,SOK,222=222,S@182.99,39.01	59.175	83.105	23.93	14.08	Down
Chchd7	MmuALTA0004009-2/2	chr4:3866526-3866673	45	chr4:3866278,3866571+3866526-3866673	Alt3	61.17	SOK,SOK,SOK,210=182,C1@128.46,81.54	58.46	SOK,SOK,OK,116=98,C1@67.81,48.19	64.5	OK,OK,OK,94=84,C1@60.63,33.37	77.23	SOK,SOK,SOK,219=189,C1@169.13,49.87	81.74	SOK,SOK,OK,107=90,C1@87.46,19.54	72.9	SOK,SOK,OK,112=99,C1@81.65,30.35	61.48	77.32	15.84	8.4	Down
Phrf1	MmuALTA0013191-2/2	chr7:148440763-148440890	4	chr7:148434408,148440767+148440763-148440890	Alt3	46	SOK,SOK,SOK,230=228,S@105.80,124.20	52.17	SOK,SOK,SOK,117=117,S@61.04,55.96	40.73	SOK,SOK,SOK,113=111,S@46.02,66.98	69.78	SOK,SOK,SOK,297=294,S@207.25,89.75	64.36	SOK,SOK,SOK,128=127,S@82.38,45.62	74.43	SOK,SOK,SOK,169=167,S@125.79,43.21	46.45	69.395	22.945	12.19	Down
Sept8	MmuALTA0016147-3/3	chr11:53354532-53355349	445	chr11:53351417,53354977+53354712+53354532-53355349	Alt3	24.27	SOK,SOK,SOK,379=379,S@91.98,287.02	23	SOK,SOK,SOK,200=200,S@46.00,154.00	25.7	SOK,SOK,SOK,179=179,S@46.00,133.00	40.13	SOK,SOK,SOK,765=765,S@306.99,458.01	43.03	SOK,SOK,SOK,330=330,S@142.00,188.00	37.93	SOK,SOK,SOK,435=435,S@165.00,270.00	24.35	40.48	16.13	12.23	Down
Gm13157	MmuALTA0007845-2/2	chr4:147135330-147135434	47	chr4:147181199,147135330-147135434+147135387	Alt3	21.43	LOW,OK,VLOW,22=12,C1@4.71,17.29	14.58	VLOW,OK,N,12=9,C1@1.75,10.25	36.36	VLOW,LOW,N,10=3,C2@3.64,6.36	50.93	LOW,SOK,VLOW,32=19,C1@16.30,15.70	49.18	VLOW,OK,VLOW,17=11,C1@8.36,8.64	53.19	VLOW,OK,N,15=8,C1@7.98,7.02	25.47	51.185	25.715	12.82	Down
Mlf1ip	MmuALTA0011009-3/3	chr8:47661580-47661736	103	chr8:47659264,47661683+47661585+47661580-47661736	Alt3	30.51	LOW,SOK,VLOW,33=10,C3@10.07,22.93	25.43	VLOW,SOK,N,18=5,C3@4.58,13.42	36.36	VLOW,OK,N,15=5,C3@5.45,9.55	74.08	OK,SOK,OK,58=41,C2@42.97,15.03	68.97	LOW,SOK,LOW,29=20,C2@20.00,9.00	79.88	LOW,SOK,LOW,29=21,C2@23.17,5.83	30.895	74.425	43.53	32.61	Down
Atat1	MmuALTA0002174-2/2	chr17:36035202-36035295	51	chr17:36038313,36035202-36035295+36035244	Alt3	15.08	LOW,LOW,N,26=8,C3@3.92,22.08	9.83	VLOW,VLOW,N,10=4,C3@0.98,9.02	18.35	VLOW,VLOW,N,16=4,C3@2.94,13.06	39.36	OK,OK,LOW,45=20,C3@17.71,27.29	49.28	VLOW,VLOW,N,18=9,C3@8.87,9.13	32.76	LOW,LOW,VLOW,27=11,C3@8.85,18.15	14.09	41.02	26.93	14.41	Down
Jmjd1c	MmuALTA0009468-2/2	chr10:66680786-66680929	79	chr10:66679855,66680865+66680786-66680929	Alt3	39.4	LOW,LOW,VLOW,31=19,C2@12.21,18.79	33.98	VLOW,VLOW,VLOW,15=11,C2@5.10,9.90	44.46	VLOW,VLOW,N,16=8,C2@7.11,8.89	74.47	OK,OK,LOW,46=26,C2@34.26,11.74	79.43	VLOW,VLOW,VLOW,19=11,C2@15.09,3.91	70.97	LOW,LOW,VLOW,27=15,C2@19.16,7.84	39.22	75.2	35.98	26.51	Down
Hspb2	MmuALTA0008847-2/2	chr9:-50559838	282	chr9:50560282,-50559838+50559556	Alt3	29.03	LOW,LOW,LOW,31=31,S@9.00,22.00	37.5	VLOW,VLOW,VLOW,16=16,S@6.00,10.00	20	VLOW,VLOW,VLOW,15=15,S@3.00,12.00	61.36	OK,OK,OK,44=44,S@27.00,17.00	66.67	LOW,LOW,LOW,24=24,S@16.00,8.00	55	LOW,LOW,LOW,20=20,S@11.00,9.00	28.75	60.835	32.085	17.5	Down
Tsg101	MmuALTA0019009-2/2	chr7:54164275-54164361	28	chr7:54166115,54164275-54164361+54164333	Alt3	78.54	OK,OK,OK,41=41,S@32.20,8.80	72.02	LOW,LOW,LOW,21=21,S@15.12,5.88	85.37	LOW,LOW,LOW,20=20,S@17.07,2.93	63.18	OK,OK,OK,48=48,S@30.33,17.67	60.69	LOW,LOW,LOW,25=25,S@15.17,9.83	65.87	LOW,LOW,LOW,23=23,S@15.15,7.85	78.695	63.28	15.415	6.15	Up
Gm15800	MmuALTA0007867-2/2	chr5:121805572-121805678	3	chr5:121803974,121805575+121805572-121805678	Alt3	69.85	OK,OK,OK,53=52,S@37.02,15.98	76.09	LOW,LOW,LOW,25=24,S@19.02,5.98	64.29	LOW,LOW,LOW,28=28,S@18.00,10.00	46.81	OK,OK,OK,47=47,S@22.00,25.00	42.86	LOW,LOW,LOW,21=21,S@9.00,12.00	50	LOW,LOW,LOW,26=26,S@13.00,13.00	70.19	46.43	23.76	14.29	Up
Fam125b	MmuALTA0006783-2/3	chr2:33729189-33729367	10	chr2:33729858,33729189-33729778+33729367+33729357	Alt3	96.72	OK,OK,OK,61=61,S@59.00,2.00	96.55	LOW,LOW,LOW,29=29,S@28.00,1.00	96.88	LOW,LOW,LOW,32=32,S@31.00,1.00	82.14	OK,OK,OK,56=56,S@46.00,10.00	75	LOW,LOW,LOW,24=24,S@18.00,6.00	87.5	LOW,LOW,LOW,32=32,S@28.00,4.00	96.715	81.25	15.465	9.05	Up
1700030K09Rik	MmuALTA0000169-2/2	chr8:74973346-74973640	3	chr8:74969369,74973349+74973346-74973640	Alt3	32.08	OK,OK,OK,53=53,S@17.00,36.00	34.38	LOW,LOW,LOW,32=32,S@11.00,21.00	28.57	LOW,LOW,LOW,21=21,S@6.00,15.00	12.94	OK,OK,OK,85=85,S@11.00,74.00	7.89	LOW,LOW,LOW,38=38,S@3.00,35.00	17.02	OK,OK,OK,47=47,S@8.00,39.00	31.475	12.455	19.02	11.55	Up
Hax1	MmuALTA0008407-2/3	chr3:89801843-89801925	6	chr3:89802247,89801843-89802025+89801925+89801919	Alt3	38.85	OK,OK,VLOW,49=16,C3@19.04,29.96	38.18	LOW,LOW,N,21=6,C3@8.02,12.98	39.35	LOW,LOW,VLOW,28=10,C3@11.02,16.98	21.25	OK,OK,LOW,99=23,C3@21.04,77.96	24.52	OK,OK,VLOW,49=13,C3@12.01,36.99	18.05	OK,OK,VLOW,50=10,C3@9.03,40.98	38.765	21.285	17.48	13.66	Up
Arhgap1	MmuALTA0001909-2/3	chr2:91494203-91494364	27	chr2:91490409,91494230+91494203+91494200-91494364	Alt3	58.51	OK,OK,VLOW,63=19,C3@36.86,26.14	56.9	LOW,LOW,VLOW,35=10,C3@19.91,15.09	60.52	LOW,LOW,N,28=9,C3@16.95,11.05	43.06	OK,OK,LOW,74=32,C3@31.86,42.14	48.31	LOW,LOW,VLOW,33=13,C3@15.94,17.06	38.83	OK,OK,VLOW,41=19,C3@15.92,25.08	58.71	43.57	15.14	8.59	Up
Jmjd6	MmuALTA0009470-2/2	chr11:116701152-116701245	5	chr11:116701762,116701152-116701245+116701240	Alt3	67.82	OK,OK,LOW,87=38,C3@59.00,28.00	70.59	OK,OK,LOW,51=22,C3@36.00,15.00	63.89	LOW,LOW,VLOW,36=16,C3@23.00,13.00	48.54	SOK,SOK,OK,103=58,C2@50.00,53.00	53.85	OK,OK,LOW,52=29,C2@28.00,24.00	43.14	OK,OK,LOW,51=29,C2@22.00,29.00	67.24	48.495	18.745	10.04	Up
AC170752.1	MmuALTA0000754-3/4	chr10:127929285-127929558	150	chr10:127929658,127929285-127929591+127929558+127929456+127929408	Alt3	44.55	SOK,SOK,OK,110=53,C3@49.00,60.99	44.44	OK,OK,LOW,63=32,C2@28.00,35.00	44.68	OK,OK,LOW,47=21,C3@21.00,26.00	21.2	SOK,SOK,OK,231=52,C3@48.97,182.03	21.69	OK,OK,LOW,83=20,C3@18.00,65.00	20.93	SOK,SOK,LOW,148=32,C3@30.98,117.02	44.56	21.31	23.25	22.75	Up
AW146020	MmuALTA0000795-4/4	chr6:81894315-81894514	89	chr6:81893535,81894404+81894401+81894329+81894315-81894514	Alt3	62.9	OK,OK,OK,62=62,S@39.00,23.00	56.82	OK,OK,OK,44=44,S@25.00,19.00	77.78	VLOW,VLOW,VLOW,18=18,S@14.00,4.00	49.46	OK,OK,OK,95=93,S@46.99,48.01	49.96	LOW,LOW,LOW,36=35,S@17.99,18.01	49.15	OK,OK,OK,59=58,S@29.00,30.00	67.3	49.555	17.745	6.86	Up
Chd8	MmuALTA0004058-2/2	chr14:52832238-52832418	24	chr14:52832499,52832238-52832418+52832394	Alt3	44.44	SOK,SOK,SOK,108=108,S@48.00,60.00	42.86	OK,OK,OK,56=56,S@24.00,32.00	46.15	OK,OK,OK,52=52,S@24.00,28.00	25	SOK,SOK,SOK,128=128,S@32.00,96.00	29.41	OK,OK,OK,51=51,S@15.00,36.00	22.08	OK,OK,OK,77=77,S@17.00,60.00	44.505	25.745	18.76	13.45	Up
Gpx4	MmuALTA0008133-2/4	chr10:79517716-79517790	4	chr10:79517353,79517720+79517716+79517713+79517694-79517790	Alt3	29.87	SOK,SOK,OK,113=74,C3@33.75,79.25	33.93	OK,OK,OK,60=43,C2@20.36,39.64	26.77	OK,SOK,LOW,53=31,C3@14.19,38.81	6.38	SOK,SOK,OK,112=82,C2@7.15,104.85	10.77	OK,OK,OK,57=45,C2@6.14,50.86	1.4	OK,OK,LOW,55=37,C2@0.77,54.23	30.35	6.085	24.265	16	Up
Rpl27a	MmuALTA0015514-2/4	chr7:116663982-116664081	8	chr7:116663162,116663990+116663982+116663919+116663746-116664081	Alt3	81.25	OK,SOK,OK,99=90,C1@80.44,18.56	82.39	OK,OK,OK,61=56,C1@50.26,10.74	79.43	LOW,LOW,LOW,38=34,C1@30.18,7.82	56.53	SOK,SOK,SOK,163=143,C1@92.14,70.86	57.47	OK,OK,OK,74=65,C1@42.53,31.47	55.75	OK,OK,OK,89=78,C1@49.62,39.38	80.91	56.61	24.3	21.96	Up
Trrap	MmuALTA0018978-2/2	chr5:145605065-145605158	3	chr5:145604237,145605068+145605065-145605158	Alt3	33.58	SOK,SOK,SOK,137=137,S@46.00,91.00	31.65	OK,OK,OK,79=79,S@25.00,54.00	36.21	OK,OK,OK,58=58,S@21.00,37.00	15.54	SOK,SOK,SOK,193=193,S@29.99,163.01	12.5	OK,OK,OK,80=80,S@10.00,70.00	17.7	SOK,SOK,SOK,113=113,S@20.00,93.00	33.93	15.1	18.83	13.95	Up
3110056O03Rik	MmuALTA0000444-2/2	chr10:80325922-80326064	3	chr10:80325839,80325925+80325922-80326064	Alt3	47.26	SOK,SOK,SOK,146=146,S@69.00,77.00	41.77	OK,OK,OK,79=79,S@33.00,46.00	53.73	OK,OK,OK,67=67,S@36.00,31.00	29.57	SOK,SOK,SOK,115=115,S@34.01,80.99	29.82	OK,OK,OK,57=57,S@17.00,40.00	29.31	OK,OK,OK,58=58,S@17.00,41.00	47.75	29.565	18.185	11.95	Up
AC170752.1	MmuALTA0000756-2/3	chr10:127929285-127929458	50	chr10:127930595,127929285-127929591+127929458+127929408	Alt3	67.38	SOK,SOK,SOK,184=144,C2@123.98,60.02	67.19	SOK,SOK,OK,105=78,C2@70.55,34.45	67.63	OK,OK,OK,79=66,C1@53.43,25.57	50.75	SOK,SOK,SOK,353=223,C2@179.15,173.85	57.9	SOK,SOK,OK,150=94,C2@86.85,63.15	45.45	SOK,SOK,SOK,203=129,C2@92.26,110.74	67.41	51.675	15.735	9.29	Up
Dusp12	MmuALTA0005916-2/2	chr1:172811046-172811172	13	chr1:172815198,172811046-172811172+172811159	Alt3	44.28	SOK,SOK,SOK,201=200,S@89.00,112.00	42.06	SOK,SOK,SOK,107=106,S@45.00,62.00	46.81	OK,OK,OK,94=94,S@44.00,50.00	28.45	SOK,SOK,SOK,341=340,S@97.01,243.99	29.17	SOK,SOK,SOK,144=143,S@42.00,102.00	27.92	SOK,SOK,SOK,197=197,S@55.00,142.00	44.435	28.545	15.89	12.89	Up
Adarb1	MmuALTA0001194-2/2	chr10:76784394-76785375	47	chr10:76788611,76784394-76785375+76785328	Alt3	38.44	SOK,SOK,SOK,211=204,S@81.11,129.89	38.66	SOK,SOK,SOK,119=116,S@46.01,72.99	38.16	OK,OK,OK,92=88,S@35.11,56.89	10.26	OK,OK,OK,78=76,S@8.00,70.00	4.88	OK,OK,OK,41=40,S@2.00,39.00	16.22	LOW,LOW,LOW,37=36,S@6.00,31.00	38.41	10.55	27.86	21.94	Up
Nfya	MmuALTA0012013-3/3	chr17:48531665-48531831	18	chr17:48532505,48531665-48531831+48531825+48531813	Alt3	65.86	SOK,SOK,SOK,249=249,S@163.99,85.01	64.75	SOK,SOK,SOK,139=139,S@90.00,49.00	67.27	SOK,SOK,SOK,110=110,S@74.00,36.00	44.15	SOK,SOK,SOK,265=265,S@117.00,148.00	49.14	SOK,SOK,SOK,116=116,S@57.00,59.00	40.27	SOK,SOK,SOK,149=149,S@60.00,89.00	66.01	44.705	21.305	15.61	Up
Sept8	MmuALTA0016147-2/3	chr11:53354712-53355349	265	chr11:53351417,53354977+53354712+53354532-53355349	Alt3	75.2	SOK,SOK,SOK,379=379,S@285.01,93.99	76	SOK,SOK,SOK,200=200,S@152.00,48.00	74.3	SOK,SOK,SOK,179=179,S@133.00,46.00	59.48	SOK,SOK,SOK,765=765,S@455.02,309.98	56.67	SOK,SOK,SOK,330=330,S@187.01,142.99	61.61	SOK,SOK,SOK,435=435,S@268.00,167.00	75.15	59.14	16.01	12.69	Up
Mlf1ip	MmuALTA0011009-2/3	chr8:47661585-47661736	98	chr8:47659264,47661683+47661585+47661580-47661736	Alt3	69	LOW,SOK,VLOW,33=10,C3@22.77,10.23	73.67	VLOW,SOK,N,18=5,C3@13.26,4.74	63.64	VLOW,OK,N,15=5,C3@9.55,5.45	25.92	OK,SOK,OK,58=41,C2@15.03,42.97	31.03	LOW,SOK,LOW,29=20,C2@9.00,20.00	20.12	LOW,SOK,LOW,29=21,C2@5.83,23.17	68.655	25.575	43.08	32.61	Up
Madd	MmuALTD0008085-2/2	chr2:91007071-91007247	129	chr2:91007200+91007071-91007247,91006842	Alt5	75	OK,OK,OK,48=48,S@36.00,12.00	68.18	LOW,LOW,LOW,22=22,S@15.00,7.00	80.77	LOW,LOW,LOW,26=26,S@21.00,5.00	90	OK,OK,OK,40=40,S@36.00,4.00	94.44	VLOW,VLOW,VLOW,18=18,S@17.00,1.00	86.36	LOW,LOW,LOW,22=22,S@19.00,3.00	74.475	90.4	15.925	5.59	Down
Elf4	MmuALTD0004819-2/2	chrX:45806725-45807346	324	chrX:45807049+45806725-45807346,45777531	Alt5	14.89	OK,OK,OK,47=40,C1@7.00,40.00	11.54	LOW,LOW,LOW,26=21,C1@3.00,23.00	19.05	LOW,LOW,VLOW,21=19,C1@4.00,17.00	32.79	OK,OK,OK,61=51,C1@20.00,41.00	29.63	LOW,LOW,LOW,27=24,C1@8.00,19.00	35.29	LOW,LOW,LOW,34=27,C2@12.00,22.00	15.295	32.46	17.165	10.58	Down
Zfp213	MmuALTD0016057-4/4	chr17:23700733-	203	chr17:23700936+23700818+23700803+23700733-,23698627	Alt5	8	OK,OK,OK,50=50,S@4.00,46.00	11.54	LOW,LOW,LOW,26=26,S@3.00,23.00	4.17	LOW,LOW,LOW,24=24,S@1.00,23.00	22.73	OK,OK,OK,44=44,S@10.00,34.00	23.53	VLOW,VLOW,VLOW,17=17,S@4.00,13.00	22.22	LOW,LOW,LOW,27=27,S@6.00,21.00	7.855	22.875	15.02	10.68	Down
B3gntl1	MmuALTD0001991-2/4	chr11:121534295-121534387	4	chr11:121534299+121534295+121534285+121534139-121534387,121532487	Alt5	5.66	OK,OK,OK,53=53,S@3.00,50.00	7.41	LOW,LOW,LOW,27=27,S@2.00,25.00	3.85	LOW,LOW,LOW,26=26,S@1.00,25.00	21.19	OK,OK,OK,66=59,C1@13.99,52.01	20.83	LOW,LOW,LOW,24=21,C1@5.00,19.00	21.4	OK,OK,LOW,42=38,C1@8.99,33.01	5.63	21.115	15.485	13.42	Down
Rpl32	MmuALTD0012105-2/3	chr6:115758381-	331	chr6:115758712+115758381+115758346-,115757920	Alt5	20.93	OK,OK,OK,43=43,S@9.00,34.00	17.24	LOW,LOW,LOW,29=29,S@5.00,24.00	28.57	VLOW,VLOW,VLOW,14=14,S@4.00,10.00	39.77	OK,OK,OK,88=88,S@35.00,53.00	37.78	OK,OK,OK,45=45,S@17.00,28.00	41.86	OK,OK,OK,43=43,S@18.00,25.00	22.905	39.82	16.915	9.21	Down
D11Wsu47e	MmuALTD0003868-3/3	chr11:-113546124	321	chr11:-113545803+113546025+113546124,113549088	Alt5	19.67	OK,OK,OK,61=58,S@12.00,49.00	22.86	LOW,LOW,LOW,35=33,C1@8.00,27.00	15.38	LOW,LOW,LOW,26=25,S@4.00,22.00	35.29	OK,OK,OK,68=67,S@24.00,44.00	36.67	LOW,LOW,LOW,30=30,S@11.00,19.00	34.21	LOW,LOW,LOW,38=37,S@13.00,25.00	19.12	35.44	16.32	11.35	Down
Fmnl2	MmuALTD0005615-2/2	chr2:52989446-52989539	47	chr2:52989446-52989492+52989539,52990874	Alt5	59.72	OK,OK,OK,61=61,S@36.43,24.57	57.85	LOW,LOW,LOW,35=35,S@20.25,14.75	62.22	LOW,LOW,LOW,26=26,S@16.18,9.82	78.82	SOK,SOK,SOK,120=120,S@94.58,25.42	76.33	OK,OK,OK,62=62,S@47.32,14.68	81.48	OK,OK,OK,58=58,S@47.26,10.74	60.035	78.905	18.87	14.11	Down
Prrg1	MmuALTD0011119-2/2	chrX:75829043-	65	chrX:75829108+75829043-,75766160	Alt5	7.32	OK,OK,LOW,41=36,C1@3.00,38.00	9.09	LOW,LOW,VLOW,22=19,C1@2.00,20.00	5.26	VLOW,VLOW,VLOW,19=17,C1@1.00,18.00	29.03	LOW,LOW,LOW,31=24,C2@9.00,22.00	21.43	VLOW,VLOW,N,14=9,C2@3.00,11.00	35.29	VLOW,VLOW,VLOW,17=15,C1@6.00,11.00	7.175	28.36	21.185	12.34	Down
Nat14	MmuALTD0009126-2/2	chr7:-4874664	423	chr7:-4874241+4874664,4874810	Alt5	58.97	LOW,LOW,LOW,39=24,C2@23.00,16.00	69.57	LOW,LOW,VLOW,23=13,C2@16.00,7.00	43.75	VLOW,VLOW,VLOW,16=11,C2@7.00,9.00	85.71	OK,OK,LOW,49=35,C2@42.00,7.00	91.3	LOW,LOW,VLOW,23=15,C2@21.00,2.00	80.77	LOW,LOW,LOW,26=20,C2@21.00,5.00	56.66	86.035	29.375	11.2	Down
Inpp4a	MmuALTD0007037-2/2	chr1:37436767-37437022	117	chr1:37436767-37436905+37437022,37440184	Alt5	28.09	OK,OK,LOW,42=27,C2@11.80,30.20	29.62	LOW,LOW,VLOW,30=18,C2@8.89,21.11	24.43	VLOW,VLOW,N,12=9,C1@2.93,9.07	49.64	LOW,OK,VLOW,37=18,C2@18.37,18.63	47.43	VLOW,VLOW,N,11=5,C2@5.22,5.78	50.57	LOW,LOW,VLOW,26=13,C2@13.15,12.85	27.025	49	21.975	17.81	Down
Alkbh4	MmuALTD0001234-3/3	chr5:-136612269	105	chr5:-136612164+136612265+136612269,136615208	Alt5	8.45	OK,OK,OK,71=67,C1@6.00,65.00	10	OK,OK,LOW,40=37,C1@4.00,36.00	6.45	LOW,LOW,LOW,31=30,S@2.00,29.00	25	OK,OK,OK,48=40,C1@12.00,36.00	30	LOW,LOW,VLOW,20=16,C1@6.00,14.00	21.43	LOW,LOW,LOW,28=24,C1@6.00,22.00	8.225	25.715	17.49	11.43	Down
Ccdc84	MmuALTD0002714-2/2	chr9:44221526-44221616	28	chr9:44221554+44221526-44221616,44221284	Alt5	10.94	OK,OK,OK,64=64,S@7.00,57.00	16.28	OK,OK,OK,43=43,S@7.00,36.00	0	LOW,LOW,LOW,21=21,S@0.00,21.00	31.91	OK,OK,OK,47=47,S@15.00,32.00	26.09	LOW,LOW,LOW,23=23,S@6.00,17.00	37.5	LOW,LOW,LOW,24=24,S@9.00,15.00	8.14	31.795	23.655	9.81	Down
Eif2c1	MmuALTD0004737-3/3	chr4:126131061-126131192	22	chr4:126131083+126131070+126131061-126131192,126130935	Alt5	5.56	OK,OK,OK,70=70,S@3.89,66.11	8.47	OK,OK,OK,46=46,S@3.90,42.10	0	LOW,LOW,LOW,24=24,S@0.00,24.00	21.46	OK,OK,OK,82=82,S@17.60,64.40	17.53	LOW,LOW,LOW,39=39,S@6.84,32.16	25.03	OK,OK,OK,43=43,S@10.76,32.24	4.235	21.28	17.045	9.06	Down
Cdkn2aip	MmuALTD0002938-2/2	chr8:48798242-48798372	31	chr8:48798273+48798242-48798372,48797648	Alt5	42.57	SOK,SOK,SOK,148=148,S@63.00,85.00	40.23	OK,OK,OK,87=87,S@35.00,52.00	45.9	OK,OK,OK,61=61,S@28.00,33.00	59.68	SOK,SOK,SOK,124=124,S@74.00,50.00	59.62	OK,OK,OK,52=52,S@31.00,21.00	59.72	OK,OK,OK,72=72,S@43.00,29.00	43.065	59.67	16.605	13.72	Down
Pdcd11	MmuALTD0010066-3/3	chr19:47181501-47181641	15	chr19:47181501-47181626+47181637+47181641,47182044	Alt5	56.95	SOK,SOK,SOK,164=151,C2@93.40,70.60	53.99	OK,SOK,OK,94=86,C2@50.75,43.25	61.18	OK,SOK,OK,70=65,C2@42.83,27.17	79.29	SOK,SOK,SOK,247=240,C1@195.85,51.15	84.56	SOK,SOK,SOK,105=103,C1@88.79,16.21	75.76	SOK,SOK,SOK,142=137,C2@107.58,34.42	57.585	80.16	22.575	14.58	Down
Map4k5	MmuALTD0008178-2/2	chr12:70916742-70916919	4	chr12:70916746+70916742-70916919,70914191	Alt5	69.18	SOK,SOK,SOK,261=259,S@180.56,80.44	69.57	SOK,SOK,SOK,143=143,S@99.49,43.51	68.71	SOK,SOK,SOK,118=116,S@81.08,36.92	86.71	SOK,SOK,SOK,272=271,S@235.85,36.15	100	SOK,SOK,SOK,122=121,C1@122.00,0.00	77.33	SOK,SOK,SOK,150=150,S@116.00,34.01	69.14	88.665	19.525	7.76	Down
Dctn2	MmuALTD0004025-2/2	chr10:126704475-126704538	3	chr10:126704475-126704535+126704538,126711770	Alt5	66.27	SOK,SOK,SOK,1175=1163,S@778.67,396.33	65.97	SOK,SOK,SOK,617=609,S@407.03,209.97	66.6	SOK,SOK,SOK,558=554,S@371.63,186.37	82.89	SOK,SOK,SOK,1323=1319,S@1096.63,226.37	88.16	SOK,SOK,SOK,615=614,S@542.18,72.82	78.76	SOK,SOK,SOK,708=705,S@557.62,150.38	66.285	83.46	17.175	12.16	Down
Pif1	MmuALTD0010325-2/2	chr9:-65435105	47	chr9:-65435058+65435105,65435391	Alt5	50	LOW,LOW,VLOW,28=16,C2@14.00,14.00	40	VLOW,VLOW,N,15=8,C2@6.00,9.00	61.54	VLOW,VLOW,N,13=8,C2@8.00,5.00	73.58	OK,OK,LOW,53=30,C2@39.00,14.00	75	LOW,LOW,VLOW,28=16,C2@21.00,7.00	72	LOW,LOW,VLOW,25=14,C2@18.00,7.00	50.77	73.5	22.73	10.46	Down
Mcart6	MmuALTD0008296-2/2	chrX:133572705-	58	chrX:133572763+133572705-,133567039	Alt5	19.94	LOW,LOW,VLOW,30=13,C3@5.98,24.02	23.52	VLOW,VLOW,N,17=9,C2@4.00,13.00	15.27	VLOW,VLOW,N,13=4,C3@1.99,11.01	53.62	LOW,LOW,VLOW,26=12,C3@13.94,12.06	50	VLOW,VLOW,N,12=7,C2@6.00,6.00	56.73	VLOW,VLOW,N,14=5,C3@7.94,6.06	19.395	53.365	33.97	26.48	Down
Tcfe3	MmuALTD0014113-2/2	chrX:7341085-7341154	30	chrX:7341085-7341124+7341154,7342633	Alt5	15.87	LOW,LOW,LOW,24=24,S@3.81,20.19	20.45	VLOW,VLOW,VLOW,14=14,S@2.86,11.14	9.48	VLOW,VLOW,VLOW,10=10,S@0.95,9.05	37.89	LOW,LOW,LOW,28=28,S@10.61,17.39	44	VLOW,VLOW,VLOW,11=11,S@4.84,6.16	33.96	VLOW,VLOW,VLOW,17=17,S@5.77,11.23	14.965	38.98	24.015	13.51	Down
Ercc5	MmuALTD0004992-4/4	chr1:-44204995	185	chr1:-44204810+44204982+44204991+44204995,44213782	Alt5	62.01	LOW,LOW,LOW,29=25,C1@17.98,11.02	60	VLOW,VLOW,VLOW,15=14,C1@9.00,6.00	64.15	VLOW,VLOW,VLOW,14=11,C2@8.98,5.02	83.33	LOW,LOW,LOW,36=34,C1@30.00,6.00	82.35	VLOW,VLOW,VLOW,17=16,C1@14.00,3.00	84.21	VLOW,VLOW,VLOW,19=18,C1@16.00,3.00	62.075	83.28	21.205	18.2	Down
Naca	MmuALTD0009074-4/4	chr10:-127473433	391	chr10:-127473042+127473160+127473316+127473433,127473545	Alt5	18.85	LOW,LOW,LOW,37=36,S@6.97,30.03	27.58	VLOW,VLOW,VLOW,18=17,C1@4.96,13.04	10.53	VLOW,VLOW,VLOW,19=19,S@2.00,17.00	62.25	LOW,LOW,LOW,32=30,C1@19.92,12.08	66.1	VLOW,VLOW,VLOW,15=13,C1@9.91,5.09	58.82	VLOW,VLOW,VLOW,17=17,S@10.00,7.00	19.055	62.46	43.405	31.24	Down
Lysmd4	MmuALTD0008059-3/3	chr7:-74367924	409	chr7:-74367515+74367535+74367924,74368495	Alt5	54.55	LOW,LOW,LOW,38=38,S@20.73,17.27	55.81	LOW,LOW,LOW,23=23,S@12.84,10.16	52.61	VLOW,VLOW,VLOW,15=15,S@7.89,7.11	29.69	LOW,LOW,LOW,33=33,S@9.80,23.20	36.82	VLOW,VLOW,VLOW,16=16,S@5.89,10.11	23.01	VLOW,VLOW,VLOW,17=17,S@3.91,13.09	54.21	29.915	24.295	15.79	Up
Filip1l	MmuALTD0005560-4/7	chr16:-57391460	186	chr16:-57391274+57391294+57391359+57391460+57391487+57391517+57391610,57507662	Alt5	34.85	OK,OK,OK,45=44,S@15.68,29.32	36.76	LOW,LOW,LOW,24=23,S@8.82,15.18	32.67	LOW,LOW,LOW,21=21,S@6.86,14.14	11.88	LOW,LOW,LOW,33=32,S@3.92,29.08	11.48	VLOW,VLOW,VLOW,17=17,S@1.95,15.05	12.31	VLOW,VLOW,VLOW,16=15,C1@1.97,14.03	34.715	11.895	22.82	20.36	Up
Ddx11	MmuALTD0004076-2/3	chr17:-66473181	149	chr17:-66473032+66473181+66473187,66475513	Alt5	32.08	OK,OK,OK,53=52,S@17.00,36.00	33.33	LOW,LOW,LOW,30=30,S@10.00,20.00	30.43	LOW,LOW,LOW,23=22,S@7.00,16.00	13.1	OK,OK,OK,84=82,S@11.00,73.00	14.71	LOW,LOW,LOW,34=34,S@5.00,29.00	12	OK,OK,OK,50=48,S@6.00,44.00	31.88	13.355	18.525	15.72	Up
Ankrd39	MmuALTD0001347-4/4	chr1:36603755-	176	chr1:36603931+36603922+36603765+36603755-,36599710	Alt5	41.36	OK,OK,OK,69=69,S@28.54,40.46	39.93	LOW,LOW,LOW,32=32,S@12.78,19.22	42.6	LOW,LOW,LOW,37=37,S@15.76,21.24	26.11	OK,OK,OK,75=75,S@19.58,55.42	26.72	LOW,LOW,LOW,33=33,S@8.82,24.18	25.63	OK,OK,OK,42=42,S@10.76,31.24	41.265	26.175	15.09	13.21	Up
Dcaf17	MmuALTD0003990-2/2	chr2:70893909-70894176	203	chr2:70893909-70893973+70894176,70894552	Alt5	92.91	OK,OK,OK,58=57,S@53.89,4.11	90.94	LOW,LOW,LOW,34=33,S@30.92,3.08	95.72	LOW,LOW,LOW,24=24,S@22.97,1.03	74.45	OK,OK,OK,56=56,S@41.69,14.31	69.98	LOW,LOW,LOW,34=34,S@23.79,10.21	81.38	LOW,LOW,LOW,22=22,S@17.90,4.10	93.33	75.68	17.65	9.56	Up
D11Wsu47e	MmuALTD0003868-2/3	chr11:-113546025	222	chr11:-113545803+113546025+113546124,113549088	Alt5	80.33	OK,OK,OK,61=58,S@49.00,12.00	77.14	LOW,LOW,LOW,35=33,C1@27.00,8.00	84.62	LOW,LOW,LOW,26=25,S@22.00,4.00	64.71	OK,OK,OK,68=67,S@44.00,24.00	63.33	LOW,LOW,LOW,30=30,S@19.00,11.00	65.79	LOW,LOW,LOW,38=37,S@25.00,13.00	80.88	64.56	16.32	11.35	Up
Nt5m	MmuALTD0009609-2/2	chr11:59661606-59661986	112	chr11:59661606-59661874+59661986,59666293	Alt5	43.64	OK,OK,OK,71=70,S@30.98,40.02	44.44	LOW,LOW,LOW,36=36,S@16.00,20.00	42.81	LOW,LOW,LOW,35=34,S@14.98,20.02	22.73	OK,OK,OK,88=87,S@20.00,68.00	25.64	LOW,OK,LOW,39=39,S@10.00,29.00	20.42	OK,OK,OK,49=48,S@10.01,38.99	43.625	23.03	20.595	17.17	Up
4732418C07Rik	MmuALTD0000451-2/2	chr4:115446443-115446627	17	chr4:115446443-115446610+115446627,115447666	Alt5	44.44	OK,OK,OK,72=72,S@32.00,40.00	39.47	LOW,LOW,LOW,38=38,S@15.00,23.00	50	LOW,LOW,LOW,34=34,S@17.00,17.00	23.81	OK,OK,OK,63=63,S@15.00,48.00	19.05	LOW,LOW,LOW,21=21,S@4.00,17.00	26.19	OK,OK,OK,42=42,S@11.00,31.00	44.735	22.62	22.115	13.28	Up
Zmym5	MmuALTD0016334-2/2	chr14:57430171-	258	chr14:57430429+57430171-,57423700	Alt5	66.38	OK,OK,OK,78=54,C2@51.78,26.22	66.48	LOW,LOW,LOW,39=27,C2@25.93,13.07	66.28	LOW,LOW,LOW,39=27,C2@25.85,13.15	45.42	OK,OK,OK,68=47,C2@30.89,37.11	41.57	LOW,LOW,LOW,36=27,C2@14.97,21.03	49.74	LOW,LOW,LOW,32=20,C2@15.92,16.08	66.38	45.655	20.725	16.54	Up
Cbx5	MmuALTD0002599-2/2	chr15:103045695-103045736	4	chr15:103045699+103045695-103045736,103043685	Alt5	34.6	OK,OK,LOW,42=35,C2@14.53,27.47	35.9	LOW,LOW,VLOW,20=16,C2@7.18,12.82	33.38	LOW,LOW,VLOW,22=19,C2@7.34,14.66	16.67	SOK,SOK,OK,114=96,C1@19.00,95.00	17.48	OK,OK,OK,57=47,C1@9.96,47.04	15.86	OK,OK,OK,57=49,C1@9.04,47.96	34.64	16.67	17.97	15.9	Up
Cdkl3	MmuALTD0002934-3/3	chr11:51817851-51818012	93	chr11:51817851-51817919+51817949+51818012,51818415	Alt5	44.19	OK,OK,LOW,43=35,C1@19.00,24.00	50	LOW,LOW,VLOW,24=19,C2@12.00,12.00	36.84	VLOW,VLOW,VLOW,19=16,C1@7.00,12.00	25.58	OK,OK,LOW,43=33,C2@11.00,32.00	22.22	VLOW,VLOW,VLOW,18=13,C2@4.00,14.00	28	LOW,LOW,LOW,25=20,C1@7.00,18.00	43.42	25.11	18.31	8.84	Up
Hnrnpa1	MmuALTD0006687-2/2	chr15:103073353-103073515	4	chr15:103073353-103073511+103073515,103074056	Alt5	23.87	OK,SOK,OK,71=46,C2@16.95,54.05	27.89	LOW,SOK,LOW,39=24,C2@10.88,28.12	18.96	LOW,SOK,LOW,32=22,C2@6.07,25.93	7.87	SOK,SOK,SOK,150=106,C1@11.81,138.19	10.84	OK,SOK,OK,60=42,C1@6.50,53.50	5.81	OK,SOK,OK,90=64,C1@5.23,84.77	23.425	8.325	15.1	8.12	Up
Ncapg2	MmuALTD0009154-3/3	chr12:-117643964	30	chr12:-117643934+117643948+117643964,117644175	Alt5	34.12	OK,OK,OK,85=48,C2@29.00,56.00	35.42	OK,OK,LOW,48=27,C2@17.00,31.00	32.43	LOW,LOW,LOW,37=21,C2@12.00,25.00	18.49	SOK,SOK,OK,146=87,C2@27.00,119.00	17.74	OK,OK,LOW,62=37,C2@11.00,51.00	19.05	OK,OK,OK,84=50,C2@16.00,68.00	33.925	18.395	15.53	13.38	Up
Tacc2	MmuALTD0013929-2/3	chr7:137770912-137789334	254	chr7:137770912-137789080+137789334+137789538,137806530	Alt5	47.13	OK,OK,OK,87=54,C2@41.00,46.00	47.06	OK,OK,LOW,51=35,C2@24.00,27.00	47.22	LOW,LOW,VLOW,36=19,C2@17.00,19.00	17.07	OK,OK,OK,82=51,C2@14.00,68.00	17.5	OK,OK,LOW,40=28,C2@7.00,33.00	16.67	OK,OK,LOW,42=23,C2@7.00,35.00	47.14	17.085	30.055	29.56	Up
Itpr1	MmuALTD0007226-2/2	chr6:108338179-108338359	27	chr6:108338179-108338332+108338359,108339361	Alt5	52.11	OK,OK,OK,71=71,S@37.00,34.00	47.62	OK,OK,OK,42=42,S@20.00,22.00	58.62	LOW,LOW,LOW,29=29,S@17.00,12.00	34.72	OK,OK,OK,72=72,S@25.00,47.00	28.57	LOW,LOW,LOW,35=35,S@10.00,25.00	40.54	LOW,LOW,LOW,37=37,S@15.00,22.00	53.12	34.555	18.565	7.08	Up
Scaper	MmuALTD0012433-2/2	chr9:55712193-55712411	18	chr9:55712211+55712193-55712411,55707725	Alt5	19.05	OK,OK,OK,63=63,S@12.00,51.00	14.29	OK,OK,OK,42=42,S@6.00,36.00	28.57	LOW,LOW,LOW,21=21,S@6.00,15.00	2	OK,OK,OK,50=50,S@1.00,49.00	4	LOW,LOW,LOW,25=25,S@1.00,24.00	0	LOW,LOW,LOW,25=25,S@0.00,25.00	21.43	2	19.43	10.29	Up
Eif2c1	MmuALTD0004737-2/3	chr4:126131070-126131192	13	chr4:126131083+126131070+126131061-126131192,126130935	Alt5	93.05	OK,OK,OK,70=70,S@65.14,4.87	91.53	OK,OK,OK,46=46,S@42.10,3.90	95.95	LOW,LOW,LOW,24=24,S@23.03,0.97	78.54	OK,OK,OK,82=82,S@64.40,17.60	82.47	LOW,LOW,LOW,39=39,S@32.16,6.84	74.97	OK,OK,OK,43=43,S@32.24,10.76	93.74	78.72	15.02	9.06	Up
Epc1	MmuALTD0004926-2/2	chr18:6455187-6455332	4	chr18:6455191+6455187-6455332,6454391	Alt5	69.64	SOK,SOK,SOK,108=107,S@75.21,32.79	67.91	OK,OK,OK,50=49,S@33.95,16.05	71.19	OK,OK,OK,58=58,S@41.29,16.71	45.86	SOK,SOK,SOK,106=106,S@48.61,57.39	51.43	OK,OK,OK,52=52,S@26.74,25.26	41.38	OK,SOK,OK,54=54,S@22.35,31.65	69.55	46.405	23.145	16.48	Up
Clasrp	MmuALTD0003219-2/3	chr7:20189761-	4	chr7:20189765+20189761+20189674-,20188654	Alt5	94.64	SOK,SOK,SOK,112=106,C1@106.00,6.00	96.23	OK,OK,OK,53=51,S@51.00,2.00	93.22	OK,OK,OK,59=55,C1@55.00,4.00	79.25	SOK,SOK,SOK,117=106,C1@92.72,24.28	76.28	OK,OK,OK,46=42,C1@35.09,10.91	81.28	OK,OK,OK,71=64,C1@57.71,13.29	94.725	78.78	15.945	11.94	Up
Dcun1d5	MmuALTD0004036-5/5	chr9:7206073-7206334	253	chr9:7206073-7206081+7206183+7206188+7206222+7206334,7206720	Alt5	28.3	SOK,SOK,SOK,106=106,S@30.00,76.00	25.45	OK,OK,OK,55=55,S@14.00,41.00	31.37	OK,OK,OK,51=51,S@16.00,35.00	13.16	OK,OK,OK,76=76,S@10.00,66.00	14.29	LOW,LOW,LOW,35=35,S@5.00,30.00	12.2	OK,OK,OK,41=41,S@5.00,36.00	28.41	13.245	15.165	11.16	Up
Clasrp	MmuALTD0003224-2/2	chr7:20170129-20170172	4	chr7:20170133+20170129-20170172,20169879	Alt5	40.49	SOK,SOK,SOK,113=113,S@45.75,67.25	38.12	OK,OK,OK,55=55,S@20.97,34.03	42.74	OK,OK,OK,58=58,S@24.79,33.21	24	SOK,SOK,SOK,104=104,S@24.96,79.04	26.09	OK,OK,OK,48=48,S@12.52,35.48	22.22	OK,OK,OK,56=56,S@12.44,43.56	40.43	24.155	16.275	12.03	Up
Cpsf7	MmuALTD0003565-3/3	chr19:-10600090	273	chr19:-10599817+10599890+10600090,10600442	Alt5	36.29	SOK,SOK,SOK,124=124,S@45.00,79.00	39.68	OK,OK,OK,63=63,S@25.00,38.00	32.79	OK,OK,OK,61=61,S@20.00,41.00	15.6	SOK,SOK,SOK,110=108,S@17.16,92.84	18.6	OK,OK,OK,43=43,S@8.00,35.00	13.68	OK,OK,OK,67=65,S@9.17,57.83	36.235	16.14	20.095	14.19	Up
Ccnt2	MmuALTD0002777-2/2	chr1:129694418-129694773	310	chr1:129694418-129694463+129694773,129695967	Alt5	65.93	SOK,SOK,SOK,135=135,S@89.01,45.99	62.86	OK,OK,OK,70=70,S@44.00,26.00	69.23	OK,OK,OK,65=65,S@45.00,20.00	47.13	SOK,SOK,SOK,157=157,S@73.99,83.01	52.86	OK,OK,OK,70=70,S@37.00,33.00	42.53	OK,OK,OK,87=87,S@37.00,50.00	66.045	47.695	18.35	10	Up
Baz2b	MmuALTD0002135-2/2	chr2:59745496-59745806	105	chr2:59745601+59745496-59745806,59745108	Alt5	84.67	SOK,SOK,SOK,127=127,S@107.53,19.47	85.36	OK,OK,OK,70=70,S@59.75,10.25	83.82	OK,OK,OK,57=57,S@47.78,9.22	67.18	OK,OK,OK,87=87,S@58.45,28.55	64.34	OK,OK,OK,40=40,S@25.74,14.26	69.6	OK,OK,OK,47=47,S@32.71,14.29	84.59	66.97	17.62	14.22	Up
Mdc1	MmuALTD0008340-2/2	chr17:35987246-35987950	492	chr17:35987246-35987458+35987950,35988058	Alt5	85.37	SOK,SOK,SOK,120=120,S@102.44,17.56	83.5	OK,OK,OK,71=71,S@59.28,11.72	88.06	OK,OK,OK,49=49,S@43.15,5.85	69.84	SOK,SOK,SOK,156=156,S@108.95,47.05	70.97	OK,OK,OK,81=81,S@57.49,23.51	68.63	OK,OK,OK,75=75,S@51.47,23.53	85.78	69.8	15.98	12.53	Up
Pdcd11	MmuALTD0010066-2/3	chr19:47181501-47181637	11	chr19:47181501-47181626+47181637+47181641,47182044	Alt5	43.05	SOK,SOK,SOK,164=151,C2@70.60,93.40	46.01	OK,SOK,OK,94=86,C2@43.25,50.75	38.82	OK,SOK,OK,70=65,C2@27.17,42.83	20.38	SOK,SOK,SOK,247=240,C1@50.34,196.66	14.63	SOK,SOK,SOK,105=103,C1@15.36,89.64	24.24	SOK,SOK,SOK,142=137,C2@34.42,107.58	42.415	19.435	22.98	14.58	Up
Rpl27a	MmuALTD0012097-5/5	chr7:-116662989	253	chr7:-116662736+116662812+116662818+116662831+116662989,116663099	Alt5	50.62	SOK,SOK,SOK,199=199,S@100.73,98.27	49.56	OK,SOK,OK,94=94,S@46.59,47.41	51.57	SOK,SOK,SOK,105=105,S@54.15,50.85	25.64	SOK,SOK,SOK,396=396,S@101.53,294.47	28.95	SOK,SOK,SOK,183=183,S@52.98,130.02	23.04	SOK,SOK,SOK,213=213,S@49.08,163.92	50.565	25.995	24.57	20.61	Up
Gcfc1	MmuALTD0005838-2/2	chr16:91030661-91030759	17	chr16:91030678+91030661-91030759,91027574	Alt5	80	SOK,SOK,SOK,175=170,S@140.00,35.00	80	SOK,SOK,OK,100=97,S@80.00,20.00	80	OK,OK,OK,75=73,S@60.00,15.00	64.97	SOK,SOK,SOK,197=189,S@127.99,69.01	57.14	OK,OK,OK,91=87,S@52.00,39.00	71.7	SOK,SOK,SOK,106=102,S@76.00,30.00	80	64.42	15.58	8.3	Up
ORF19	MmuALTD0009734-2/4	chr17:-66461071	82	chr17:-66460989+66461071+66461235+66461241,66463203	Alt5	42.41	SOK,SOK,SOK,290=290,S@122.99,167.01	42.58	SOK,SOK,SOK,155=155,S@66.00,89.00	42.22	SOK,SOK,SOK,135=135,S@57.00,78.00	24.4	SOK,SOK,SOK,209=209,S@51.00,158.00	24.44	OK,OK,OK,90=90,S@22.00,68.00	24.37	SOK,SOK,SOK,119=119,S@29.00,90.00	42.4	24.405	17.995	17.78	Up
Abcf2	MmuALTD0000811-3/4	chr5:24082844-	321	chr5:24083165+24083078+24082844+24082689-,24082545	Alt5	30.3	SOK,SOK,SOK,668=668,S@202.40,465.60	30.57	SOK,SOK,SOK,376=376,S@114.94,261.06	29.95	SOK,SOK,SOK,292=292,S@87.45,204.55	11.89	SOK,SOK,SOK,780=779,S@92.74,687.26	12.17	SOK,SOK,SOK,361=360,S@43.93,317.07	11.65	SOK,SOK,SOK,419=419,S@48.81,370.19	30.26	11.91	18.35	17.78	Up
Mlf1ip	MmuALTD0008573-2/2	chr8:47659203-47659269	5	chr8:47659203-47659264+47659269,47661580	Alt5	69.61	LOW,SOK,VLOW,34=11,C3@23.67,10.33	73.88	VLOW,SOK,N,19=5,C3@14.04,4.96	64.65	VLOW,OK,N,15=6,C3@9.70,5.30	26.24	OK,SOK,OK,57=42,C2@14.96,42.04	31.03	LOW,SOK,LOW,29=20,C2@9.00,20.00	20.78	LOW,SOK,LOW,28=22,C2@5.82,22.18	69.265	25.905	43.36	33.62	Up
Cbx3	MmuALTD0002597-2/2	chr6:51425230-51425372	35	chr6:51425230-51425337+51425372,51431723	Alt5	60.36	LOW,LOW,VLOW,28=12,C3@16.90,11.10	46.61	VLOW,VLOW,N,17=6,C3@7.92,9.08	81.67	VLOW,VLOW,N,11=6,C2@8.98,2.02	25.66	OK,OK,N,42=8,C3@10.78,31.22	29.45	LOW,LOW,N,20=4,C3@5.89,14.11	22.21	LOW,LOW,N,22=4,C3@4.89,17.11	64.14	25.83	38.31	17.16	Up
Pbrm1	MmuALTD0009977-3/3	chr14:31836253-31836365	9	chr14:31836253-31836356+31836361+31836365,31838684	Alt5	82.14	LOW,LOW,LOW,28=28,S@23.00,5.00	85.71	VLOW,VLOW,VLOW,14=14,S@12.00,2.00	78.57	VLOW,VLOW,VLOW,14=14,S@11.00,3.00	48.25	LOW,LOW,LOW,23=21,C1@11.10,11.90	58.66	VLOW,VLOW,VLOW,12=11,C1@7.04,4.96	36.9	VLOW,VLOW,VLOW,11=10,C1@4.06,6.94	82.14	47.78	34.36	19.91	Up
Atg4c	MmuALTD0001772-2/2	chr4:-98861143	169	chr4:-98860974+98861143,98879268	Alt5	64.86	LOW,LOW,LOW,37=37,S@24.00,13.00	61.11	VLOW,VLOW,VLOW,18=18,S@11.00,7.00	68.42	VLOW,VLOW,VLOW,19=19,S@13.00,6.00	37.93	OK,OK,OK,58=58,S@22.00,36.00	30.43	LOW,LOW,LOW,23=23,S@7.00,16.00	42.86	LOW,LOW,LOW,35=35,S@15.00,20.00	64.765	36.645	28.12	18.25	Up
Ubc	MmuINT0169004	chr5:125868635-125870279	1645	chr5:125870280-125870387=125866335-125868634:-	IR-C	22.71	OK,OK,NA,15=6=35,0.608@12.99,44.21	29.01	LOW,LOW,NA,10=5=18,0.466@9.77,23.91	14.7	LOW,LOW,NA,5=1=17,0.223@3.46,20.07	49.02	OK,OK,NA,27=18=23,0.978@33.92,35.28	34.58	VLOW,VLOW,NA,7=8=14,0.853@10.25,19.4	62.05	LOW,LOW,NA,20=10=9,0.785@24.55,15.01	21.855	48.315	26.46	5.57	Down
Zfp655	MmuINT0179666	chr5:145996261-145996605	345	chr5:145996175-145996260=145996606-145996732:+	IR-C	9.43	OK,OK,NA,5=5=48,0.831@5.47,52.53	9.09	OK,OK,NA,3=2=25,0.855@2.73,27.27	9.8	OK,OK,NA,2=3=23,0.677@2.74,25.26	25.58	OK,OK,NA,7=15=32,0.33@13.81,40.19	23.53	VLOW,VLOW,NA,3=5=13,0.679@4.94,16.06	26.92	LOW,LOW,NA,4=10=19,0.466@8.88,24.12	9.445	25.225	15.78	13.73	Down
Ng23	MmuINT0108349	chr17:35163403-35163638	236	chr17:35163639-35163731=35163283-35163402:-	IR-C	69.23	SOK,SOK,NA,45=81=28,0.927@106.61,47.39	67.62	OK,OK,NA,31=40=17,0.954@59.51,28.49	71.43	LOW,LOW,NA,14=41=11,0.366@47.14,18.86	89.57	SOK,SOK,NA,36=67=6,0.916@97.63,11.37	91.49	LOW,LOW,NA,13=30=2,0.666@41.17,3.83	88.24	OK,OK,NA,23=37=4,0.799@56.47,7.53	69.525	89.865	20.34	16.81	Down
Maf1	MmuINT0094455	chr15:76182472-76182849	378	chr15:76182426-76182471=76182850-76182982:+	IR-C	67.27	OK,OK,NA,35=39=18,0.746@61.89,30.11	65.38	LOW,LOW,NA,15=19=9,0.741@28.11,14.89	68.97	OK,OK,NA,20=20=9,0.699@33.8,15.2	51.02	OK,OK,NA,24=26=24,0.858@37.75,36.25	46.34	VLOW,VLOW,NA,8=11=11,0.814@13.9,16.1	54.39	LOW,LOW,NA,16=15=13,0.851@23.93,20.07	67.175	50.365	16.81	10.99	Up
Tmem161b	MmuINT0161628	chr13:84411933-84422315	10383	chr13:84411776-84411932=84422316-84422467:+	IR-C	34.02	OK,OK,NA,9=24=32,0.436@22.11,42.89	35.59	LOW,LOW,NA,6=15=19,0.608@14.24,25.76	31.58	VLOW,VLOW,NA,3=9=13,0.287@7.89,17.11	17.02	OK,OK,NA,3=13=39,0.287@9.36,45.64	17.39	LOW,LOW,NA,1=7=19,0.285@4.7,22.3	16.67	OK,OK,NA,2=6=20,0.588@4.67,23.33	33.585	17.03	16.555	14.19	Up
Whsc1	MmuINT0176032	chr5:34211528-34214055	2528	chr5:34211403-34211527=34214056-34219932:+	IR-C	28.41	SOK,SOK,NA,22=28=63,0.108@32.1,80.9	31.18	OK,OK,NA,13=16=32,0.164@19.02,41.98	25.3	OK,OK,NA,9=12=31,0.34@13.16,38.84	10.71	SOK,SOK,NA,20=22=175,0.5@23.24,193.76	9.3	OK,OK,NA,6=10=78,0.631@8.74,85.26	11.82	SOK,SOK,NA,14=12=97,0.529@14.54,108.46	28.24	10.56	17.68	13.48	Up
Smarcd3	MmuINT0148790	chr5:24098623-24098834	212	chr5:24098835-24098936=24098440-24098622:-	IR-C	23.56	SOK,SOK,NA,36=17=86,0.766@32.75,106.25	26.42	OK,OK,NA,19=9=39,0.741@17.7,49.3	21.01	OK,OK,NA,17=8=47,0.732@15.13,56.87	7.14	SOK,SOK,NA,15=15=195,0.987@16.06,208.94	6.93	SOK,SOK,NA,6=8=94,0.863@7.48,100.52	7.34	SOK,SOK,NA,9=7=101,0.943@8.59,108.41	23.715	7.135	16.58	13.67	Up
Mapk14	MmuINT0095509	chr17:28865921-28877624	11704	chr17:28865849-28865920=28877625-28877704:+	IR-C	31.9	SOK,SOK,NA,36=19=52,0.87@36.27,77.44	33.6	OK,OK,NA,22=10=28,0.709@21.37,42.24	29.8	OK,OK,NA,14=9=24,0.909@14.93,35.17	10.95	OK,OK,NA,8=2=36,0.289@5.55,45.1	8.96	LOW,OK,NA,4=0=18,0.26@2.18,22.14	12.86	LOW,OK,NA,4=2=18,0.588@3.39,22.94	31.7	10.91	20.79	16.94	Up
Paxip1	MmuINT0115741	chr5:28108026-28110269	2244	chr5:28110270-28110313=28107962-28108025:-	IR-C	27.03	SOK,SOK,NA,43=17=81,0.467@38.11,102.89	26.79	OK,OK,NA,22=8=41,0.5@19.02,51.98	27.27	OK,OK,NA,21=9=40,0.311@19.09,50.91	11.65	SOK,SOK,NA,23=6=110,0.236@16.19,122.81	14.53	OK,OK,NA,15=2=50,0.0969@9.74,57.26	9.09	OK,OK,NA,8=4=60,0.76@6.54,65.46	27.03	11.81	15.22	12.26	Up
Ankzf1	MmuINT0015938	chr1:75195441-75195638	198	chr1:75195355-75195440=75195639-75195960:+	IR-C	26.64	SOK,SOK,NA,16=27=64,0.382@29.43,81.05	23.56	OK,OK,NA,7=14=37,0.418@14.09,45.72	30.48	OK,OK,NA,9=13=27,0.472@15.45,35.23	11.24	SOK,SOK,NA,13=19=136,0.429@19.16,151.29	9.83	OK,OK,NA,7=5=58,0.687@6.94,63.7	12.26	OK,OK,NA,6=14=78,0.283@12.24,87.57	27.02	11.045	15.975	11.3	Up
Smarcd3	MmuINT0148789	chr5:24098937-24099042	106	chr5:24099043-24099165=24098835-24098936:-	IR-C	31.58	SOK,SOK,NA,35=32=95,0.94@57.69,124.99	34.12	OK,SOK,NA,20=21=51,0.955@35.42,68.4	28.38	OK,OK,NA,15=11=44,0.719@22.38,56.48	10.04	SOK,SOK,NA,19=18=216,0.934@26.53,237.7	10.36	SOK,SOK,NA,8=9=94,0.931@11.99,103.74	9.8	SOK,SOK,NA,11=9=122,0.78@14.55,133.95	31.25	10.08	21.17	18.02	Up
Ddx49	MmuINT0047870	chr8:72817587-72817726	140	chr8:72817727-72817798=72816765-72817586:-	IR-C	56.33	SOK,SOK,NA,306=548=331,0.219@667.51,517.49	54.85	SOK,SOK,NA,162=268=177,0.422@332.94,274.06	57.92	SOK,SOK,NA,144=280=154,0.203@334.78,243.22	36.63	SOK,SOK,NA,185=282=404,0.344@319.05,551.95	37.24	SOK,SOK,NA,84=132=182,0.407@148.22,249.78	36.12	SOK,SOK,NA,101=150=222,0.404@170.85,302.15	56.385	36.68	19.705	17.61	Up
Slc24a6	MmuINT0145418	chr5:120980406-120981089	684	chr5:120980325-120980405=120981090-120981157:+	IR-C	28.44	SOK,SOK,NA,52=41=117,0.763@59.72,150.28	23.56	SOK,SOK,NA,26=19=73,0.8@27.8,90.2	35.29	OK,OK,NA,26=22=44,0.641@32.47,59.53	7.34	SOK,SOK,NA,13=3=101,0.287@8.59,108.41	6.12	OK,OK,NA,4=2=46,0.77@3.18,48.82	8.33	OK,OK,NA,9=1=55,0.173@5.41,59.59	29.425	7.225	22.2	15.23	Up
Strn4	MmuINT0154497	chr7:17416488-17416813	326	chr7:17416374-17416487=17416814-17416929:+	IR-C	26.21	SOK,SOK,NA,61=12=114,0.261@51.11,143.89	27.17	SOK,SOK,NA,35=9=67,0.298@31.79,85.21	24.8	OK,OK,NA,26=3=47,0.0862@19.34,58.66	10.88	SOK,SOK,NA,19=5=112,0.0972@15.16,124.17	8.73	OK,OK,NA,7=2=54,0.466@5.62,58.72	12.78	OK,OK,NA,12=3=58,0.124@9.58,65.41	25.985	10.755	15.23	12.02	Up
Pltp	MmuINT0122507	chr2:164665691-164665820	130	chr2:164665821-164665884=164665614-164665690:-	IR-C	26.77	SOK,SOK,NA,63=54=160,1@74.15,202.85	27.51	SOK,SOK,NA,36=27=83,0.992@40.16,105.84	25.96	SOK,SOK,NA,27=27=77,1@34.01,96.99	8.31	SOK,SOK,NA,21=14=193,0.95@18.95,209.05	7.77	SOK,SOK,NA,12=3=89,0.34@8.08,95.92	8.77	SOK,SOK,NA,9=11=104,0.936@10.87,113.13	26.735	8.27	18.465	17.19	Up
Fanca	MmuINT0062263	chr8:125792738-125792842	105	chr8:125792843-125792978=125792645-125792737:-	IR-C	53.94	SOK,SOK,NA,86=92=76,1@137.01,116.99	51.81	SOK,SOK,NA,42=44=40,1@65.28,60.72	56.1	SOK,SOK,NA,44=48=36,1@71.81,56.19	28.22	SOK,SOK,NA,49=54=131,1@66.03,167.97	24.18	OK,OK,NA,18=19=58,0.997@22.97,72.03	31.13	SOK,SOK,NA,31=35=73,0.999@43.27,95.73	53.955	27.655	26.3	20.68	Up
Nr2c2ap	MmuINT0110497	chr8:72656417-72656485	69	chr8:72656311-72656416=72656486-72656553:+	IR-C	29.18	SOK,SOK,NA,78=67=176,0.864@93.67,227.33	28.73	SOK,SOK,NA,45=34=98,0.682@50.85,126.15	29.73	SOK,SOK,NA,33=33=78,0.889@42.81,101.19	13.07	SOK,SOK,NA,56=36=306,0.59@52.02,345.98	12.32	SOK,SOK,NA,29=14=153,0.465@24.15,171.85	13.8	SOK,SOK,NA,27=22=153,0.724@27.88,174.12	29.23	13.06	16.17	14.93	Up
Thyn1	MmuINT0160057	chr9:26814033-26814385	353	chr9:26813937-26814032=26814386-26814536:+	IR-C	36.02	SOK,SOK,NA,69=47=103,0.384@78.88,140.12	42.27	SOK,SOK,NA,47=35=56,0.344@58.33,79.67	26.56	OK,OK,NA,22=12=47,0.611@21.51,59.49	16.64	SOK,SOK,NA,48=43=228,0.469@53.08,265.92	15.86	SOK,SOK,NA,25=21=122,0.266@26.64,141.36	17.51	SOK,SOK,NA,23=22=106,0.756@26.44,124.56	34.415	16.685	17.73	9.05	Up
Fanca	MmuINT0062262	chr8:125792979-125793189	211	chr8:125793190-125793262=125792843-125792978:-	IR-C	54.49	SOK,SOK,NA,94=76=71,1@131.32,109.68	54.32	SOK,SOK,NA,48=40=37,0.999@67.9,57.1	54.67	SOK,SOK,NA,46=36=34,0.999@63.42,52.58	26.75	SOK,SOK,NA,60=51=152,0.978@70.35,192.65	25	SOK,SOK,NA,26=20=69,0.973@28.75,86.25	28.14	SOK,SOK,NA,34=31=83,0.867@41.65,106.35	54.495	26.57	27.925	26.18	Up
Clk1	MmuINT0037404	chr1:58476578-58476964	387	chr1:58476965-58477055=58476511-58476577:-	IR-C	37.47	SOK,SOK,NA,79=84=136,0.725@112.04,186.96	40.24	SOK,SOK,NA,49=52=75,0.573@70.82,105.18	33.7	SOK,SOK,NA,30=32=61,0.815@41.45,81.55	17.6	SOK,SOK,NA,49=42=213,0.828@53.5,250.5	19.21	SOK,SOK,NA,21=18=82,0.823@23.24,97.76	16.56	SOK,SOK,NA,28=24=131,0.736@30.3,152.7	36.97	17.885	19.085	14.49	Up
Fanca	MmuINT0062264	chr8:125792450-125792644	195	chr8:125792645-125792737=125792144-125792449:-	IR-C	55.89	SOK,SOK,NA,102=83=73,0.5@144.2,113.8	54.64	SOK,SOK,NA,62=44=44,0.24@81.96,68.04	57.66	SOK,SOK,NA,40=39=29,0.832@62.27,45.73	33.68	SOK,SOK,NA,76=54=128,0.463@86.89,171.11	38.29	SOK,SOK,NA,38=29=54,0.465@46.33,74.67	29.86	SOK,SOK,NA,38=25=74,0.634@40.91,96.09	56.15	34.075	22.075	16.35	Up
Sap25	MmuINT0138769	chr5:138083242-138083323	82	chr5:138083138-138083241=138083324-138083462:+	IR-C	38.27	OK,OK,NA,13=18=25,0.964@21.43,34.57	39.53	VLOW,VLOW,NA,8=9=13,0.913@11.86,18.14	36.84	VLOW,VLOW,NA,5=9=12,0.815@9.58,16.42	15.79	OK,OK,NA,6=6=32,0.951@6.95,37.05	14.29	LOW,LOW,NA,2=3=15,0.855@2.86,17.14	17.07	LOW,LOW,NA,4=3=17,0.831@4.1,19.9	38.185	15.68	22.505	19.77	Up
Nlrc3	MmuINT0108894	chr16:3947910-3948259	350	chr16:3948260-3948343=3947826-3947909:-	IR-S	9.76	OK,OK,NA,5=3=37,0.831@4.39,40.61	5.56	LOW,LOW,NA,1=1=17,0.918@1.06,17.94	13.04	OK,OK,NA,4=2=20,0.77@3.39,22.61	25	OK,OK,NA,10=10=30,0.762@12.5,37.5	28.57	LOW,LOW,NA,7=5=15,0.501@7.71,19.29	21.05	LOW,LOW,NA,3=5=15,0.831@4.84,18.16	9.3	24.81	15.51	8.01	Down
Btbd19	MmuINT0026167	chr4:116797332-116797933	602	chr4:116797934-116798330=116797109-116797331:-	IR-S	37.04	SOK,SOK,NA,22=41=53,0.836@43.99,74.77	43.38	OK,OK,NA,10=24=22,0.584@24.88,32.47	31.61	OK,OK,NA,12=17=31,0.852@19.41,42	59.45	SOK,SOK,NA,29=51=27,0.218@64.98,44.32	60.4	LOW,LOW,NA,14=23=12,0.204@30.22,19.81	58.66	OK,OK,NA,15=28=15,0.32@34.76,24.5	37.495	59.53	22.035	15.28	Down
Anks6	MmuINT0015926	chr4:47029689-47030394	706	chr4:47030395-47030491=47028561-47029688:-	IR-S	28.53	SOK,SOK,NA,27=18=62,0.846@31.81,79.69	26.78	OK,OK,NA,14=10=36,0.748@16.69,45.64	30.82	OK,OK,NA,13=8=26,0.815@15.15,34.01	46.21	OK,OK,NA,29=16=29,0.607@36.43,42.4	58.26	VLOW,VLOW,NA,14=6=8,0.554@17.67,12.66	39.57	OK,OK,NA,15=10=21,0.575@19.19,29.31	28.8	48.915	20.115	8.75	Down
3110056O03Rik	MmuINT0003271	chr10:80329406-80330144	739	chr10:80329245-80329405=80330145-80331453:+	IR-S	33.1	SOK,SOK,NA,37=57=95,0.964@62.56,126.44	28.57	OK,OK,NA,14=22=45,0.335@23.14,57.86	36.71	SOK,SOK,NA,23=35=50,0.963@39.65,68.35	49.59	SOK,SOK,NA,48=72=61,0.997@89.76,91.24	42.06	OK,OK,NA,20=25=31,0.955@31.97,44.03	55.56	SOK,SOK,NA,28=47=30,0.962@58.34,46.66	32.64	48.81	16.17	5.35	Down
Trim11	MmuINT0164966	chr11:58802250-58802330	81	chr11:58802227-58802249=58802331-58802431:+	IR-S	17.35	OK,SOK,NA,12=16=46,0.863@24.79,118.09	15.57	OK,OK,NA,4=9=22,0.95@10.26,55.62	18.92	OK,OK,NA,8=7=24,0.575@14.57,62.43	35.08	OK,SOK,NA,17=29=28,0.997@44.71,82.73	27.69	LOW,OK,NA,6=12=15,0.983@16.04,41.89	41.93	LOW,OK,NA,11=17=13,0.974@29.14,40.36	17.245	34.81	17.565	8.77	Down
Efcab4a	MmuINT0055464	chr7:148651585-148651664	80	chr7:148651418-148651584=148651665-148651736:+	IR-S	13.33	SOK,SOK,NA,23=17=130,0.92@22.66,147.34	10.34	OK,OK,NA,7=8=65,0.853@8.27,71.73	16.13	OK,OK,NA,16=9=65,0.817@14.52,75.48	32.41	OK,OK,NA,21=26=49,0.955@31.11,64.89	41.18	OK,OK,NA,9=19=20,0.741@19.77,28.23	24.68	OK,OK,NA,12=7=29,0.675@11.85,36.15	13.235	32.93	19.695	8.55	Down
Efcab4a	MmuINT0055460	chr7:148650193-148650594	402	chr7:148650030-148650192=148650595-148650741:+	IR-S	9.48	SOK,SOK,NA,17=14=148,0.973@16.97,162.03	11.48	SOK,SOK,NA,14=7=81,0.77@11.71,90.29	6.94	OK,OK,NA,3=7=67,0.687@5.34,71.66	24.64	SOK,SOK,NA,31=20=78,0.538@31.79,97.21	22.11	OK,OK,NA,15=6=37,0.472@12.82,45.18	26.79	OK,OK,NA,16=14=41,0.675@19.02,51.98	9.21	24.45	15.24	10.63	Down
BY080835	MmuINT0023583	chr9:107496343-107496416	74	chr9:107496417-107496527=107495398-107496342:-	IR-S	50	OK,OK,NA,15=21=18,0.752@27,27	60.98	VLOW,VLOW,NA,11=14=8,0.853@20.12,12.88	35.48	VLOW,VLOW,NA,4=7=10,0.439@7.45,13.55	95.92	OK,OK,NA,25=22=1,0.797@46.04,1.96	91.3	VLOW,VLOW,NA,10=11=1,0.881@20.09,1.91	100	LOW,LOW,NA,15=11=0,0.52@26,0	48.23	95.65	47.42	30.32	Down
Smarcd3	MmuINT0148792	chr5:24101893-24102624	732	chr5:24102625-24102667=24101770-24101892:-	IR-S	22.35	OK,OK,NA,4=15=33,0.33@11.62,40.38	17.95	LOW,LOW,NA,1=6=16,0.36@4.13,18.87	26.09	LOW,LOW,NA,3=9=17,0.351@7.57,21.43	6.83	OK,OK,NA,1=10=75,0.133@5.87,80.13	5.75	OK,OK,NA,0=5=41,0.186@2.64,43.35	8.11	OK,OK,NA,1=5=34,0.452@3.24,36.76	22.02	6.93	15.09	9.84	Up
Zfc3h1	MmuINT0178444	chr10:114822864-114827705	4842	chr10:114822015-114822863=114827706-114828122:+	IR-S	35.85	OK,OK,NA,25=13=34,0.103@25.81,46.19	26.92	LOW,LOW,NA,10=4=19,0.289@8.88,24.12	44.44	LOW,LOW,NA,15=9=15,0.199@17.33,21.67	18.52	OK,OK,NA,14=6=44,0.122@11.85,52.15	20.75	OK,OK,NA,7=4=21,0.285@6.64,25.36	16.36	OK,OK,NA,7=2=23,0.285@5.24,26.76	35.68	18.555	17.125	6.17	Up
Atg16l2	MmuINT0020369	chr7:108440694-108440867	174	chr7:108440868-108440938=108440622-108440693:-	IR-S	32.84	OK,OK,NA,20=24=45,0.959@29.23,59.77	38.71	LOW,LOW,NA,11=13=19,0.931@16.65,26.35	27.78	OK,OK,NA,9=11=26,0.888@12.78,33.22	17.04	OK,OK,NA,11=12=56,0.766@13.46,65.54	20.63	OK,OK,NA,7=6=25,0.687@7.84,30.16	13.89	OK,OK,NA,4=6=31,0.762@5.69,35.31	33.245	17.26	15.985	7.15	Up
Rnf123	MmuINT0135457	chr9:107969845-107970452	608	chr9:107970453-107970526=107969727-107969844:-	IR-S	29.41	OK,OK,NA,20=5=30,0.0714@16.18,38.82	30.23	LOW,LOW,NA,11=2=15,0.102@8.46,19.54	28.57	LOW,LOW,NA,9=3=15,0.351@7.71,19.29	4.95	OK,OK,NA,5=0=48,0.186@2.62,50.38	6.98	OK,OK,NA,3=0=20,0.364@1.61,21.39	3.45	OK,OK,NA,2=0=28,0.51@1.04,28.96	29.4	5.215	24.185	21.59	Up
Ncrna00085	MmuINT0106771	chr17:17968227-17969022	796	chr17:17967939-17968226=17969023-17969103:+	IR-S	90	OK,OK,NA,26=28=3,0.996@51.3,5.7	89.19	LOW,LOW,NA,16=17=2,0.973@31.22,3.78	91.3	VLOW,VLOW,NA,10=11=1,0.982@20.09,1.91	73.47	OK,OK,NA,28=44=13,0.936@62.45,22.55	77.27	LOW,LOW,NA,16=18=5,0.904@30.14,8.86	70.37	LOW,LOW,NA,12=26=8,0.728@32.37,13.63	90.245	73.82	16.425	11.92	Up
Ncapg2	MmuINT0106283	chr12:117643935-117644174	240	chr12:117643875-117643934=117644175-117644350:+	IR-S	48.76	OK,OK,NA,17=42=31,0.19@43.88,46.12	50	LOW,LOW,NA,7=27=17,0.127@25.5,25.5	47.17	LOW,LOW,NA,10=15=14,0.608@18.4,20.6	33.33	SOK,SOK,NA,33=39=72,0.517@48,96	33.33	OK,OK,NA,14=16=30,0.675@20,40	33.33	OK,OK,NA,19=23=42,0.455@28,56	48.585	33.33	15.255	13.84	Up
Parp8	MmuINT0115501	chr13:117814085-117814171	87	chr13:117814172-117814323=117813983-117814084:-	IR-S	47.06	SOK,SOK,NA,14=50=36,0.147@47.06,52.94	48.57	LOW,LOW,NA,7=27=18,0.203@25.26,26.74	45.45	LOW,LOW,NA,7=23=18,0.342@21.82,26.18	26.67	SOK,SOK,NA,19=37=77,0.638@35.47,97.53	26.53	OK,OK,NA,6=20=36,0.272@16.45,45.55	26.79	OK,OK,NA,13=17=41,0.881@19.02,51.98	47.01	26.66	20.35	18.66	Up
D17H6S56E-3	MmuINT0045842	chr17:35160888-35161114	227	chr17:35160795-35160887=35161115-35161416:+	IR-S	45.68	OK,OK,NA,13=24=22,0.626@26.95,32.05	37.25	LOW,LOW,NA,8=11=16,0.814@13.04,21.96	60	VLOW,VLOW,NA,5=13=6,0.439@14.4,9.6	27.78	OK,OK,NA,9=11=26,0.706@12.78,33.22	31.43	VLOW,VLOW,NA,6=5=12,0.762@7.23,15.77	24.32	VLOW,VLOW,NA,3=6=14,0.588@5.59,17.41	48.625	27.875	20.75	5.82	Up
Rfx5	MmuINT0134073	chr3:94760529-94760642	114	chr3:94760409-94760528=94760643-94760724:+	IR-S	32.92	SOK,SOK,NA,27=26=54,0.998@35.22,71.78	30.67	OK,OK,NA,10=13=26,0.961@15.03,33.97	34.88	OK,OK,NA,17=13=28,0.973@20.23,37.77	14.75	OK,OK,NA,7=11=52,0.888@10.32,59.68	11.86	OK,OK,NA,3=4=26,0.892@3.91,29.09	17.46	OK,OK,NA,4=7=26,0.82@6.46,30.54	32.775	14.66	18.115	13.21	Up
Agpat2	MmuINT0012732	chr2:26450373-26451599	1227	chr2:26451600-26451695=26450300-26450372:-	IR-S	20	OK,OK,NA,15=9=48,0.882@14.4,57.6	25.93	OK,OK,NA,10=4=20,0.631@8.82,25.18	15.15	OK,OK,NA,5=5=28,0.918@5.76,32.24	1.32	SOK,SOK,NA,2=2=150,0.77@2.03,151.97	1.64	OK,OK,NA,1=1=60,0.677@1.02,60.98	1.1	OK,OK,NA,1=1=90,0.802@1.01,90.99	20.54	1.37	19.17	13.51	Up
Agpat2	MmuINT0012731	chr2:26451696-26451810	115	chr2:26451811-26451986=26451600-26451695:-	IR-S	18.29	OK,OK,NA,19=11=67,0.88@17.74,79.26	17.53	OK,OK,NA,10=7=40,0.918@9.99,47.01	19.4	OK,OK,NA,9=4=27,0.697@7.76,32.24	1.04	SOK,SOK,NA,3=2=239,0.855@2.54,241.46	0.41	SOK,SOK,NA,0=1=122,0.714@0.5,122.5	1.68	SOK,SOK,NA,3=1=117,0.677@2.03,118.97	18.465	1.045	17.42	15.85	Up
Tmem87b	MmuINT0162459	chr2:128664956-128666970	2015	chr2:128664884-128664955=128666971-128667079:+	IR-S	30.77	SOK,SOK,NA,20=28=54,0.459@31.39,70.61	30.95	OK,OK,NA,12=14=29,0.662@17.02,37.98	30.56	OK,OK,NA,8=14=25,0.382@14.36,32.64	13.25	OK,OK,NA,7=15=72,0.472@12.46,81.54	12.5	OK,OK,NA,4=4=28,0.77@4.5,31.5	13.73	OK,OK,NA,3=11=44,0.4@7.96,50.04	30.755	13.115	17.64	16.83	Up
Clcn6	MmuINT0036993	chr4:147398325-147400641	2317	chr4:147400642-147400708=147398218-147398324:-	IR-S	16.08	SOK,SOK,NA,18=23=107,0.756@23.8,124.2	14.69	OK,OK,NA,12=9=61,0.647@12.05,69.95	17.86	OK,OK,NA,6=14=46,0.662@11.79,54.21	1.42	SOK,SOK,NA,1=2=104,0.36@1.52,105.48	0	OK,OK,NA,0=0=43,0.364@0,43	2.4	OK,OK,NA,1=2=61,0.677@1.54,62.46	16.275	1.2	15.075	12.29	Up
Tspyl2	MmuINT0166772	chrX:148774924-148776082	1159	chrX:148776083-148777027=148774846-148774923:-	IR-S	24.81	SOK,SOK,NA,30=34=97,0.249@39.94,121.06	23.61	OK,OK,NA,13=21=55,0.204@21.01,67.99	26.32	OK,OK,NA,17=13=42,0.5@18.95,53.05	9.83	SOK,SOK,NA,9=25=156,0.175@18.68,171.32	10.34	OK,OK,NA,3=12=65,0.19@8.27,71.73	9.45	SOK,SOK,NA,6=13=91,0.439@10.39,99.6	24.965	9.895	15.07	13.27	Up
Lmbr1l	MmuINT0091452	chr15:98736766-98737967	1202	chr15:98737968-98738041=98736675-98736765:-	IR-S	45.98	SOK,SOK,NA,32=48=47,0.99@58.39,68.61	45.45	OK,OK,NA,14=26=24,0.858@29.09,34.91	46.51	OK,OK,NA,18=22=23,0.984@29.3,33.7	30	OK,OK,NA,19=23=49,0.993@27.3,63.7	33.33	OK,OK,NA,13=8=21,0.884@14,28	27.27	OK,OK,NA,6=15=28,0.608@13.36,35.64	45.98	30.3	15.68	12.12	Up
Tbce	MmuINT0157644	chr13:14102909-14107001	4093	chr13:14107002-14107090=14102809-14102908:-	IR-S	18.8	SOK,SOK,NA,29=15=95,0.52@26.13,112.87	15.62	OK,OK,NA,14=6=54,0.529@11.56,62.44	22.64	OK,OK,NA,15=9=41,0.608@14.72,50.28	2.89	SOK,SOK,NA,5=6=185,0.873@5.66,190.34	2.11	OK,OK,NA,2=2=93,0.855@2.05,94.95	3.66	OK,OK,NA,3=4=92,0.558@3.62,95.38	19.13	2.885	16.245	11.96	Up
Mett11d1	MmuINT0097988	chr14:52508512-52508821	310	chr14:52508417-52508511=52508822-52508892:+	IR-S	43.24	SOK,SOK,NA,22=42=42,0.417@45.83,60.17	43.16	OK,OK,NA,15=26=27,0.542@29.35,38.65	43.4	LOW,LOW,NA,7=16=15,0.554@16.49,21.51	26.55	SOK,SOK,NA,20=27=65,0.769@29.74,82.26	27.71	OK,OK,NA,11=12=30,0.853@14.69,38.31	25.53	OK,OK,NA,9=15=35,0.608@15.06,43.94	43.28	26.62	16.66	15.45	Up
Cecr5	MmuINT0034123	chr6:120468556-120471211	2656	chr6:120471212-120471324=120468462-120468555:-	IR-S	27.7	SOK,SOK,NA,31=28=77,0.442@37.67,98.33	26.5	OK,OK,NA,17=14=43,0.625@19.61,54.39	29.17	OK,OK,NA,14=14=34,0.529@18.09,43.91	7.61	OK,OK,NA,5=9=85,0.815@7.53,91.47	7.89	OK,OK,NA,2=4=35,0.77@3.23,37.77	7.41	OK,OK,NA,3=5=50,0.831@4.3,53.7	27.835	7.65	20.185	18.61	Up
Dus3l	MmuINT0053917	chr17:56907574-56907770	197	chr17:56907457-56907573=56907771-56907836:+	IR-S	34.62	SOK,SOK,NA,47=43=85,0.899@60.58,114.42	40.98	OK,OK,NA,24=26=36,0.858@35.24,50.76	28.99	OK,OK,NA,23=17=49,0.756@25.8,63.2	19.03	SOK,SOK,NA,28=19=100,0.805@27.97,119.03	18.87	OK,OK,NA,12=8=43,0.853@11.89,51.11	19.15	OK,OK,NA,16=11=57,0.675@16.09,67.91	34.985	19.01	15.975	9.84	Up
Llgl1	MmuINT0091360	chr11:60516384-60518170	1787	chr11:60516286-60516383=60518171-60518252:+	IR-S	39.21	SOK,SOK,NA,43=46=69,0.912@61.95,96.05	43.55	OK,OK,NA,26=28=35,0.805@38.76,50.24	33.98	OK,OK,NA,17=18=34,0.94@23.45,45.55	10.88	SOK,SOK,NA,13=8=86,0.884@11.64,95.36	6.82	OK,OK,NA,5=1=41,0.452@3.21,43.79	14.29	OK,OK,NA,8=7=45,0.962@8.57,51.43	38.765	10.555	28.21	19.69	Up
Accn2	MmuINT0009635	chr15:99529331-99529464	134	chr15:99529226-99529330=99529465-99531559:+	IR-S	96.52	SOK,SOK,NA,60=51=2,0.942@109.07,3.93	100	OK,OK,NA,28=28=0,0.989@56,0	93.22	OK,OK,NA,32=23=2,0.593@53.14,3.86	76.56	SOK,SOK,NA,50=48=15,0.938@86.51,26.49	84.31	OK,OK,NA,23=20=4,0.668@39.63,7.37	71.43	OK,OK,NA,27=28=11,0.956@47.14,18.86	96.61	77.87	18.74	8.91	Up
Mlst8	MmuINT0099423	chr17:24615108-24615264	157	chr17:24615265-24615423=24615056-24615107:-	IR-S	32.5	SOK,SOK,NA,47=31=81,0.899@51.68,107.33	41.67	OK,OK,NA,29=21=35,0.884@35.42,49.58	23.33	OK,OK,NA,18=10=46,0.78@17.26,56.74	10.45	SOK,SOK,NA,15=6=90,0.33@11.6,99.4	9.47	OK,OK,NA,7=2=43,0.501@4.92,47.08	11.32	OK,OK,NA,8=4=47,0.422@6.68,52.32	32.5	10.395	22.105	12.01	Up
Mrps17	MmuINT0100909	chr5:130221817-130222601	785	chr5:130221559-130221816=130222602-130222741:+	IR-S	81.97	OK,SOK,NA,46=39=10,0.991@82.74,18.2	87.04	OK,OK,NA,29=21=4,0.963@50.26,7.48	75.61	LOW,LOW,NA,17=18=6,0.799@32.66,10.53	64.02	SOK,SOK,NA,61=45=32,0.59@93.39,52.48	65.58	OK,OK,NA,26=24=14,0.935@44.17,23.18	62.7	OK,OK,NA,35=21=18,0.179@49.23,29.29	81.325	64.14	17.185	10.03	Up
2410002I01Rik	MmuINT0002434	chr11:119958284-119958822	539	chr11:119958823-119958895=119958192-119958283:-	IR-S	49.76	SOK,SOK,NA,61=44=53,0.999@78.62,79.38	55.56	OK,OK,NA,35=25=24,0.99@46.67,37.33	43.69	OK,OK,NA,26=19=29,0.978@32.33,41.67	29.8	SOK,SOK,NA,47=26=86,0.926@47.38,111.62	31.2	OK,OK,NA,26=13=43,0.8@25.58,56.42	28.33	OK,OK,NA,21=13=43,0.921@21.81,55.19	49.625	29.765	19.86	12.49	Up
Nol8	MmuINT0109464	chr13:49748767-49748897	131	chr13:49748719-49748766=49748898-49749051:+	IR-S	97.35	SOK,SOK,NA,75=72=2,1@145.05,3.95	97.56	OK,OK,NA,37=43=1,0.988@79.02,1.98	97.1	OK,OK,NA,38=29=1,0.986@66.03,1.97	80.2	SOK,SOK,NA,92=70=20,0.999@145.96,36.04	84.62	OK,OK,NA,41=36=7,0.997@71.08,12.92	76.58	OK,OK,NA,51=34=13,0.947@75.05,22.95	97.33	80.6	16.73	12.48	Up
Exoc3l	MmuINT0059707	chr8:107816878-107816961	84	chr8:107816962-107817079=107816752-107816877:-	IR-S	24.31	SOK,SOK,NA,250=219=730,1@291.48,907.52	24.61	SOK,SOK,NA,145=120=406,1@165.13,505.87	23.94	SOK,SOK,NA,105=99=324,1@126.4,401.6	9.31	SOK,SOK,NA,43=34=375,0.981@42.08,409.92	8.56	SOK,SOK,NA,19=13=171,0.83@17.38,185.62	9.93	SOK,SOK,NA,24=21=204,0.982@24.73,224.27	24.275	9.245	15.03	14.01	Up
Zcchc8	MmuINT0178125	chr5:124159270-124159390	121	chr5:124159391-124159494=124159204-124159269:-	IR-S	22.19	SOK,SOK,NA,24=45=121,0.897@42.16,147.84	18.44	SOK,SOK,NA,16=17=73,0.995@19.55,86.45	27.27	OK,OK,NA,8=28=48,0.26@22.91,61.09	5.12	SOK,SOK,NA,12=10=204,0.95@11.57,214.43	6.01	OK,OK,NA,4=7=86,0.687@5.83,91.17	4.45	SOK,SOK,NA,8=3=118,0.611@5.74,123.26	22.855	5.23	17.625	12.43	Up
Pcyt2	MmuINT0116609	chr11:120473398-120473776	379	chr11:120473777-120473915=120473315-120473397:-	IR-S	58.35	SOK,SOK,NA,321=154=202,1@448.13,319.87	58.99	SOK,SOK,NA,171=86=107,1@244.7,170.12	57.61	SOK,SOK,NA,150=68=95,1@203.47,149.71	38.43	SOK,SOK,NA,209=97=291,1@251.45,402.86	34.88	SOK,SOK,NA,80=44=140,1@101.15,188.85	41.4	SOK,SOK,NA,129=53=151,1@150.83,213.49	58.3	38.14	20.16	16.21	Up
Exoc3l	MmuINT0059706	chr8:107817080-107817151	72	chr8:107817152-107817761=107816962-107817079:-	IR-S	29.6	SOK,SOK,NA,309=252=667,1@363.49,864.51	31.5	SOK,SOK,NA,178=142=348,0.994@210.42,457.58	27.42	SOK,SOK,NA,131=110=319,0.998@153.55,406.45	12.18	SOK,SOK,NA,47=49=346,0.889@53.84,388.16	12.18	SOK,SOK,NA,23=20=155,0.832@24.12,173.88	12.18	SOK,SOK,NA,24=29=191,0.663@29.72,214.28	29.46	12.18	17.28	15.24	Up
Hdac10	MmuINT0076304	chr15:88954684-88954961	278	chr15:88954962-88955018=88954605-88954683:-	IR-S	52.9	SOK,SOK,NA,47=99=65,0.253@111.62,99.38	48.72	SOK,SOK,NA,24=52=40,0.218@56.52,59.48	58.33	OK,OK,NA,23=47=25,0.422@55.41,39.59	34.38	SOK,SOK,NA,26=40=63,0.646@44.35,84.65	29.03	OK,OK,NA,9=9=22,0.943@11.61,28.39	36.92	OK,OK,NA,17=31=41,0.345@32.86,56.14	53.525	32.975	20.55	11.8	Up
Vps16	MmuINT0173860	chr2:130266316-130266442	127	chr2:130266188-130266315=130266443-130266478:+	IR-S	23.45	SOK,SOK,NA,66=47=166,1@75.76,247.31	20.13	SOK,SOK,NA,27=25=94,0.999@34.35,136.27	27.39	SOK,SOK,NA,39=22=72,0.989@41.76,110.69	5.3	SOK,SOK,NA,22=14=288,0.985@20.48,366	4.96	SOK,SOK,NA,10=6=137,0.918@9.06,173.53	5.61	SOK,SOK,NA,12=8=151,0.973@11.44,192.46	23.76	5.285	18.475	14.52	Up
Nrm	MmuINT0110823	chr17:36001234-36001455	222	chr17:36001057-36001233=36001456-36002345:+	IR-S	25.96	SOK,SOK,NA,64=65=184,0.73@81.25,231.75	27.41	SOK,SOK,NA,36=38=98,0.708@47.15,124.85	24.23	SOK,SOK,NA,28=27=86,0.654@34.16,106.84	9.63	SOK,SOK,NA,25=24=230,0.763@26.87,252.13	10.26	SOK,SOK,NA,15=9=105,0.472@13.24,115.76	9.09	SOK,SOK,NA,10=15=125,0.724@13.63,136.37	25.82	9.675	16.145	13.97	Up
Acvr1b	MmuINT0010593	chr15:101024603-101025239	637	chr15:101024363-101024602=101025240-101025488:+	IR-S	53.17	SOK,SOK,NA,78=56=59,0.476@102.62,90.38	53.28	SOK,SOK,NA,43=30=32,0.233@55.94,49.06	53.04	OK,OK,NA,35=26=27,0.73@46.68,41.32	20.45	SOK,SOK,NA,26=10=70,0.15@21.68,84.32	24.39	OK,OK,NA,16=4=31,0.0766@12.44,38.56	17.02	OK,OK,NA,10=6=39,0.466@9.36,45.64	53.16	20.705	32.455	28.65	Up
Dalrd3	MmuINT0046585	chr9:108474449-108474517	69	chr9:108474272-108474448=108474518-108474628:+	IR-S	42.99	SOK,SOK,NA,85=96=120,0.907@129.4,171.6	50.74	SOK,SOK,NA,49=54=50,0.697@77.63,75.37	35.78	SOK,SOK,NA,36=42=70,0.944@52.95,95.05	27.38	SOK,SOK,NA,47=45=122,0.649@58.59,155.41	24.41	OK,OK,NA,14=17=48,0.571@19.28,59.72	29.19	SOK,SOK,NA,33=28=74,0.5@39.41,95.59	43.26	26.8	16.46	6.59	Up
Spag9	MmuINT0150947	chr11:93973461-93975486	2026	chr11:93973347-93973460=93975487-93975663:+	IR-S	47.58	SOK,SOK,NA,97=90=103,1@137.98,152.02	48.6	SOK,SOK,NA,52=52=55,0.995@77.27,81.73	46.37	SOK,SOK,NA,45=38=48,0.992@60.74,70.26	27.33	SOK,SOK,NA,93=68=214,0.897@102.49,272.51	25	SOK,SOK,NA,42=26=102,0.785@42.5,127.5	29.34	SOK,SOK,NA,51=42=112,0.871@60.15,144.85	47.485	27.17	20.315	17.03	Up
Gtpbp6	MmuINT0075089	chr5:110535803-110535888	86	chr5:110535889-110535959=110535672-110535802:-	IR-S	73.54	SOK,SOK,NA,130=198=59,0.993@284.6,102.4	71.17	SOK,SOK,NA,60=98=32,0.841@135.22,54.78	75.89	SOK,SOK,NA,70=100=27,0.995@149.5,47.5	51.65	SOK,SOK,NA,88=147=110,0.994@178.19,166.81	51.65	SOK,SOK,NA,37=57=44,0.981@71.28,66.72	51.65	SOK,SOK,NA,51=90=66,0.951@106.92,100.08	73.53	51.65	21.88	19.52	Up
Mapk11	MmuINT0095476	chr15:88975606-88975804	199	chr15:88975805-88975876=88975526-88975605:-	IR-S	39.66	SOK,SOK,NA,137=118=194,0.966@178.07,270.93	39.59	SOK,SOK,NA,77=58=103,0.942@94.22,143.78	39.74	SOK,SOK,NA,60=60=91,0.867@83.85,127.15	22.55	SOK,SOK,NA,59=79=237,0.88@84.56,290.44	21.37	SOK,SOK,NA,25=25=92,0.92@30.35,111.65	23.28	SOK,SOK,NA,34=54=145,0.715@54.24,178.76	39.665	22.325	17.34	16.31	Up
Appl2	MmuINT0017397	chr10:83074238-83075456	1219	chr10:83075457-83075645=83074195-83074237:-	IR-S	31	SOK,SOK,NA,142=71=237,0.631@139.5,310.5	34.57	SOK,SOK,NA,88=42=123,0.364@87.46,165.54	26.69	SOK,SOK,NA,54=29=114,0.891@52.58,144.42	14.09	SOK,SOK,NA,26=16=128,0.935@23.95,146.05	12.31	OK,OK,NA,11=5=57,0.706@8.99,64.01	15.48	OK,OK,NA,15=11=71,0.957@15.02,81.98	30.63	13.895	16.735	11.21	Up
Exoc3l	MmuINT0059704	chr8:107819085-107819159	75	chr8:107819160-107819335=107818865-107819084:-	IR-S	31.94	SOK,SOK,NA,202=179=406,1@251.37,535.63	29.55	SOK,SOK,NA,95=103=236,1@128.25,305.75	34.99	SOK,SOK,NA,107=76=170,0.991@123.51,229.49	14.81	SOK,SOK,NA,34=47=233,0.963@46.5,267.5	14.4	SOK,SOK,NA,14=21=104,0.921@20.02,118.98	15.13	SOK,SOK,NA,20=26=129,0.906@26.48,148.52	32.27	14.765	17.505	14.42	Up
Csf2ra	MmuINT0042764	chr19:61301725-61301830	106	chr19:61301831-61301958=61301695-61301724:-	IR-S	37.57	OK,OK,NA,26=13=25,0.99@31.49,52.33	31.03	VLOW,OK,NA,7=8=14,0.853@12.56,27.92	44.28	VLOW,LOW,NA,19=5=11,0.641@19.19,24.15	16.01	OK,SOK,NA,14=11=53,0.985@17.83,93.56	11.66	OK,OK,NA,7=2=25,0.687@5.61,42.48	19.54	OK,OK,NA,7=9=28,0.77@12.37,50.93	37.655	15.6	22.055	11.49	Up
Tagln	MmuINT0156812	chr9:45738599-45738915	317	chr9:45738916-45739018=45737711-45738598:-	IR-S	95.45	OK,OK,NA,24=18=1,0.719@41.04,1.96	100	VLOW,VLOW,NA,14=8=0,0.662@22,0	90.91	VLOW,VLOW,NA,10=10=1,0.762@19.09,1.91	23.26	OK,OK,NA,11=9=33,0.4@12.33,40.67	18.92	LOW,LOW,NA,3=4=15,0.558@4.16,17.84	26.53	LOW,LOW,NA,8=5=18,0.223@8.22,22.78	95.455	22.725	72.73	64.38	Up
Fuz	MmuINT0066585	chr7:52154609-52154681	73	chr7:52154544-52154608=52154682-52154756:+	IR-S	24.24	OK,OK,NA,4=12=25,0.439@9.94,31.06	18.75	VLOW,VLOW,NA,3=3=13,0.762@3.56,15.44	29.41	VLOW,VLOW,NA,1=9=12,0.173@6.47,15.53	8.24	OK,OK,NA,4=3=39,0.892@3.79,42.21	2.7	LOW,LOW,NA,1=0=18,0.714@0.51,18.49	12.5	OK,OK,NA,3=3=21,0.892@3.38,23.62	24.08	7.6	16.48	6.25	Up
Dmpk	MmuINT0050317	chr7:19676390-19677029	640	chr7:19676278-19676389=19677030-19677193:+	IR-S	24.44	OK,OK,NA,7=15=34,0.33@13.69,42.31	34.88	VLOW,VLOW,NA,5=10=14,0.466@10.12,18.88	14.89	OK,OK,NA,2=5=20,0.452@4.02,22.98	9.31	SOK,SOK,NA,10=28=185,0.26@20.76,202.24	9.84	SOK,SOK,NA,4=15=87,0.199@10.43,95.57	8.84	SOK,SOK,NA,6=13=98,0.588@10.34,106.66	24.885	9.34	15.545	5.05	Up
Gpt	MmuINT0073470	chr15:76529320-76529425	106	chr15:76529145-76529319=76529426-76529581:+	IR-S	43.59	OK,OK,NA,17=17=22,0.985@24.41,31.59	39.53	VLOW,VLOW,NA,6=11=13,0.814@11.86,18.14	48.57	VLOW,VLOW,NA,11=6=9,0.814@12.63,13.37	28.16	OK,OK,NA,18=11=37,0.904@18.59,47.41	33.33	VLOW,VLOW,NA,6=8=14,0.926@9.33,18.67	24.59	OK,OK,NA,12=3=23,0.34@9.34,28.66	44.05	28.96	15.09	6.2	Up
Ddx11	MmuINT0047551	chr17:66498440-66498552	113	chr17:66498371-66498439=66498553-66498653:+	IR-S	41.75	OK,OK,NA,13=30=30,0.666@30.48,42.52	44	VLOW,VLOW,NA,6=16=14,0.554@15.84,20.16	39.62	LOW,LOW,NA,7=14=16,0.77@14.66,22.34	21.62	SOK,SOK,NA,20=28=87,0.982@29.19,105.81	21.57	OK,OK,NA,9=13=40,0.931@13.37,48.63	21.67	OK,OK,NA,11=15=47,0.815@15.82,57.18	41.81	21.62	20.19	17.95	Up
Tagln	MmuINT0156810	chr9:45739561-45739664	104	chr9:45739665-45739856=45739383-45739560:-	IR-S	92.98	OK,OK,NA,24=29=2,0.986@51.14,3.86	100	VLOW,VLOW,NA,7=20=0,0.476@27,0	86.67	VLOW,VLOW,NA,17=9=2,0.817@24.27,3.73	25.23	OK,OK,NA,13=14=40,0.987@16.9,50.1	33.33	LOW,LOW,NA,7=10=17,0.918@11.33,22.67	17.86	OK,OK,NA,6=4=23,0.873@5.89,27.11	93.335	25.595	67.74	53.34	Up
Tagln	MmuINT0156811	chr9:45739019-45739382	364	chr9:45739383-45739560=45738916-45739018:-	IR-S	91.49	OK,OK,NA,20=23=2,0.668@41.17,3.83	100	VLOW,VLOW,NA,9=13=0,0.814@22,0	84	VLOW,VLOW,NA,11=10=2,0.4@19.32,3.68	20.66	OK,OK,NA,12=13=48,0.715@15.08,57.92	19.3	OK,OK,NA,5=6=23,0.762@6.56,27.44	21.88	OK,OK,NA,7=7=25,0.687@8.53,30.47	92	20.59	71.41	62.12	Up
Atp5sl	MmuINT0021445	chr7:26405484-26405914	431	chr7:26404512-26405483=26405915-26406111:+	IR-S	46.48	LOW,LOW,NA,19=14=19,0.4@24.17,27.83	39.13	VLOW,VLOW,NA,9=9=14,0.537@12.52,19.48	60	VLOW,VLOW,NA,10=5=5,0.289@12,8	16.28	OK,OK,NA,6=8=36,0.611@8.14,41.86	15.56	LOW,LOW,NA,2=5=19,0.679@4.05,21.95	17.07	LOW,LOW,NA,4=3=17,0.558@4.1,19.9	49.565	16.315	33.25	22.06	Up
Abi1	MmuEX0003242	chr2:22818734-22818748	15	chr2:22826603,22818734-22818748,22818021	MIC	46.06	SOK,SOK,SOK,na,na@338.54,396.46	45.13	SOK,SOK,SOK,na,na@176.46,214.54	47.1	SOK,SOK,SOK,na,na@162.02,181.98	20.04	SOK,SOK,SOK,na,na@191.98,766.02	17.69	SOK,SOK,SOK,na,na@80.84,376.16	22.13	SOK,SOK,SOK,na,na@110.87,390.13	46.115	19.91	26.205	23	Up
Idh3g	MmuEX0023592	chrX:71027637-71027648	12	chrX:71028014,71027637-71027648,71027442	MIC	77.48	SOK,SOK,SOK,na,na@1344.28,390.72	76.15	SOK,SOK,SOK,na,na@724.19,226.81	79.08	SOK,SOK,SOK,na,na@619.99,164.01	60.32	SOK,SOK,SOK,na,na@1070.68,704.32	59.46	SOK,SOK,SOK,na,na@484.60,330.40	61.04	SOK,SOK,SOK,na,na@585.98,374.02	77.615	60.25	17.365	15.11	Up
Spna2	MmuEX0044723	chr2:29869678-29869692	15	chr2:29869358,29869678-29869692,29871109	MIC	68.96	SOK,SOK,SOK,na,na@923.37,415.63	69.26	SOK,SOK,SOK,na,na@540.23,239.77	68.54	SOK,SOK,SOK,na,na@383.14,175.86	34.52	SOK,SOK,SOK,na,na@560.60,1063.40	32.39	SOK,SOK,SOK,na,na@242.60,506.40	36.31	SOK,SOK,SOK,na,na@317.71,557.29	68.9	34.35	34.55	32.23	Up
Tubgcp6	MmuEX0049915	chr15:88939651-88939726	76	chr15:88940476,88939651-88939726,88939486	S	78.72	OK,OK,OK,OK,S@66.12,17.88	79.59	LOW,LOW,LOW,B1,S@35.02,8.98	77.78	LOW,LOW,LOW,OK,S@31.11,8.89	94.55	SOK,SOK,SOK,OK,S@101.17,5.83	94.74	OK,OK,OK,OK,S@35.05,1.95	94.44	OK,OK,OK,OK,S@66.11,3.89	78.685	94.59	15.905	14.85	Down
Wwox	MmuEX0052312	chr8:117203687-117203775	89	chr8:117012904,117203687-117203775,117230101	S	82.01	OK,OK,OK,OK,C1@57.41,12.59	79.69	LOW,LOW,LOW,OK,C1@27.89,7.11	84.39	LOW,LOW,LOW,OK,C1@29.54,5.46	100	SOK,SOK,SOK,OK,S@105.00,0.00	100	OK,OK,OK,OK,S@48.00,0.00	100	OK,OK,OK,OK,S@57.00,0.00	82.04	100	17.96	15.61	Down
Ninl	MmuEX0031730	chr2:150795716-150795868	153	chr2:150796760,150795716-150795868,150791978	S	69.39	OK,OK,OK,OK,S@42.33,18.67	64.9	LOW,LOW,LOW,OK,S@21.42,11.58	75	VLOW,VLOW,VLOW,OK,S@21.00,7.00	88.63	SOK,SOK,SOK,OK,C1@117.88,15.12	91.68	OK,OK,OK,OK,C1@63.26,5.74	85.45	OK,OK,OK,OK,S@54.69,9.31	69.95	88.565	18.615	10.45	Down
Slc12a8	MmuEX0042598	chr16:33617194-33617340	147	chr16:33608318,33617194-33617340+33625261,33624640	S	70	OK,OK,OK,OK,S@59.50,25.50	65.38	LOW,LOW,LOW,OK,S@28.11,14.89	75	LOW,LOW,LOW,OK,S@31.50,10.50	92.87	SOK,SOK,SOK,OK,S@101.23,7.77	88.36	OK,OK,OK,OK,S@43.30,5.70	96.72	OK,OK,OK,OK,S@58.03,1.97	70.19	92.54	22.35	13.36	Down
Soat2	MmuEX0044318	chr15:101991021-101991118	98	chr15:101989274,101991021-101991118,101991483	S	67.25	OK,OK,OK,OK,S@45.73,22.27	72.75	LOW,LOW,LOW,OK,S@28.37,10.63	60.4	VLOW,VLOW,VLOW,OK,S@17.52,11.48	85.15	SOK,SOK,SOK,OK,S@120.06,20.94	81.65	OK,OK,OK,OK,S@49.81,11.19	87.92	OK,OK,OK,OK,S@70.34,9.66	66.575	84.785	18.21	8.9	Down
Zfp398	MmuEX0053291	chr6:47790251-47790646	396	chr6:47785919,47790251-47790646,47808928	S	74.29	OK,OK,OK,OK,S@45.32,15.68	71.43	LOW,LOW,LOW,OK,S@30.00,12.00	80.95	VLOW,VLOW,VLOW,OK,S@15.38,3.62	92.73	OK,OK,OK,OK,S@49.15,3.85	90.91	VLOW,VLOW,VLOW,OK,S@19.09,1.91	93.94	VLOW,VLOW,VLOW,B1,S@30.06,1.94	76.19	92.425	16.235	9.96	Down
Rabep2	MmuEX0038417	chr7:133588037-133588092	56	chr7:133587943,133588037-133588092,133588334	S	72.55	SOK,SOK,SOK,OK,S@211.85,80.15	69.89	LOW,SOK,LOW,OK,S@98.54,42.46	75.18	LOW,SOK,LOW,OK,S@113.52,37.48	92.24	SOK,SOK,SOK,OK,S@198.32,16.68	84.27	VLOW,SOK,VLOW,B1,S@92.70,17.30	100	LOW,SOK,LOW,OK,S@105.00,0.00	72.535	92.135	19.6	9.09	Down
Ptbp2	MmuEX0037640	chr3:119427530-119427563	34	chr3:119428984,119427530-119427563,119427104	S	20.45	OK,OK,OK,B1,S@16.56,64.44	22.24	OK,OK,OK,B1,S@10.90,38.10	17.77	OK,OK,OK,OK,S@5.69,26.31	58.34	SOK,SOK,SOK,OK,S@92.18,65.82	64.39	OK,OK,OK,OK,S@46.36,25.64	53.49	OK,SOK,OK,OK,S@46.00,40.00	20.005	58.94	38.935	31.25	Down
Zfp672	MmuEX0053547	chr11:58133369-58133456	88	chr11:58136071+58136102,58133369-58133456,58133092	S	27.95	SOK,SOK,OK,B1,C1@28.79,74.21	27.06	OK,OK,OK,B1,S@14.61,39.39	28.95	OK,OK,OK,B2,C1@14.19,34.81	45.3	OK,OK,OK,B2,S@38.50,46.50	36.51	OK,OK,LOW,B2,S@15.70,27.30	55.56	VLOW,VLOW,VLOW,B2,S@23.34,18.66	28.005	46.035	18.03	7.56	Down
Slc9a5	MmuEX0043617	chr8:107885461-107885538	78	chr8:107883353,107885389+107885461-107885538,107887163	S	25.44	SOK,SOK,SOK,B1,S@26.97,79.03	28.57	OK,OK,OK,B1,S@15.43,38.57	22.35	OK,OK,OK,B1,S@11.62,40.38	45.78	SOK,SOK,SOK,OK,S@55.39,65.61	41.33	OK,OK,OK,OK,S@21.90,31.10	49.45	OK,OK,OK,OK,S@33.63,34.37	25.46	45.39	19.93	12.76	Down
Rnf38	MmuEX0040186	chr4:44171877-44171924	48	chr4:44200227+44200321,44171775+44171862+44171877-44171924,44165425	S	25.37	SOK,SOK,SOK,B1,S@31.97,94.03	27.62	OK,OK,OK,B1,S@18.51,48.49	22.92	OK,OK,OK,B2,S@13.52,45.48	48.39	SOK,SOK,SOK,B1,S@55.65,59.35	50.77	LOW,LOW,LOW,B1,S@24.88,24.12	46.67	OK,OK,OK,B1,S@30.80,35.20	25.27	48.72	23.45	19.05	Down
Trerf1	MmuEX0048821	chr17:47456301-47456567	267	chr17:47454870,47456301-47456567+47456627,47460227	S	47.67	SOK,SOK,SOK,B1,S@60.54,66.46	44.33	OK,OK,OK,B1,S@31.03,38.97	52	LOW,LOW,LOW,B1,S@29.64,27.36	69.57	OK,OK,OK,OK,S@54.26,23.74	69.7	VLOW,VLOW,VLOW,OK,S@19.52,8.48	69.49	OK,OK,OK,OK,S@34.74,15.26	48.165	69.595	21.43	17.49	Down
Myo19	MmuEX0030471	chr11:84708980-84709056	77	chr11:84708866,84708980-84709056,84710623	S	65.68	SOK,SOK,SOK,B1,S@91.95,48.05	67.35	OK,OK,OK,B1,S@55.23,26.77	63.38	OK,OK,OK,OK,S@36.76,21.24	82.35	SOK,SOK,SOK,OK,S@127.64,27.36	94.67	OK,OK,OK,OK,S@69.11,3.89	72.63	OK,OK,OK,OK,S@59.56,22.44	65.365	83.65	18.285	5.28	Down
Ahnak	MmuEX0004390	chr19:9076189-9081150	4962	chr19:9075353,9076189-9081150,9111649	S	21.11	SOK,SOK,SOK,B2,S@36.94,138.06	23.08	OK,OK,OK,B2,S@22.16,73.84	18.8	OK,OK,OK,B2,S@14.85,64.15	44.38	SOK,SOK,SOK,B2,S@114.06,142.94	49.44	SOK,SOK,SOK,B2,S@65.76,67.24	39.33	SOK,SOK,SOK,B2,S@48.77,75.23	20.94	44.385	23.445	16.25	Down
Baz2a	MmuEX0007708	chr10:127533991-127534116	126	chr10:127533579,127533991-127534116,127545950	S	33.73	SOK,SOK,SOK,B2,S@37.44,73.56	36.73	OK,OK,OK,B2,S@24.61,42.39	29.41	OK,OK,OK,B2,S@12.94,31.06	50	SOK,SOK,SOK,B2,S@60.00,60.00	52.73	VLOW,VLOW,VLOW,B2,S@22.15,19.85	48.57	OK,OK,OK,B2,S@37.88,40.12	33.07	50.65	17.58	11.84	Down
Pa2g4	MmuEX0033419	chr10:128000280-128000311	32	chr10:128000633,128000280-128000311+128000323,128000191	S	25	OK,OK,OK,B2,S@17.50,52.50	27.59	OK,OK,OK,Bl,S@10.21,26.79	22.22	OK,OK,OK,Bn,S@7.33,25.67	52	OK,OK,OK,B2,C1@49.40,45.60	42.86	LOW,LOW,VLOW,B2,C1@17.14,22.86	59.42	VLOW,VLOW,VLOW,B2,S@32.68,22.32	24.905	51.14	26.235	15.27	Down
Ube2j2	MmuEX0050174	chr4:155329531-155329669	139	chr4:155329445,155329531-155329669+155329674,155330477	S	43.55	OK,OK,OK,OK,C1@38.76,50.24	38.1	OK,OK,OK,OK,C1@22.10,35.90	55	VLOW,VLOW,VLOW,OK,C1@17.05,13.95	65.26	SOK,SOK,SOK,OK,C1@102.46,54.54	66.23	OK,OK,OK,OK,C1@42.39,21.61	64.6	OK,OK,OK,OK,C1@60.08,32.92	46.55	65.415	18.865	9.6	Down
Asb7	MmuEX0006373	chr7:73823043-73823131	89	chr7:73823966,73823043-73823131,73805141	S	34.4	OK,OK,OK,OK,S@28.90,55.10	31.25	OK,OK,OK,OK,S@13.12,28.88	37.7	LOW,LOW,LOW,OK,S@15.83,26.17	53.85	SOK,SOK,SOK,OK,S@59.23,50.77	48.15	OK,OK,OK,OK,S@28.89,31.11	61.29	LOW,LOW,LOW,OK,S@30.64,19.36	34.475	54.72	20.245	10.45	Down
Fnip1	MmuEX0019507	chr11:54301214-54301297	84	chr11:54296088,54301214-54301297,54302771	S	27.49	SOK,SOK,SOK,OK,S@41.78,110.22	26.95	OK,OK,OK,OK,S@22.10,59.90	28.14	OK,OK,OK,OK,S@19.70,50.30	50.24	SOK,SOK,SOK,OK,S@98.97,98.03	40.28	OK,OK,OK,OK,S@34.24,50.76	58.73	SOK,SOK,SOK,OK,S@65.78,46.22	27.545	49.505	21.96	12.14	Down
BC024814	MmuEX0007398	chr16:8482220-8482260	41	chr16:8478422,8482220-8482260,8482349	S	45.75	OK,OK,OK,OK,S@43.46,51.54	45.16	OK,OK,OK,OK,S@23.48,28.52	46.48	LOW,LOW,LOW,OK,S@19.99,23.01	72.37	SOK,SOK,SOK,OK,S@149.81,57.19	71.19	OK,OK,OK,OK,S@61.94,25.06	73.23	SOK,SOK,SOK,OK,S@87.88,32.12	45.82	72.21	26.39	24.71	Down
Dcp1a	MmuEX0013926	chr14:31334776-31334841	66	chr14:31332370+31332863,31334776-31334841,31335914	S	47.5	SOK,SOK,SOK,OK,S@56.05,61.95	42.86	OK,OK,OK,OK,S@23.57,31.43	51.81	OK,OK,OK,OK,S@32.64,30.36	62.69	SOK,SOK,SOK,OK,S@98.42,58.58	63.83	OK,OK,OK,OK,S@49.15,27.85	61.62	OK,OK,OK,OK,S@49.30,30.70	47.335	62.725	15.39	9.81	Down
Nadsyn1	MmuEX0030795	chr7:151007077-151007137	61	chr7:151008564,151007077-151007137,151005114	S	66.32	OK,OK,OK,OK,S@52.39,26.61	73.08	OK,OK,OK,OK,S@32.89,12.11	58.14	VLOW,VLOW,VLOW,OK,S@19.77,14.23	83.33	OK,OK,OK,OK,S@82.50,16.50	80	OK,OK,OK,OK,S@36.00,9.00	86.21	OK,OK,OK,OK,S@46.55,7.45	65.61	83.105	17.495	6.92	Down
Guf1	MmuEX0022213	chr5:69954322-69954461	140	chr5:69953096,69954322-69954461,69955763	S	51.09	SOK,SOK,SOK,OK,S@71.02,67.98	45.63	OK,OK,OK,OK,S@34.22,40.78	58.02	LOW,LOW,LOW,B1,S@37.13,26.87	70.71	SOK,SOK,SOK,OK,S@169.00,70.00	72.97	OK,OK,OK,OK,C1@70.05,25.95	69.23	SOK,SOK,SOK,OK,S@99.00,44.00	51.825	71.1	19.275	11.21	Down
Armc9	MmuEX0006197	chr1:88148852-88148967	116	chr1:88141245,88148852-88148967,88153801	S	77.24	SOK,SOK,SOK,OK,S@84.19,24.81	71.93	OK,OK,OK,OK,S@35.25,13.75	81.82	OK,OK,OK,OK,S@49.09,10.91	92.63	SOK,SOK,SOK,OK,S@169.51,13.49	92.41	OK,OK,OK,OK,S@70.23,5.77	92.79	SOK,SOK,SOK,OK,S@99.29,7.71	76.875	92.6	15.725	10.59	Down
Narg2	MmuEX0030891	chr9:69269468-69269597	130	chr9:69264916,69269468-69269597,69273464	S	69.49	SOK,SOK,SOK,OK,S@69.49,30.51	69.23	OK,OK,OK,OK,S@38.08,16.92	69.81	LOW,LOW,LOW,OK,S@31.41,13.59	84.87	SOK,SOK,SOK,B1,S@93.36,16.64	81.54	LOW,LOW,LOW,B1,S@48.11,10.89	88.89	LOW,LOW,LOW,B1,S@45.33,5.67	69.52	85.215	15.695	11.73	Down
BC057079	MmuEX0007547	chr4:87842663-87842920	258	chr4:87831986,87842663-87842920,87875227	S	63.78	SOK,SOK,SOK,OK,S@66.33,37.67	65.71	OK,OK,OK,OK,S@38.11,19.89	61.4	LOW,LOW,LOW,OK,S@28.24,17.76	81.35	SOK,SOK,SOK,OK,S@142.36,32.64	78.72	OK,OK,OK,OK,S@66.12,17.88	83.84	OK,OK,OK,OK,S@76.29,14.71	63.555	81.28	17.725	13.01	Down
Phf8	MmuEX0034789	chrX:148006909-148007211	303	chrX:148004974,148006909-148007211,148007956	S	51.3	SOK,SOK,SOK,OK,S@74.90,71.10	53.54	OK,OK,OK,OK,S@40.69,35.31	48.94	OK,OK,OK,OK,S@34.26,35.74	66.86	SOK,SOK,SOK,OK,S@97.62,48.38	70.27	OK,OK,OK,OK,S@44.27,18.73	64.36	OK,OK,OK,OK,S@53.42,29.58	51.24	67.315	16.075	10.82	Down
2310035C23Rik	MmuEX0000917	chr1:107588789-107588880	92	chr1:107588686,107588789-107588880,107589461	S	63.51	SOK,SOK,SOK,OK,S@76.85,44.15	61.36	OK,OK,OK,OK,S@43.57,27.43	66.67	OK,OK,OK,OK,S@33.34,16.66	82.55	SOK,SOK,SOK,OK,S@112.27,23.73	84.85	OK,OK,OK,OK,S@51.76,9.24	80.72	OK,OK,OK,OK,S@60.54,14.46	64.015	82.785	18.77	14.05	Down
2010317E24Rik	MmuEX0000756	chr2:25228936-25229037	102	chr2:25228518,25228936-25229037,25230472	S	58.89	SOK,SOK,SOK,OK,S@84.21,58.79	56.44	OK,OK,OK,OK,S@44.59,34.41	62.03	OK,OK,OK,OK,S@39.70,24.30	76.08	SOK,SOK,SOK,OK,S@201.61,63.39	68.75	SOK,SOK,SOK,OK,S@74.25,33.75	81.5	SOK,SOK,SOK,OK,S@127.95,29.05	59.235	75.125	15.89	6.72	Down
Dpy19l4	MmuEX0015657	chr4:11217538-11217669	132	chr4:11219701,11217538-11217669,11217436	S	52.25	SOK,SOK,SOK,OK,S@88.30,80.70	50	OK,OK,OK,OK,S@49.50,49.50	55.56	OK,OK,OK,OK,S@38.89,31.11	74.58	SOK,SOK,SOK,OK,S@153.63,52.37	69.52	OK,OK,OK,OK,S@61.87,27.13	78.63	SOK,SOK,SOK,OK,S@92.00,25.00	52.78	74.075	21.295	13.96	Down
Naa16	MmuEX0030728	chr14:79759263-79759335	73	chr14:79768885,79759263-79759335,79756343	S	68.97	SOK,SOK,SOK,OK,S@101.39,45.61	66.67	OK,OK,OK,OK,S@50.00,25.00	71.43	OK,OK,OK,OK,S@51.43,20.57	86.89	SOK,SOK,SOK,OK,S@148.58,22.42	88.64	OK,OK,OK,OK,S@73.57,9.43	85.26	OK,OK,OK,OK,S@75.03,12.97	69.05	86.95	17.9	13.83	Down
Trit1	MmuEX0049021	chr4:122726395-122726507	113	chr4:122726123,122726395-122726507,122726720	S	63.01	SOK,SOK,SOK,OK,C1@88.84,52.16	67.39	OK,OK,OK,OK,S@51.89,25.11	58.02	OK,OK,OK,OK,C1@37.13,26.87	85.47	SOK,SOK,SOK,OK,S@185.47,31.53	85.45	SOK,SOK,OK,OK,S@87.16,14.84	85.48	SOK,SOK,SOK,OK,S@98.30,16.70	62.705	85.465	22.76	18.06	Down
Trit1	MmuEX0049023	chr4:122729309-122729418	110	chr4:122726797,122729309-122729418,122729727	S	52.25	SOK,SOK,SOK,OK,S@88.30,80.70	58.62	OK,OK,OK,OK,S@53.93,38.07	45.28	OK,OK,OK,OK,S@34.87,42.13	73.57	SOK,SOK,SOK,OK,S@178.78,64.22	69.78	SOK,SOK,SOK,OK,S@82.34,35.66	77.3	SOK,SOK,SOK,OK,S@96.62,28.37	51.95	73.54	21.59	11.16	Down
Ap1g2	MmuEX0005397	chr14:55723419-55723495	77	chr14:55723668,55723419-55723495,55723295	S	75.76	SOK,SOK,SOK,OK,S@87.88,28.12	83.1	OK,OK,OK,OK,S@54.02,10.99	67.21	OK,OK,OK,OK,S@34.28,16.72	91.52	SOK,SOK,SOK,OK,S@144.60,13.40	91.55	OK,OK,OK,OK,S@62.25,5.75	91.49	OK,OK,OK,OK,S@82.34,7.66	75.155	91.52	16.365	8.39	Down
Rc3h2	MmuEX0039249	chr2:37232875-37232956	82	chr2:37233371,37232875-37232956,37232788	S	61.9	SOK,SOK,SOK,OK,S@84.18,51.82	75.61	OK,OK,OK,OK,S@54.44,17.56	48.84	OK,OK,OK,OK,S@31.26,32.74	87.5	SOK,SOK,SOK,OK,S@118.12,16.88	85.92	OK,OK,OK,OK,S@56.71,9.29	89.04	OK,OK,OK,OK,S@61.44,7.56	62.225	87.48	25.255	10.31	Down
Ncoa1	MmuEX0031140	chr12:4249836-4249884	49	chr12:4253653+4253657,4249836-4249884+4249890,4249747+4249750	S	63.16	SOK,SOK,SOK,OK,S@97.90,57.10	63.3	OK,OK,OK,OK,S@56.34,32.66	62.96	OK,OK,OK,OK,S@41.55,24.45	80.35	SOK,SOK,SOK,OK,S@125.35,30.65	77.01	OK,OK,OK,OK,S@59.30,17.70	83.72	OK,OK,OK,OK,S@66.14,12.86	63.13	80.365	17.235	13.71	Down
Iqcb1	MmuEX0024414	chr16:36851271-36851380	110	chr16:36849822,36851271-36851380,36856377	S	70.69	SOK,SOK,SOK,OK,S@139.97,58.03	66.39	OK,OK,OK,OK,S@65.73,33.27	75.22	OK,OK,OK,OK,S@74.47,24.53	88.52	SOK,SOK,SOK,OK,S@407.19,52.81	87.72	SOK,SOK,SOK,OK,S@187.72,26.28	89.23	SOK,SOK,SOK,OK,S@219.51,26.49	70.805	88.475	17.67	12.5	Down
4930430F08Rik	MmuEX0001510	chr10:100044897-100044956	60	chr10:100046548,100044897-100044956,100041065	S	16.81	OK,OK,OK,OK,S@11.09,54.91	22.03	OK,OK,OK,OK,S@7.93,28.07	11.11	OK,OK,OK,OK,S@3.33,26.67	37.56	SOK,SOK,SOK,OK,S@57.09,94.91	45.26	OK,OK,OK,OK,S@31.23,37.77	31.75	OK,OK,OK,OK,S@26.35,56.65	16.57	38.505	21.935	9.72	Down
Spen	MmuEX0044633	chr4:141036661-141036729	69	chr4:141039640,141036661-141036729,141035304	S	19.62	OK,OK,OK,OK,S@14.91,61.09	23.19	OK,OK,OK,OK,S@8.58,28.42	16.45	OK,OK,OK,OK,S@6.42,32.58	36.09	OK,OK,OK,OK,S@32.84,58.16	38.08	LOW,OK,LOW,B1,S@16.37,26.63	34.36	OK,OK,OK,OK,S@16.49,31.51	19.82	36.22	16.4	11.17	Down
AI848100	MmuEX0002765	chr1:163775691-163775711	21	chr1:163777336,163775691-163775711,163775489	S	50.51	OK,SOK,OK,B1,S@50.00,49.00	58.84	OK,SOK,OK,B1,S@30.60,21.40	40.85	OK,OK,OK,B2,S@19.20,27.80	79.57	SOK,SOK,SOK,B1,S@129.70,33.30	78.22	OK,SOK,OK,OK,S@61.79,17.21	80.82	OK,SOK,OK,B1,S@67.89,16.11	49.845	79.52	29.675	19.38	Down
Clcn3	MmuEX0011578	chr8:63454529-63454704	176	chr8:63461573,63454529-63454704,63420211	S	37.66	SOK,SOK,SOK,OK,S@67.79,112.21	36.49	OK,SOK,OK,B1,S@34.30,59.70	38.96	OK,OK,OK,OK,S@33.51,52.49	60.89	SOK,SOK,SOK,OK,S@71.85,46.15	58.31	LOW,LOW,LOW,B1,S@36.15,25.85	63.86	OK,OK,OK,OK,S@35.76,20.24	37.725	61.085	23.36	19.35	Down
Sorbs2	MmuEX0044385	chr8:46826841-46826933	93	chr8:46821556,46826841-46826933,46830774	S	11.12	SOK,SOK,SOK,B1,S@18.46,147.54	12.55	SOK,SOK,OK,B1,C1@12.68,88.32	8.97	OK,SOK,OK,OK,S@5.83,59.17	29.72	SOK,SOK,SOK,OK,S@82.92,196.08	31.62	SOK,SOK,SOK,B1,S@39.84,86.16	28.18	SOK,SOK,SOK,OK,S@43.12,109.88	10.76	29.9	19.14	15.63	Down
Hnrnpl	MmuEX0023118	chr7:29595691-29596187	497	chr7:29593878,29595691-29596187,29598298+29598301	S	65.21	SOK,SOK,SOK,B2,S@418.00,223.00	69.7	SOK,SOK,SOK,B2,S@234.19,101.81	60.53	SOK,SOK,SOK,B2,S@184.62,120.38	82.96	SOK,SOK,SOK,B2,S@641.28,131.72	81.68	SOK,SOK,SOK,B2,S@291.60,65.40	84.07	SOK,SOK,SOK,B2,S@349.73,66.27	65.115	82.875	17.76	11.98	Down
Usp48	MmuEX0051064	chr4:137192849-137192902	54	chr4:137190923,137192849-137192902,137193675+137193680	S	31.82	SOK,SOK,SOK,OK,C1@64.59,138.41	33.73	SOK,SOK,SOK,OK,C1@38.11,74.89	29.5	OK,OK,OK,OK,C1@26.55,63.45	54.25	SOK,SOK,SOK,OK,S@142.68,120.32	52.87	SOK,SOK,SOK,OK,S@63.44,56.56	55.43	SOK,SOK,SOK,OK,C1@79.26,63.74	31.615	54.15	22.535	19.14	Down
Atrx	MmuEX0007049	chrX:103079646-103079759	114	chrX:103083054,103079646-103079759,103075354+103075357	S	58.82	SOK,SOK,SOK,OK,S@190.58,133.42	56.22	SOK,SOK,SOK,OK,S@102.32,79.68	62.29	SOK,SOK,SOK,OK,S@88.45,53.55	78.44	SOK,SOK,SOK,OK,S@305.13,83.87	80.85	SOK,SOK,SOK,OK,S@137.44,32.55	76.61	SOK,SOK,SOK,OK,S@167.78,51.22	59.255	78.73	19.475	14.32	Down
2410002O22Rik	MmuEX0000992	chr13:104942245-104942262	18	chr13:104944376,104942245-104942262,104940263	S	71.41	SOK,SOK,SOK,OK,S@183.52,73.48	73.2	SOK,SOK,SOK,OK,S@105.41,38.59	69.08	SOK,SOK,SOK,OK,S@78.06,34.94	85.99	SOK,SOK,SOK,OK,S@296.67,48.33	88.21	SOK,SOK,SOK,OK,S@135.84,18.16	84.16	SOK,SOK,SOK,OK,S@160.75,30.25	71.14	86.185	15.045	10.96	Down
Tcf12	MmuEX0046651	chr9:71716806-71716877	72	chr9:71717881,71716806-71716877,71716082+71716085	S	23.5	SOK,SOK,SOK,OK,S@217.38,707.62	23.24	SOK,SOK,SOK,OK,S@118.29,390.71	23.81	SOK,SOK,SOK,OK,S@99.05,316.95	38.88	SOK,SOK,SOK,OK,S@379.86,597.14	37.29	SOK,SOK,SOK,OK,S@151.02,253.98	40.02	SOK,SOK,SOK,OK,S@228.91,343.09	23.525	38.655	15.13	13.48	Down
Magi1	MmuEX0027545	chr6:93644002-93644169	168	chr6:93647188,93644002-93644169+93644202+93644205,93636869	S	65.49	SOK,SOK,SOK,OK,S@244.93,129.07	65.87	SOK,SOK,SOK,OK,S@137.67,71.33	65	SOK,SOK,SOK,OK,S@107.25,57.75	81.64	SOK,SOK,SOK,OK,S@226.14,50.86	77.48	SOK,SOK,SOK,OK,S@103.82,30.18	85.71	SOK,SOK,SOK,OK,S@122.57,20.43	65.435	81.595	16.16	11.61	Down
Ktn1	MmuEX0025961	chr14:48324095-48324163	69	chr14:48323952,48324095-48324163,48325438	S	40.37	SOK,SOK,SOK,OK,S@268.86,397.14	39.66	SOK,SOK,SOK,OK,S@145.95,222.05	41.23	SOK,SOK,SOK,OK,S@122.87,175.13	68.98	SOK,SOK,SOK,OK,S@850.52,382.48	69.27	SOK,SOK,SOK,OK,S@408.69,181.31	68.71	SOK,SOK,SOK,OK,S@441.81,201.19	40.445	68.99	28.545	27.48	Down
Ppig	MmuEX0036568	chr2:69573925-69573954	30	chr2:69572435,69573925-69573954,69574046	S	49.13	SOK,SOK,SOK,OK,S@260.88,270.12	53.83	SOK,SOK,SOK,OK,S@148.57,127.43	44.17	SOK,SOK,SOK,OK,S@112.63,142.37	64.75	SOK,SOK,SOK,OK,S@486.27,264.73	61.44	SOK,SOK,SOK,OK,S@201.52,126.48	67.35	SOK,SOK,SOK,OK,S@284.89,138.11	49	64.395	15.395	7.61	Down
Unc5b	MmuEX0050632	chr10:60239933-60239965	33	chr10:60240138,60239933-60239965,60237908	S	64.39	SOK,SOK,SOK,OK,S@318.09,175.91	65.99	SOK,SOK,SOK,OK,S@174.21,89.79	62.58	SOK,SOK,SOK,OK,S@143.93,86.07	96.77	SOK,SOK,SOK,OK,S@264.18,8.82	98.68	SOK,SOK,SOK,OK,S@110.52,1.48	95.45	SOK,SOK,SOK,OK,S@153.67,7.33	64.285	97.065	32.78	29.46	Down
Fn1	MmuEX0019422	chr1:71650234-71650503	270	chr1:71651544,71650234-71650503,71649071	S	62.6	SOK,SOK,SOK,OK,S@609.72,364.28	57.31	SOK,SOK,SOK,OK,S@228.09,169.91	66.47	SOK,SOK,SOK,OK,S@382.87,193.13	78.44	SOK,SOK,SOK,OK,S@7883.22,2166.78	77.64	SOK,SOK,SOK,OK,S@3411.50,982.50	79.07	SOK,SOK,SOK,OK,S@4472.20,1183.80	61.89	78.355	16.465	11.17	Down
Ctnnd1	MmuEX0013079	chr2:84452689-84452706	18	chr2:84453093,84452689-84452706,84452249	S	47.69	SOK,SOK,SOK,OK,S@462.12,506.88	45.61	SOK,SOK,SOK,OK,S@244.47,291.53	50.21	SOK,SOK,SOK,OK,S@217.41,215.59	63.45	SOK,SOK,SOK,OK,S@508.23,292.77	61.97	SOK,SOK,SOK,OK,S@206.98,127.02	64.5	SOK,SOK,SOK,OK,S@301.22,165.78	47.91	63.235	15.325	11.76	Down
Pja2	MmuEX0035334	chr17:64647065-64647250	186	chr17:64657963,64647065-64647250,64642365	S	59.54	SOK,SOK,SOK,OK,S@457.86,311.14	60.23	SOK,SOK,SOK,OK,S@257.18,169.82	58.7	SOK,SOK,SOK,OK,S@200.75,141.25	74.48	SOK,SOK,SOK,OK,S@753.74,258.26	76.05	SOK,SOK,SOK,OK,S@352.11,110.89	73.19	SOK,SOK,SOK,OK,S@401.81,147.19	59.465	74.62	15.155	12.96	Down
Ppp3cb	MmuEX0036790	chr14:21322469-21322498	30	chr14:21327846,21322469-21322498,21320884	S	25.16	SOK,SOK,SOK,OK,S@64.66,192.34	21.59	SOK,SOK,SOK,OK,S@29.15,105.85	29.17	SOK,SOK,SOK,OK,S@35.59,86.41	42.49	SOK,SOK,SOK,OK,S@183.13,247.87	42.81	SOK,SOK,SOK,OK,S@81.77,109.23	42.24	SOK,SOK,SOK,OK,S@101.38,138.62	25.38	42.525	17.145	13.07	Down
Fn1	MmuEX0019423	chr1:71660337-71660609	273	chr1:71661934,71660337-71660609,71659224	S	21.1	SOK,SOK,SOK,OK,S@143.48,536.52	12.89	SOK,SOK,SOK,OK,S@37.25,251.75	27.99	SOK,SOK,SOK,OK,S@109.44,281.56	43.66	SOK,SOK,SOK,OK,S@3361.82,4338.18	42.03	SOK,SOK,SOK,OK,S@1406.74,1940.26	44.93	SOK,SOK,SOK,OK,S@1955.80,2397.20	20.44	43.48	23.04	14.04	Down
Nasp	MmuEX0030915	chr4:116283008-116283982	975	chr4:116284577,116283008-116283982,116278368	S	17.74	SOK,SOK,SOK,OK,S@83.02,384.98	16.56	SOK,SOK,SOK,OK,S@43.72,220.28	19.3	SOK,SOK,SOK,OK,S@39.37,164.63	37.73	SOK,SOK,SOK,OK,S@480.68,793.32	36.01	SOK,SOK,SOK,OK,S@219.66,390.34	39.35	SOK,SOK,SOK,OK,S@261.28,402.72	17.93	37.68	19.75	16.71	Down
Baz1a	MmuEX0007699	chr12:56024372-56024467	96	chr12:56028551,56024372-56024467,56024251	S	50.99	SOK,SOK,SOK,OK,S@97.39,93.61	47.45	SOK,SOK,SOK,OK,S@47.92,53.08	55.17	OK,OK,OK,OK,S@49.65,40.35	66.08	SOK,SOK,SOK,OK,S@249.12,127.88	68.42	SOK,SOK,SOK,OK,S@109.47,50.53	64.39	SOK,SOK,SOK,OK,S@139.73,77.27	51.31	66.405	15.095	9.22	Down
Ubap2l	MmuEX0050122	chr3:89835233-89835292	60	chr3:89837987,89835218+89835233-89835292,89832299	S	61.78	SOK,SOK,SOK,OK,S@818.59,506.41	62.55	SOK,SOK,SOK,OK,S@477.88,286.12	60.74	SOK,SOK,SOK,OK,S@340.75,220.25	78.7	SOK,SOK,SOK,OK,S@1379.61,373.39	79.35	SOK,SOK,SOK,OK,S@634.01,164.99	78.15	SOK,SOK,SOK,OK,S@745.55,208.45	61.645	78.75	17.105	15.6	Down
Pitpnb	MmuEX0035275	chr5:111814540-111814624	85	chr5:111812130,111814540-111814624,111815523	S	60.84	SOK,SOK,SOK,OK,S@834.72,537.28	63.44	SOK,SOK,SOK,OK,S@482.14,277.86	57.73	SOK,SOK,SOK,OK,S@353.31,258.69	75.86	SOK,SOK,SOK,OK,S@1354.10,430.90	77.23	SOK,SOK,SOK,OK,S@637.15,187.85	74.7	SOK,SOK,SOK,OK,S@717.12,242.88	60.585	75.965	15.38	11.26	Down
Bag6	MmuEX0007608	chr17:35279505-35279550	46	chr17:35279329,35279443+35279505-35279550,35279672	S	68.47	SOK,SOK,SOK,OK,S@947.62,436.38	73.01	SOK,SOK,SOK,OK,S@514.72,190.28	64.01	SOK,SOK,SOK,OK,S@434.63,244.37	87.35	SOK,SOK,SOK,OK,S@1475.34,213.66	86.83	SOK,SOK,SOK,OK,S@665.12,100.88	87.79	SOK,SOK,SOK,OK,S@810.30,112.70	68.51	87.31	18.8	13.82	Down
Cobll1	MmuEX0012048	chr2:64943772-64943885	114	chr2:64945069,64943772-64943885,64941451	S	45.73	SOK,SOK,SOK,OK,S@109.29,129.71	44.51	SOK,SOK,SOK,OK,S@55.64,69.36	47.1	SOK,SOK,SOK,OK,S@53.69,60.31	62.25	SOK,SOK,SOK,OK,S@179.28,108.72	60.44	SOK,SOK,SOK,OK,S@88.24,57.76	64.16	SOK,SOK,SOK,OK,S@91.11,50.89	45.805	62.3	16.495	13.34	Down
Nfia	MmuEX0031607	chr4:97748416-97748507	92	chr4:97732137,97748416-97748507,97777909	S	68.8	SOK,SOK,SOK,OK,S@134.85,61.15	64.17	SOK,SOK,SOK,OK,S@67.38,37.62	74.46	OK,OK,OK,OK,S@67.76,23.24	84.83	SOK,SOK,SOK,OK,S@127.24,22.76	81.34	OK,OK,OK,OK,S@60.19,13.81	88.33	OK,OK,OK,OK,S@67.13,8.87	69.315	84.835	15.52	6.88	Down
Extl3	MmuEX0017658	chr14:65699217-65699312	96	chr14:65716834,65699217-65699312,65697026	S	55.85	SOK,SOK,SOK,OK,S@130.69,103.31	54.29	SOK,SOK,SOK,OK,S@68.95,58.05	57.75	SOK,SOK,SOK,OK,S@61.79,45.21	70.94	SOK,SOK,SOK,OK,S@185.15,75.85	77.13	SOK,SOK,SOK,OK,S@94.10,27.90	65.85	SOK,SOK,SOK,OK,S@91.53,47.47	56.02	71.49	15.47	8.1	Down
Hsd17b7	MmuEX0023306	chr1:171889554-171889610	57	chr1:171889818,171889554-171889610,171886164	S	70.4	SOK,SOK,SOK,OK,S@133.76,56.24	71.19	SOK,SOK,SOK,OK,S@71.90,29.10	69.52	OK,OK,OK,OK,S@61.87,27.13	86.1	SOK,SOK,SOK,OK,S@357.31,57.69	82.2	SOK,SOK,SOK,OK,S@143.03,30.97	89.02	SOK,SOK,SOK,OK,S@214.54,26.46	70.355	85.61	15.255	11.01	Down
Dysf	MmuEX0016017	chr6:84046471-84046512	42	chr6:84037868,84046471-84046512,84047702	S	19.65	SOK,SOK,SOK,OK,S@146.59,599.41	18.43	SOK,SOK,SOK,OK,S@75.19,332.81	21.15	SOK,SOK,SOK,OK,S@71.49,266.51	44.27	SOK,SOK,SOK,OK,S@342.65,431.35	42.14	SOK,SOK,SOK,OK,S@142.85,196.15	45.97	SOK,SOK,SOK,OK,S@199.97,235.03	19.79	44.055	24.265	20.99	Down
Atp9b	MmuEX0006987	chr18:81033094-81033170	77	chr18:81041266,81033094-81033170,81005511	S	76.27	SOK,SOK,SOK,OK,S@158.64,49.36	77.59	SOK,SOK,SOK,OK,S@79.92,23.08	75	SOK,SOK,SOK,OK,S@78.75,26.25	92.37	SOK,SOK,SOK,OK,S@232.77,19.23	92.25	SOK,SOK,SOK,OK,S@114.39,9.61	92.48	SOK,SOK,SOK,OK,S@118.37,9.63	76.295	92.365	16.07	14.66	Down
Ccdc58	MmuEX0009830	chr16:36082777-36082902	126	chr16:36072223,36082777-36082902,36085103	S	69.78	SOK,SOK,SOK,B2,C1@133.28,57.72	67.74	SOK,SOK,VLOW,B2,C1@70.45,33.55	72.28	VLOW,VLOW,VLOW,B2,S@62.88,24.12	85.27	SOK,SOK,SOK,B2,S@278.83,48.17	85.19	LOW,LOW,LOW,B2,C1@127.78,22.21	85.34	LOW,LOW,LOW,B2,S@151.05,25.95	70.01	85.265	15.255	12.91	Down
Idh1	MmuEX0023577	chr1:65225564-65225986	423	chr1:65226337,65225564-65225986,65221942	S	59.32	SOK,SOK,SOK,B2,C2@223.04,152.96	55.47	SOK,SOK,VLOW,B2,C2@106.50,85.50	63.56	SOK,SOK,N,B2,C1@116.95,67.05	79.02	SOK,SOK,VLOW,B2,C1@391.15,103.85	79.53	SOK,SOK,N,B2,C1@181.33,46.67	78.6	SOK,SOK,N,B2,C1@209.86,57.14	59.515	79.065	19.55	15.04	Down
3110009E18Rik	MmuEX0001293	chr1:122067978-122068055	78	chr1:122062749,122067978-122068055+122068059,122084618	S	64.89	OK,OK,OK,B1,S@49.97,27.03	66.83	VLOW,VLOW,VLOW,B1,S@24.06,11.94	63.2	LOW,LOW,LOW,OK,S@25.91,15.09	81.3	SOK,SOK,SOK,OK,S@105.69,24.31	85.93	OK,OK,OK,B1,S@57.57,9.43	76.6	OK,OK,OK,OK,S@48.26,14.74	65.015	81.265	16.25	9.77	Down
Mpp2	MmuEX0029533	chr11:101941967-101942085	119	chr11:101946614,101941967-101942085,101926035	S	82.14	OK,OK,OK,OK,S@41.89,9.11	75	VLOW,VLOW,VLOW,OK,S@15.75,5.25	87.5	LOW,LOW,LOW,OK,S@26.25,3.75	100	OK,OK,OK,OK,S@53.00,0.00	100	VLOW,VLOW,VLOW,OK,S@20.00,0.00	100	LOW,LOW,LOW,OK,S@33.00,0.00	81.25	100	18.75	12.5	Down
Mfsd8	MmuEX0028842	chr3:40626117-40626220	104	chr3:40627749,40626117-40626220,40626032	S	77.78	OK,OK,OK,OK,S@43.56,12.44	66.67	VLOW,VLOW,VLOW,OK,S@16.67,8.33	87.88	LOW,LOW,LOW,OK,S@27.24,3.76	100	OK,OK,OK,OK,S@69.00,0.00	100	LOW,LOW,LOW,OK,S@31.00,0.00	100	LOW,LOW,LOW,OK,S@38.00,0.00	77.275	100	22.725	12.12	Down
Zfp850	MmuEX0053660	chr7:28797355-28797469	115	chr7:28799035,28797355-28797469,28793455	S	74.19	OK,OK,OK,OK,S@40.06,13.94	72.41	VLOW,VLOW,VLOW,OK,S@18.10,6.90	75.76	LOW,LOW,LOW,OK,S@21.97,7.03	90.38	OK,OK,OK,B1,S@89.48,9.52	91.49	LOW,LOW,LOW,B1,S@41.17,3.83	89.47	OK,OK,OK,OK,S@48.31,5.69	74.085	90.48	16.395	13.71	Down
Ttll3	MmuEX0049661	chr6:113351296-113351491	196	chr6:113349765,113351296-113351491,113355293	S	72.88	OK,OK,OK,OK,S@37.17,13.83	74.19	VLOW,VLOW,VLOW,OK,S@20.03,6.97	71.43	VLOW,VLOW,VLOW,OK,S@17.14,6.86	90.48	OK,OK,OK,OK,S@54.29,5.71	90.91	VLOW,VLOW,VLOW,OK,S@19.09,1.91	90.24	OK,OK,OK,OK,S@35.19,3.81	72.81	90.575	17.765	16.05	Down
Ralgapa1	MmuEX0038609	chr12:56822393-56822474	82	chr12:56823761,56822393-56822474,56820695	S	73.52	SOK,SOK,SOK,B2,S@98.52,35.48	76.84	LOW,LOW,LOW,B2,S@59.94,18.06	69.11	VLOW,VLOW,VLOW,B2,S@38.70,17.30	52.49	SOK,SOK,SOK,B2,S@70.34,63.66	55.7	VLOW,VLOW,VLOW,B2,S@23.95,19.05	51.03	OK,OK,OK,B2,S@46.44,44.56	72.975	53.365	19.61	13.41	Up
Mthfd2l	MmuEX0030013	chr5:91361938-91361971	34	chr5:91360459,91361938-91361971,91375816	S	78.34	SOK,SOK,SOK,B2,S@159.81,44.19	78.01	LOW,LOW,LOW,B2,S@95.95,27.05	78.84	VLOW,VLOW,VLOW,B2,S@63.86,17.14	58.14	SOK,SOK,SOK,B2,S@115.12,82.88	60.44	OK,SOK,OK,B2,S@56.81,37.19	56.1	SOK,SOK,SOK,B2,S@58.34,45.66	78.425	58.27	20.155	17.57	Up
Atxn1	MmuEX0007056	chr13:46051824-46051944	121	chr13:46060184,46051824-46051944,45947825	S	93.44	OK,OK,OK,OK,S@55.13,3.87	94.12	LOW,LOW,LOW,OK,C1@31.06,1.94	92.59	VLOW,VLOW,VLOW,B1,S@24.07,1.93	74.6	OK,OK,OK,OK,S@41.03,13.97	62.5	VLOW,VLOW,VLOW,B1,S@16.25,9.75	87.1	LOW,LOW,LOW,OK,S@25.26,3.74	93.355	74.8	18.555	5.49	Up
Slit2	MmuEX0043691	chr5:48612206-48612229	24	chr5:48611319,48612206-48612229,48615892	S	38.74	OK,OK,OK,OK,S@21.31,33.69	44.3	LOW,LOW,LOW,OK,S@14.18,17.82	31	LOW,LOW,LOW,OK,S@7.13,15.87	16.71	OK,SOK,OK,B1,S@15.21,75.79	15.93	OK,OK,OK,B1,S@6.05,31.95	17.27	OK,OK,OK,OK,S@9.15,43.85	37.65	16.6	21.05	13.73	Up
Trim46	MmuEX0048926	chr3:89040225-89040522	298	chr3:89041539,89040225-89040522,89039214	S	64.12	OK,OK,OK,OK,S@51.30,28.70	70.77	LOW,LOW,LOW,OK,S@25.48,10.52	59.04	LOW,LOW,LOW,OK,S@25.98,18.02	48.07	SOK,SOK,SOK,OK,S@71.62,77.38	50.23	OK,OK,OK,OK,S@31.14,30.86	46.56	OK,OK,OK,OK,S@40.51,46.49	64.905	48.395	16.51	8.81	Up
Zcwpw1	MmuEX0052857	chr5:138258121-138258204	84	chr5:138253328,138258121-138258204,138258686	S	82.28	OK,OK,OK,OK,S@59.24,12.76	77.78	LOW,LOW,LOW,OK,S@31.11,8.89	88.24	LOW,LOW,LOW,OK,S@28.24,3.76	53.45	OK,OK,OK,OK,S@47.57,41.43	48.15	LOW,LOW,LOW,OK,S@19.26,20.74	58.06	LOW,LOW,LOW,B1,S@28.45,20.55	83.01	53.105	29.905	19.72	Up
Ralgps2	MmuEX0038672	chr1:158814664-158814756	93	chr1:158817222,158814664-158814756,158799698	S	100	OK,OK,OK,OK,S@59.00,0.00	100	LOW,LOW,LOW,OK,S@32.00,0.00	100	LOW,LOW,LOW,OK,S@27.00,0.00	82.27	SOK,SOK,SOK,OK,S@152.20,32.80	88.1	OK,OK,OK,OK,S@69.60,9.40	78.15	SOK,SOK,SOK,OK,S@82.84,23.16	100	83.125	16.875	11.9	Up
Myl4	MmuEX0030395	chr11:104443308-104443343	36	chr11:104441743+104441789,104443308-104443343,104445292	S	32.34	OK,OK,OK,B2,S@22.31,46.69	30.8	LOW,OK,LOW,B1,S@12.32,27.68	34.67	VLOW,LOW,VLOW,B2,S@10.05,18.95	8.56	OK,OK,OK,Bn,S@2.57,27.43	12.22	LOW,OK,LOW,Bn,S@2.69,19.31	0	N,VLOW,N,Bn,S@0.00,8.00	32.735	6.11	26.625	18.58	Up
Utrn	MmuEX0051174	chr10:12470263-12470340	78	chr10:12485069,12470263-12470340,12465145	S	31.36	OK,OK,OK,B1,C1@30.42,66.58	31.99	OK,OK,OK,B1,C1@18.87,40.13	30.39	OK,OK,LOW,B1,C1@11.55,26.45	15.41	OK,OK,OK,B1,S@8.48,46.52	9.55	OK,OK,OK,B1,S@2.67,25.33	22.22	LOW,LOW,LOW,B1,S@6.00,21.00	31.19	15.885	15.305	8.17	Up
Dclre1b	MmuEX0013911	chr3:103611995-103612021	27	chr3:103612823,103611995-103612021+103612160,103611499	S	79.52	SOK,SOK,SOK,B1,S@118.48,30.52	73.33	OK,OK,OK,B1,S@57.20,20.80	86.84	OK,OK,OK,B1,S@61.66,9.34	58.14	SOK,SOK,SOK,OK,S@98.84,71.16	61.29	OK,OK,OK,OK,S@45.97,29.03	55.74	OK,OK,OK,OK,S@52.95,42.05	80.085	58.515	21.57	12.04	Up
Pikfyve	MmuEX0035194	chr1:65239108-65239140	33	chr1:65238868,65239108-65239140,65242230	S	32.78	SOK,SOK,SOK,B2,S@39.01,79.99	30.2	OK,OK,OK,B2,S@20.84,48.16	36.44	OK,OK,OK,B1,S@18.22,31.78	17.41	SOK,SOK,SOK,B1,S@18.98,90.02	13.27	OK,OK,OK,OK,S@7.17,46.83	21.63	OK,OK,OK,B1,S@11.90,43.10	33.32	17.45	15.87	8.57	Up
Zfp251	MmuEX0053122	chr15:76700712-76700844	133	chr15:76701083,76700712-76700844,76700350	S	80.45	SOK,SOK,SOK,OK,S@96.54,23.46	72.22	OK,OK,OK,OK,S@44.78,17.22	90.16	OK,OK,OK,OK,S@52.29,5.71	62.64	SOK,SOK,SOK,OK,S@92.71,55.29	65.33	OK,OK,OK,OK,S@40.50,21.50	60.75	OK,OK,OK,OK,S@52.25,33.75	81.19	63.04	18.15	6.89	Up
Rgs12	MmuEX0039621	chr5:35373117-35373270	154	chr5:35372739,35373117-35373270,35374520	S	84.25	SOK,SOK,SOK,OK,S@98.57,18.43	80.82	OK,OK,OK,OK,S@53.34,12.66	88.89	OK,OK,OK,OK,S@45.33,5.67	68.1	SOK,SOK,SOK,OK,S@132.79,62.21	65.81	OK,OK,OK,OK,S@63.84,33.16	70.43	OK,OK,OK,B1,S@69.02,28.98	84.855	68.12	16.735	10.39	Up
Pctp	MmuEX0034087	chr11:89847407-89847474	68	chr11:89848510,89847407-89847474,89846070	S	84.87	SOK,SOK,SOK,OK,S@93.36,16.64	85.71	OK,OK,OK,OK,S@55.71,9.29	83.67	OK,OK,OK,OK,S@37.65,7.35	65.81	OK,OK,OK,OK,S@63.84,33.16	68	LOW,LOW,LOW,OK,S@28.56,13.44	64.18	OK,OK,OK,OK,S@35.30,19.70	84.69	66.09	18.6	15.67	Up
Tfdp2	MmuEX0047063	chr9:96190999-96191046	48	chr9:96188141,96190999-96191046,96195384	S	64.08	SOK,SOK,SOK,OK,S@108.30,60.70	63.03	OK,OK,OK,OK,S@61.14,35.86	65.52	OK,OK,OK,OK,C1@47.17,24.83	37.96	SOK,SOK,SOK,OK,S@64.15,104.85	34.51	OK,OK,OK,OK,C1@26.23,49.77	40.91	OK,OK,OK,OK,S@38.05,54.95	64.275	37.71	26.565	22.12	Up
Prss16	MmuEX0037439	chr13:22096960-22097101	142	chr13:22097851,22096960-22097101,22095194	S	73.1	SOK,SOK,SOK,OK,S@108.19,39.81	77.08	OK,OK,OK,OK,S@65.52,19.48	68	OK,OK,OK,OK,S@42.84,20.16	57.35	SOK,SOK,SOK,OK,S@61.36,45.64	56.86	LOW,LOW,LOW,OK,S@22.74,17.26	57.65	OK,OK,OK,OK,S@38.63,28.37	72.54	57.255	15.285	10.35	Up
Cbx5	MmuEX0009400	chr15:103045453-103045552	100	chr15:103070164,103045453-103045552+103045556,103043685	S	26.84	SOK,SOK,SOK,B2,S@213.11,580.89	27.49	SOK,SOK,SOK,B2,S@116.01,305.99	26.1	SOK,SOK,SOK,B2,S@97.09,274.91	6.89	SOK,SOK,SOK,B2,S@66.76,902.24	6.15	SOK,SOK,SOK,B2,S@27.61,421.39	7.55	SOK,SOK,SOK,B2,S@39.26,480.74	26.795	6.85	19.945	18.55	Up
Ipo11	MmuEX0024350	chr13:107626292-107626506	215	chr13:107632169,107626292-107626506,107613131	S	69.03	SOK,SOK,SOK,B2,S@444.55,199.45	71.85	SOK,SOK,SOK,B2,S@250.04,97.96	65.83	SOK,SOK,SOK,B2,S@194.86,101.14	22.21	SOK,SOK,SOK,B2,S@105.72,370.28	19.32	SOK,SOK,SOK,B2,S@40.57,169.43	24.59	SOK,SOK,SOK,B2,S@65.41,200.59	68.84	21.955	46.885	41.24	Up
Hmga1	MmuEX0023026	chr17:27693897-27694011	115	chr17:27693654+27693694,27693897-27694011,27696478	S	51.4	SOK,SOK,SOK,B2,S@472.37,446.63	52.96	SOK,SOK,SOK,B2,S@266.92,237.08	49.55	SOK,SOK,SOK,B2,S@205.63,209.37	32.28	SOK,SOK,SOK,B2,S@901.58,1891.42	35.34	SOK,SOK,SOK,B2,S@475.68,870.32	29.54	SOK,SOK,SOK,B2,S@427.44,1019.56	51.255	32.44	18.815	14.21	Up
Flywch1	MmuEX0019365	chr17:23907202-23907295	94	chr17:23908382,23907202-23907295+23907299,23900285	S	63.55	SOK,SOK,SOK,OK,S@228.14,130.86	63.02	SOK,SOK,SOK,OK,S@136.12,79.88	64.37	SOK,SOK,SOK,OK,S@92.05,50.95	41.51	SOK,SOK,SOK,OK,S@124.53,175.47	41.05	SOK,SOK,SOK,OK,S@55.01,78.99	41.88	SOK,SOK,SOK,OK,S@69.52,96.48	63.695	41.465	22.23	21.14	Up
Prrc2b	MmuEX0037404	chr2:32068407-32070467	2061	chr2:32067811,32068407-32070467,32071566	S	52.26	SOK,SOK,SOK,OK,S@325.06,296.94	52.13	SOK,SOK,SOK,OK,S@177.24,162.76	52.43	SOK,SOK,SOK,OK,S@147.85,134.15	35.17	SOK,SOK,SOK,OK,S@285.23,525.77	35.47	SOK,SOK,SOK,OK,S@127.34,231.66	34.93	SOK,SOK,SOK,OK,S@157.88,294.12	52.28	35.2	17.08	16.66	Up
Nbr1	MmuEX0031025	chr11:101433776-101433886	111	chr11:101433291,101433776-101433886,101434122	S	64.47	SOK,SOK,SOK,OK,S@564.11,310.89	64.17	SOK,SOK,SOK,OK,S@302.88,169.12	64.83	SOK,SOK,SOK,OK,S@261.26,141.74	46.29	SOK,SOK,SOK,OK,S@310.14,359.86	43.24	SOK,SOK,SOK,OK,S@137.50,180.50	49.15	SOK,SOK,SOK,OK,S@173.01,178.99	64.5	46.195	18.305	15.02	Up
Palm	MmuEX0033522	chr10:79279537-79279668	132	chr10:79277986,79279537-79279668,79281786	S	82.3	SOK,SOK,SOK,OK,S@915.18,196.82	83.61	SOK,SOK,SOK,OK,S@468.22,91.78	80.98	SOK,SOK,SOK,OK,S@447.01,104.99	66.95	SOK,SOK,SOK,OK,S@524.22,258.78	65.26	SOK,SOK,SOK,OK,S@204.92,109.08	68.1	SOK,SOK,SOK,OK,S@319.39,149.61	82.295	66.68	15.615	12.88	Up
Tmem44	MmuEX0047980	chr16:30549479-30549543	65	chr16:30550449,30549479-30549543+30549547,30547555	S	28.69	SOK,SOK,SOK,B1,S@161.52,401.48	29.62	SOK,SOK,SOK,OK,S@86.19,204.81	27.7	SOK,SOK,SOK,B1,S@75.34,196.66	10.47	OK,OK,OK,OK,S@9.95,85.05	6.49	OK,OK,OK,OK,S@2.66,38.34	13.68	OK,OK,OK,OK,S@7.39,46.61	28.66	10.085	18.575	14.02	Up
Dbp	MmuEX0013795	chr7:52961976-52962086	111	chr7:52961132,52961976-52962086+52962386,52963630	S	71.12	SOK,SOK,SOK,OK,S@223.32,90.68	68.42	SOK,SOK,SOK,OK,S@98.52,45.48	73.47	SOK,SOK,SOK,OK,S@124.90,45.10	54.31	SOK,SOK,SOK,OK,S@82.55,69.45	61.64	OK,OK,OK,OK,S@36.37,22.63	50	OK,OK,OK,OK,S@46.50,46.50	70.945	55.82	15.125	6.78	Up
Trim46	MmuEX0048930	chr3:89042588-89042625	38	chr3:89042820,89042588-89042625,89041841	S	51.81	OK,OK,OK,OK,S@31.60,29.40	49.7	VLOW,VLOW,VLOW,B1,S@16.40,16.60	54.37	VLOW,VLOW,VLOW,OK,S@15.22,12.78	35.64	SOK,SOK,SOK,OK,S@36.71,66.29	35.02	OK,OK,OK,OK,S@15.06,27.94	36.08	OK,OK,OK,OK,S@21.65,38.35	52.035	35.55	16.485	13.62	Up
Taf4b	MmuEX0046215	chr18:14963226-14963348	123	chr18:14963136,14963226-14963348,14965854	S	95.8	OK,OK,OK,OK,S@45.98,2.02	92.91	VLOW,VLOW,VLOW,B1,S@26.01,1.99	100	VLOW,VLOW,VLOW,OK,S@20.00,0.00	79.32	OK,OK,OK,OK,S@70.59,18.41	75.93	OK,OK,OK,OK,S@34.17,10.83	82.92	OK,OK,OK,OK,S@36.48,7.52	96.455	79.425	17.03	9.99	Up
Esco1	MmuEX0017371	chr18:10595674-10595873	200	chr18:10596337,10595674-10595873,10588548	S	80.17	LOW,LOW,LOW,B2,C1@87.39,21.61	79.71	VLOW,VLOW,VLOW,B2,C1@49.42,12.58	80.77	VLOW,VLOW,VLOW,B2,S@37.96,9.04	58.02	SOK,SOK,SOK,B2,C1@74.27,53.73	44.44	OK,OK,LOW,B2,C1@23.11,28.89	68.89	LOW,LOW,VLOW,B2,C1@52.36,23.64	80.24	56.665	23.575	10.82	Up
Traf1	MmuEX0048684	chr2:34811716-34811800	85	chr2:34813479,34811716-34811800,34804624	S	100	OK,OK,OK,OK,S@43.00,0.00	100	VLOW,VLOW,VLOW,OK,S@17.00,0.00	100	VLOW,VLOW,VLOW,OK,S@26.00,0.00	80.77	OK,OK,OK,OK,S@37.96,9.04	70.37	VLOW,VLOW,VLOW,OK,S@16.19,6.81	92	VLOW,VLOW,VLOW,B1,S@22.08,1.92	100	81.185	18.815	8	Up
Dixdc1	MmuEX0014761	chr9:50490642-50490731	90	chr9:50491830,50490642-50490731,50490305+50490319	S	80.95	OK,OK,OK,OK,S@46.14,10.86	100	VLOW,VLOW,VLOW,OK,S@23.00,0.00	70	LOW,LOW,LOW,OK,S@23.80,10.20	49.15	OK,OK,OK,OK,S@43.25,44.75	44.44	LOW,LOW,LOW,OK,S@17.33,21.67	53.12	LOW,LOW,LOW,OK,S@26.03,22.97	85	48.78	36.22	16.88	Up
Thbs3	MmuEX0047174	chr3:89020603-89020809	207	chr3:89019246,89020603-89020809,89021607	S	88	OK,OK,OK,OK,S@41.36,5.64	92.31	VLOW,VLOW,VLOW,OK,S@23.08,1.92	83.33	VLOW,VLOW,VLOW,OK,S@18.33,3.67	68.42	SOK,SOK,SOK,OK,S@109.47,50.53	68.83	OK,OK,OK,OK,S@44.74,20.26	68.14	OK,OK,OK,OK,S@64.73,30.27	87.82	68.485	19.335	14.5	Up
Evl	MmuEX0017508	chr12:109921558-109921620	63	chr12:109921471,109921558-109921620,109924260	S	51.52	SOK,SOK,SOK,OK,S@563.63,530.37	51.09	SOK,SOK,SOK,OK,S@291.21,278.79	51.99	SOK,SOK,SOK,OK,S@272.43,251.57	70.17	SOK,SOK,SOK,OK,S@817.48,347.52	69.16	SOK,SOK,SOK,OK,S@372.08,165.92	71.04	SOK,SOK,SOK,OK,S@445.42,181.58	51.54	70.1	18.56	17.17	Down
Npr2	MmuEX0032213	chr4:43656207-43656281	75	chr4:43656046,43656190+43656207-43656281,43656478	S	81.22	SOK,SOK,SOK,OK,S@156.75,36.25	84.85	SOK,SOK,SOK,OK,S@103.52,18.48	75.31	OK,OK,OK,OK,S@53.47,17.53	98.11	SOK,SOK,SOK,OK,S@103.02,1.98	100	OK,OK,OK,OK,S@36.00,0.00	97.14	OK,OK,OK,OK,S@67.03,1.97	80.08	98.57	18.49	12.29	Down
Lrch3	MmuEX0026798	chr16:32995892-32995999	108	chr16:32995082+32995097,32995892-32995999,32997468	S	43.89	SOK,SOK,SOK,OK,S@139.57,178.43	47.68	SOK,SOK,SOK,OK,S@83.44,91.56	39.51	SOK,SOK,SOK,OK,S@56.50,86.50	92.77	SOK,SOK,SOK,OK,S@296.86,23.14	91.84	SOK,SOK,SOK,OK,S@129.49,11.51	93.51	SOK,SOK,SOK,OK,S@167.38,11.62	43.595	92.675	49.08	44.16	Down
Dennd5b	MmuEX0014303	chr6:149033393-149033458	66	chr6:149049705,149033393-149033458,149029437	S	25	OK,OK,OK,B1,S@13.75,41.25	27.59	OK,OK,OK,OK,S@10.21,26.79	20	VLOW,VLOW,VLOW,B1,S@3.60,14.40	46.84	OK,OK,OK,OK,S@27.17,30.83	48.39	VLOW,VLOW,VLOW,OK,S@11.13,11.87	45.83	VLOW,VLOW,VLOW,OK,S@16.04,18.96	23.795	47.11	23.315	18.24	Down
Mical3	MmuEX0028987	chr6:120903652-120903702	51	chr6:120907717,120903652-120903702,120902503	S	29.73	OK,OK,OK,OK,S@21.41,50.59	38.78	LOW,LOW,LOW,OK,S@13.19,20.81	22.58	OK,OK,OK,OK,S@8.58,29.42	60.29	SOK,SOK,SOK,OK,S@65.72,43.28	61.4	LOW,LOW,LOW,OK,S@28.24,17.76	59.49	OK,OK,OK,OK,S@37.48,25.52	30.68	60.445	29.765	20.71	Down
Ppfibp1	MmuEX0036531	chr6:146948184-146948216	33	chr6:146946803,146948184-146948216,146949463	S	76.46	SOK,SOK,SOK,OK,S@792.89,244.11	79.15	SOK,SOK,SOK,OK,S@467.78,123.22	72.97	SOK,SOK,SOK,OK,S@325.45,120.55	37.11	SOK,SOK,SOK,OK,S@514.72,872.28	35.92	SOK,SOK,SOK,OK,S@228.45,407.55	38.13	SOK,SOK,SOK,OK,S@286.36,464.64	76.06	37.025	39.035	34.84	Up
Inpp4a	MmuEX0024183	chr1:37440184-37440216	33	chr1:37436905+37437022,37440184-37440216,37444543	S	72.92	OK,SOK,OK,OK,S@61.98,23.02	65.79	OK,OK,OK,OK,S@35.53,18.47	86.27	LOW,LOW,LOW,OK,S@26.74,4.26	52.62	OK,OK,OK,OK,S@27.89,25.11	55.24	VLOW,N,N,OK,S@9.39,17.61	51.41	VLOW,LOW,VLOW,OK,S@18.51,17.49	76.03	53.325	22.705	10.55	Up
Magi1	MmuEX0027548	chr6:93654271-93654354	84	chr6:93657998,93654271-93654354,93651369+93651375	S	67.84	SOK,SOK,SOK,OK,S@113.29,53.71	69.49	SOK,SOK,SOK,OK,S@69.49,30.51	65.43	OK,OK,OK,OK,S@43.84,23.16	41.67	SOK,SOK,SOK,OK,S@56.67,79.33	42.86	OK,OK,OK,OK,S@23.57,31.43	40.87	OK,OK,OK,OK,S@33.10,47.90	67.46	41.865	25.595	22.57	Up
Scmh1	MmuEX0041243	chr4:120134618-120134760	143	chr4:120126380,120134618-120134760,120135680	C1	42.23	SOK,SOK,OK,OK,C1@45.19,61.81	39.93	LOW,OK,VLOW,OK,C1@21.56,32.44	44.64	OK,OK,LOW,OK,C1@23.66,29.34	66.73	OK,SOK,OK,OK,C1@64.06,31.94	72.13	VLOW,LOW,VLOW,B1,C1@29.57,11.43	63.18	LOW,OK,VLOW,OK,C1@34.75,20.25	42.285	67.655	25.37	18.54	Down
Arfgap2	MmuEX0005709	chr2:91109227-91109268	42	chr2:91108665,91109227-91109268,91109609	C1	45.16	OK,OK,OK,OK,C1@40.64,49.36	42.11	OK,OK,LOW,OK,C2@22.74,31.26	50	VLOW,VLOW,VLOW,OK,C1@18.00,18.00	66.67	OK,OK,OK,OK,S@63.34,31.66	64.29	OK,OK,OK,OK,S@29.57,16.43	68.97	OK,OK,OK,OK,S@33.80,15.20	46.055	66.63	20.575	14.29	Down
Nutf2	MmuEX0032832	chr8:108390338-108390573	236	chr8:108385056,108390338-108390573,108399434	C1	17.39	OK,OK,OK,B1,C1@9.39,44.61	19.3	OK,OK,OK,B1,C1@6.56,27.44	14.29	LOW,LOW,LOW,B1,S@2.86,17.14	33.33	OK,OK,OK,B1,C1@16.66,33.34	31.03	VLOW,VLOW,VLOW,B2,C1@5.90,13.10	34.78	LOW,LOW,LOW,B1,C1@10.78,20.22	16.795	32.905	16.11	11.73	Down
Zfp280d	MmuEX0053184	chr9:72199332-72199377	46	chr9:72186855,72199332-72199377,72208093+72208100	C1	66.87	SOK,SOK,OK,OK,C1@72.89,36.11	65.96	OK,OK,OK,OK,C1@36.28,18.72	67.8	OK,OK,LOW,OK,C1@36.61,17.39	90.7	SOK,SOK,SOK,OK,S@101.58,10.42	91.68	OK,OK,OK,OK,S@45.84,4.16	89.9	OK,OK,OK,OK,S@55.74,6.26	66.88	90.79	23.91	22.1	Down
Bcl2l12	MmuEX0007843	chr7:52248114-52248401	288	chr7:52249550,52248114-52248401,52246824	C1	68.74	SOK,SOK,SOK,OK,C2@128.54,58.46	69.9	OK,OK,OK,OK,C2@62.21,26.79	67.69	OK,SOK,OK,OK,C2@66.34,31.66	83.74	SOK,SOK,SOK,OK,C1@179.20,34.80	85.32	SOK,SOK,OK,OK,C2@86.17,14.83	82.34	SOK,SOK,SOK,OK,C1@93.04,19.96	68.795	83.83	15.035	12.44	Down
Zbtb7c	MmuEX0052704	chr18:76255091-76255432	342	chr18:76171344,76255091-76255432,76296481	C1	7.77	SOK,SOK,SOK,OK,S@8.62,102.38	7.84	OK,OK,OK,OK,S@4.31,50.69	7.69	OK,OK,OK,OK,S@4.31,51.69	25.71	OK,OK,OK,OK,C1@11.31,32.69	29.41	VLOW,VLOW,VLOW,B1,S@6.47,15.53	22.22	VLOW,VLOW,VLOW,B1,C1@4.89,17.11	7.765	25.815	18.05	14.38	Down
Slc25a40	MmuEX0042921	chr5:8427196-8427267	72	chr5:8423039,8427196-8427267,8427408	C1	24.18	OK,OK,OK,OK,C1@22.97,72.03	17.95	OK,OK,OK,OK,S@8.26,37.74	30.67	OK,OK,OK,OK,C1@15.03,33.97	42.5	SOK,SOK,SOK,OK,C1@48.45,65.55	44.93	LOW,LOW,LOW,OK,C1@22.46,27.53	40.66	OK,OK,OK,OK,C1@26.02,37.98	24.31	42.795	18.485	9.99	Down
Mrps10	MmuEX0029715	chr17:47509525-47509594	70	chr17:47509440,47509522+47509525-47509594,47514709	C1	59.22	SOK,SOK,N,B2,C2@120.22,82.78	59.42	SOK,SOK,N,B2,C2@65.36,44.64	58.97	OK,OK,N,B2,C2@54.84,38.16	77.72	SOK,SOK,N,B2,C1@254.14,72.86	76.88	SOK,SOK,N,B2,C1@117.63,35.37	78.46	SOK,SOK,N,B2,C1@136.52,37.48	59.195	77.67	18.475	17.46	Down
Btbd10	MmuEX0008367	chr7:120495295-120495419	125	chr7:120508419,120495295-120495419+120495452,120479032	C1	19.83	SOK,SOK,SOK,B1,C2@57.51,232.49	22.31	SOK,SOK,OK,B1,C2@35.47,123.53	16.96	SOK,SOK,OK,OK,C3@22.22,108.78	37.73	SOK,SOK,SOK,OK,C2@126.02,207.98	35.45	SOK,SOK,OK,B1,C2@52.82,96.18	39.62	SOK,SOK,SOK,OK,C2@73.30,111.70	19.635	37.535	17.9	13.14	Down
1700086O06Rik	MmuEX0000598	chr18:38400493-38400607	115	chr18:38409368+38409832,38400493-38400607,38398843	C1	35.74	SOK,SOK,SOK,OK,C1@67.19,120.81	34.64	SOK,SOK,OK,OK,C1@35.68,67.32	37.1	OK,OK,OK,OK,C2@31.54,53.47	58.69	SOK,SOK,SOK,B1,C2@99.19,69.81	63.46	OK,OK,LOW,B1,C2@53.94,31.06	54.13	OK,OK,LOW,B1,C2@45.47,38.53	35.87	58.795	22.925	17.03	Down
D4Wsu53e	MmuEX0013588	chr4:134481692-134481736	45	chr4:134481347,134481692-134481736,134482650	C1	24.37	SOK,SOK,SOK,B1,C1@162.30,503.70	27.12	SOK,SOK,SOK,B1,C1@101.70,273.30	21	SOK,SOK,SOK,B1,C1@61.11,229.89	39.58	SOK,SOK,SOK,B1,C1@182.86,279.14	38.89	SOK,SOK,SOK,B2,C1@77.78,122.22	40.11	SOK,SOK,SOK,B1,C1@105.09,156.91	24.06	39.5	15.44	11.77	Down
Ncor1	MmuEX0031185	chr11:62147165-62147658	494	chr11:62147998,62147165-62147658,62144426	C1	44.93	SOK,SOK,SOK,OK,C2@261.04,319.96	46.32	SOK,SOK,SOK,B1,C2@142.20,164.80	43.46	SOK,SOK,SOK,OK,C2@119.08,154.92	65.45	SOK,SOK,SOK,OK,C2@437.21,230.79	58	SOK,SOK,SOK,OK,C2@169.94,123.06	72.71	SOK,SOK,SOK,OK,C1@272.66,102.34	44.89	65.355	20.465	11.68	Down
Ntan1	MmuEX0032512	chr16:13826976-13827078	103	chr16:13819529,13826976-13827078,13827153	C1	44.91	SOK,SOK,SOK,OK,C1@258.68,317.32	47.85	SOK,SOK,SOK,OK,C1@147.86,161.14	41.64	SOK,SOK,SOK,OK,C1@111.18,155.82	71.64	SOK,SOK,SOK,OK,S@576.70,228.30	74.88	SOK,SOK,SOK,OK,S@281.55,94.45	68.9	SOK,SOK,SOK,OK,S@295.58,133.42	44.745	71.89	27.145	21.05	Down
Ppp1r12a	MmuEX0036680	chr10:107689813-107689980	168	chr10:107689000,107689813-107689980,107690381	C1	63.73	SOK,SOK,SOK,OK,C1@425.72,242.28	62.99	SOK,SOK,SOK,OK,C1@246.92,145.08	64.78	SOK,SOK,SOK,OK,C1@178.79,97.21	84.26	SOK,SOK,SOK,OK,S@641.22,119.78	85.97	SOK,SOK,SOK,OK,S@307.77,50.23	82.77	SOK,SOK,SOK,OK,S@333.56,69.44	63.885	84.37	20.485	17.99	Down
Phldb2	MmuEX0034878	chr16:45775081-45775200	120	chr16:45777826,45775057+45775081-45775200,45772388	C1	55.82	SOK,SOK,SOK,OK,S@287.47,227.53	56.3	SOK,SOK,SOK,OK,S@157.08,121.92	55.26	SOK,SOK,SOK,OK,S@130.41,105.59	85.46	SOK,SOK,SOK,OK,S@664.88,113.12	86.6	SOK,SOK,SOK,OK,S@301.37,46.63	84.55	SOK,SOK,SOK,OK,S@363.56,66.44	55.78	85.575	29.795	28.25	Down
Atp11c	MmuEX0006765	chrX:57482325-57482429	105	chrX:57489734,57482325-57482429,57478970	C1	47.24	OK,OK,OK,OK,S@29.29,32.71	41.82	VLOW,VLOW,VLOW,OK,S@13.38,18.62	53.52	VLOW,VLOW,VLOW,OK,C1@16.06,13.94	75.84	OK,OK,OK,OK,S@61.43,19.57	72.68	VLOW,VLOW,VLOW,OK,C1@23.26,8.74	77.95	OK,OK,OK,OK,S@38.20,10.80	47.67	75.315	27.645	19.16	Down
Macf1	MmuEX0027478	chr4:123140781-123141014	234	chr4:123157430,123140781-123141014,123138477	C1	65.41	SOK,SOK,OK,B2,C2@71.95,38.05	70.59	LOW,LOW,VLOW,B2,C2@40.94,17.06	60	OK,OK,VLOW,B2,C2@31.20,20.80	38.67	SOK,SOK,OK,B2,C2@40.22,63.78	37.5	LOW,LOW,LOW,Bn,C2@12.38,20.62	39.22	OK,OK,OK,Bl,C2@27.85,43.15	65.295	38.36	26.935	20.78	Up
Cyb561d1	MmuEX0013265	chr3:108003043-108003080	38	chr3:108003545,108003043-108003080,108002633	C1	100	OK,OK,LOW,OK,C1@57.00,0.00	100	LOW,LOW,VLOW,OK,C1@29.00,0.00	100	VLOW,VLOW,N,B1,C1@28.00,0.00	78.29	LOW,LOW,LOW,OK,C1@30.53,8.47	80.79	VLOW,VLOW,N,OK,C1@14.54,3.46	76.23	N,VLOW,N,OK,C1@16.01,4.99	100	78.51	21.49	19.21	Up
2210408F21Rik	MmuEX0000800	chr6:31278332-31278360	29	chr6:31235120,31278289+31278332-31278360+31278389,31285991	C1	72.44	SOK,SOK,SOK,B2,C1@176.75,67.25	70.99	SOK,SOK,LOW,B2,C1@79.51,32.49	73.68	SOK,SOK,LOW,B2,C1@97.26,34.74	52.94	OK,OK,OK,OK,C2@41.29,36.71	53.19	LOW,LOW,VLOW,B1,C2@19.15,16.85	52.73	LOW,LOW,LOW,OK,C1@22.15,19.85	72.335	52.96	19.375	17.8	Up
Atat1	MmuEX0006554	chr17:36035333-36035412	80	chr17:36038313,36035333-36035412,36035244+36035295	C1	72.88	OK,OK,OK,OK,C1@37.17,13.83	70.37	VLOW,VLOW,VLOW,OK,S@16.19,6.81	75	VLOW,VLOW,VLOW,OK,C1@21.00,7.00	56.7	OK,OK,OK,OK,S@43.09,32.91	51.22	VLOW,VLOW,VLOW,OK,S@15.88,15.12	60.71	LOW,LOW,LOW,OK,S@27.32,17.68	72.685	55.965	16.72	9.66	Up
Cask	MmuEX0009247	chrX:13128073-13128108	36	chrX:13129499,13128073-13128108,13126487	C1	85.15	OK,OK,LOW,B1,C2@71.53,12.47	79.93	LOW,OK,VLOW,B1,C2@30.37,7.63	89.64	OK,OK,VLOW,B1,C2@41.23,4.77	67.05	SOK,SOK,SOK,B1,C2@126.05,61.95	58.34	OK,OK,OK,B1,C2@48.42,34.58	74.47	SOK,SOK,OK,B1,C2@78.19,26.81	84.785	66.405	18.38	5.46	Up
Mll3	MmuEX0029193	chr5:24800375-24800536	162	chr5:24804688,24800375-24800536+24800539,24798994+24799066	C2	65.33	OK,OK,VLOW,Bl,C3@40.50,21.50	71.43	LOW,LOW,N,Bn,C3@25.71,10.29	57.58	VLOW,VLOW,N,Bn,C2@14.97,11.03	85.71	OK,OK,N,Bl,C3@44.57,7.43	86.67	LOW,LOW,N,Bn,C3@24.27,3.73	84.62	VLOW,VLOW,N,Bn,C3@20.31,3.69	64.505	85.645	21.14	13.19	Down
Rcor3	MmuEX0039316	chr1:193932525-193932582	58	chr1:193940150,193932525-193932582,193925036	C2	47.69	SOK,SOK,OK,B1,C2@68.67,75.33	46	OK,OK,LOW,B1,C2@33.58,39.42	49.47	OK,OK,LOW,B1,C2@35.12,35.88	67.21	SOK,SOK,LOW,B2,C2@102.83,50.17	72.97	OK,OK,VLOW,B1,C2@46.70,17.30	63.3	OK,OK,VLOW,B2,C2@56.34,32.66	47.735	68.135	20.4	13.83	Down
Rims2	MmuEX0039868	chr15:39418080-39418331	252	chr15:39417308,39418080-39418331,39447815	C2	1.08	OK,OK,OK,Bn,C2@0.51,46.49	0	OK,OK,LOW,Bn,C2@0.00,26.00	2.44	OK,OK,VLOW,Bn,C2@0.51,20.49	17.24	OK,OK,LOW,B1,C2@8.79,42.21	14.29	VLOW,VLOW,N,OK,C3@2.29,13.71	18.64	OK,OK,VLOW,B1,C2@6.52,28.48	1.22	16.465	15.245	11.85	Down
Fbrsl1	MmuEX0018757	chr5:110810620-110810665	46	chr5:110825064,110810620-110810665,110808612	C2	74.23	OK,SOK,OK,OK,C1@69.03,23.97	81.6	OK,OK,LOW,OK,C1@40.80,9.20	66.59	LOW,OK,LOW,OK,S@28.63,14.37	91.82	OK,SOK,OK,OK,C1@87.23,7.77	95.81	LOW,OK,LOW,OK,C1@42.16,1.84	88.68	OK,OK,OK,OK,C1@45.23,5.77	74.095	92.245	18.15	7.08	Down
Etl4	MmuEX0017446	chr2:20727402-20729000	1599	chr2:20720410,20727402-20729000,20729529	C2	39.75	SOK,SOK,VLOW,B2,C3@66.38,100.62	41.94	OK,OK,N,B2,C3@36.91,51.09	37.39	OK,OK,N,B2,C3@29.54,49.46	61.43	SOK,SOK,N,B2,C2@69.42,43.58	58.73	OK,OK,N,B2,C3@29.36,20.64	63.64	OK,OK,N,B2,C2@40.09,22.91	39.665	61.185	21.52	16.79	Down
Phactr2	MmuEX0034669	chr10:12975116-12975127	12	chr10:12981572,12975116-12975127,12973685+12973699	C2	41.18	OK,SOK,OK,B1,C2@27.18,38.82	46.67	OK,OK,OK,B1,C2@16.33,18.67	34.15	OK,OK,LOW,B1,C1@10.59,20.41	55.56	OK,OK,OK,OK,S@21.11,16.89	55.26	LOW,LOW,LOW,OK,S@12.71,10.29	56	VLOW,VLOW,VLOW,OK,S@8.40,6.60	40.41	55.63	15.22	8.59	Down
Tsku	MmuEX0049313	chr7:105507868-105507977	110	chr7:105509752+105509788,105507868-105507977,105501640	C2	14.29	SOK,SOK,OK,B1,C2@16.58,99.42	15.56	OK,OK,OK,Bn,C2@8.09,43.91	13.27	OK,OK,OK,OK,C1@8.49,55.51	31.85	SOK,SOK,SOK,OK,C2@85.04,181.96	32.28	SOK,SOK,OK,OK,C2@40.35,84.65	31.48	SOK,SOK,OK,OK,C2@44.70,97.30	14.415	31.88	17.465	15.92	Down
Tacc1	MmuEX0046113	chr8:26310563-26310678	116	chr8:26311594,26310563-26310678,26293402	C2	44.93	SOK,SOK,OK,OK,C3@79.08,96.92	40.33	OK,OK,OK,OK,C3@38.31,56.69	50.72	OK,OK,OK,OK,C2@41.08,39.92	60.66	OK,SOK,LOW,OK,C2@59.45,38.55	63.19	OK,OK,VLOW,OK,C2@30.33,17.67	58.35	OK,OK,VLOW,OK,C3@29.18,20.82	45.525	60.77	15.245	7.63	Down
Dock9	MmuEX0015484	chr14:121991034-121991101	68	chr14:121993558,121991034-121991101+121991170,121985564	C2	25.03	SOK,SOK,OK,OK,C3@58.07,173.93	25.41	SOK,SOK,LOW,OK,C3@36.84,108.16	24.42	OK,OK,VLOW,OK,C3@21.25,65.75	58.86	SOK,SOK,SOK,OK,C2@144.21,100.79	61.39	SOK,SOK,OK,OK,C2@63.23,39.77	57.07	SOK,SOK,OK,OK,C2@81.04,60.96	24.915	59.23	34.315	31.66	Down
1700086O06Rik	MmuEX0000599	chr18:38399227-38399405	179	chr18:38409368+38409832,38399227-38399405,38398843	C2	26.17	SOK,SOK,SOK,B1,C2@49.20,138.80	24.69	SOK,SOK,OK,B1,C2@24.94,76.06	27.94	OK,OK,OK,B1,C2@24.31,62.69	56.83	SOK,SOK,SOK,B1,C2@101.16,76.84	57.52	OK,OK,VLOW,B2,C2@51.19,37.81	56.14	OK,OK,LOW,B1,C2@49.96,39.04	26.315	56.83	30.515	28.2	Down
Btbd10	MmuEX0008366	chr7:120508419-120508483	65	chr7:120512386,120508419-120508483,120479032	C2	35.84	SOK,SOK,SOK,OK,C1@110.03,196.97	37.61	SOK,SOK,SOK,OK,C1@60.55,100.45	33.94	SOK,SOK,SOK,OK,C1@49.55,96.45	55.46	SOK,SOK,SOK,B1,C2@197.44,158.56	49.52	SOK,SOK,SOK,B1,C1@77.75,79.25	60.48	SOK,SOK,SOK,OK,C2@120.36,78.64	35.775	55	19.225	11.91	Down
Bub1	MmuEX0008425	chr2:127647678-127647730	53	chr2:127649695,127647678-127647730,127647595	C2	74.66	SOK,SOK,SOK,OK,C2@203.08,68.92	70.49	SOK,SOK,SOK,OK,C2@111.37,46.63	80.8	SOK,SOK,OK,OK,C2@92.11,21.89	92.7	SOK,SOK,SOK,OK,C2@471.84,37.16	95.71	SOK,SOK,SOK,OK,C2@221.09,9.91	90.26	SOK,SOK,SOK,OK,C1@250.92,27.08	75.645	92.985	17.34	9.46	Down
Mpdz	MmuEX0029495	chr4:80963498-80963608	111	chr4:80966250,80963498-80963608,80956223	C2	39.52	SOK,SOK,SOK,OK,S@92.08,140.92	43.48	SOK,SOK,SOK,OK,S@57.39,74.61	34.67	SOK,SOK,OK,OK,S@35.02,65.98	57.62	SOK,SOK,SOK,OK,C1@205.70,151.30	56.25	SOK,SOK,SOK,OK,S@84.38,65.62	58.62	SOK,SOK,SOK,OK,C1@121.34,85.66	39.075	57.435	18.36	12.77	Down
Atxn2l	MmuEX0007082	chr7:133635963-133636122	160	chr7:133636272,133635963-133636122,133635729	C2	57.91	SOK,SOK,LOW,B1,C2@517.14,375.86	62.95	SOK,SOK,VLOW,B1,C2@271.31,159.69	53.49	SOK,SOK,VLOW,B1,C2@247.12,214.88	76.25	SOK,SOK,SOK,B1,C2@911.19,283.81	75.73	SOK,SOK,SOK,B1,C2@411.21,131.79	76.69	SOK,SOK,SOK,B1,C2@500.02,151.98	58.22	76.21	17.99	12.78	Down
D19Ertd737e	MmuEX0013517	chr19:60296393-60296480	88	chr19:60302135+60302213+60302547,60296393-60296480,60296263	C2	53.21	SOK,SOK,LOW,B2,C3@156.97,138.03	53.78	SOK,SOK,VLOW,B2,C3@79.59,68.41	52.64	SOK,SOK,N,B2,C3@77.38,69.62	70.54	SOK,SOK,VLOW,B2,C3@318.14,132.86	71.33	SOK,SOK,N,B2,C3@149.08,59.92	69.87	SOK,SOK,N,B2,C3@169.09,72.91	53.21	70.6	17.39	16.09	Down
Msh5	MmuEX0029814	chr17:35170168-35170240	73	chr17:35170535,35170168-35170240,35169366	C2	74.55	OK,OK,N,B2,C2@35.78,12.22	67.74	VLOW,VLOW,N,Bn,C2@17.61,8.39	83.33	VLOW,VLOW,N,B2,C2@18.33,3.67	96	OK,OK,N,B2,C2@47.04,1.96	100	VLOW,VLOW,N,Bn,C2@17.00,0.00	93.94	LOW,LOW,N,Bl,C2@30.06,1.94	75.535	96.97	21.435	10.61	Down
Fam190a	MmuEX0018203	chr6:61760625-61760702	78	chr6:61668222,61760625-61760702,61906683	C2	63.4	OK,OK,N,OK,C3@36.77,21.23	61	VLOW,VLOW,N,OK,C3@20.13,12.87	66.67	VLOW,VLOW,N,OK,C3@16.67,8.33	85.37	LOW,LOW,N,OK,C2@32.44,5.56	88.24	VLOW,VLOW,N,OK,C2@14.12,1.88	83.33	VLOW,VLOW,N,OK,C3@18.33,3.67	63.835	85.785	21.95	16.66	Down
Macf1	MmuEX0027477	chr4:123142599-123142748	150	chr4:123157430,123142599-123142748,123138477	C2	61.02	OK,OK,OK,Bn,C3@57.97,37.03	67.21	LOW,LOW,VLOW,Bn,C3@34.28,16.72	54.39	LOW,LOW,VLOW,Bn,C3@23.93,20.07	42.86	SOK,SOK,OK,Bn,C3@49.29,65.71	46.43	LOW,LOW,LOW,Bn,C3@19.04,21.96	40.95	OK,OK,OK,Bn,C3@30.30,43.70	60.8	43.69	17.11	7.96	Up
Epb4.1l2	MmuEX0016997	chr10:25215251-25215397	147	chr10:25208899,25215251-25215397,25221630	C2	74.21	SOK,SOK,SOK,B2,C3@265.67,92.33	69.6	SOK,SOK,OK,B2,C3@147.55,64.45	81.37	SOK,SOK,VLOW,B2,C3@118.80,27.20	44.94	SOK,SOK,SOK,B2,C2@344.24,421.76	45.85	SOK,SOK,SOK,B2,C2@153.14,180.86	44.24	SOK,SOK,SOK,B2,C2@191.12,240.88	75.485	45.045	30.44	23.75	Up
Epb4.1l2	MmuEX0016996	chr10:25213373-25213435	63	chr10:25208899,25213373-25213435,25221630	C2	71.12	SOK,SOK,SOK,B2,C2@227.58,92.42	67.63	SOK,SOK,SOK,B2,C2@136.61,65.39	77.44	SOK,SOK,VLOW,B2,C2@91.38,26.62	39.98	SOK,SOK,SOK,B2,C2@272.26,408.74	39.95	SOK,SOK,SOK,B2,C2@115.46,173.54	40	SOK,SOK,SOK,B2,C2@156.80,235.20	72.535	39.975	32.56	27.63	Up
Galnt2	MmuEX0020016	chr8:126853613-126853700	88	chr8:126852113,126853613-126853700,126855909	C2	60.35	SOK,SOK,SOK,OK,C2@427.28,280.72	61.76	SOK,SOK,SOK,OK,C2@257.54,159.46	58.38	SOK,SOK,SOK,OK,C2@169.89,121.11	44.59	SOK,SOK,SOK,OK,C2@390.16,484.84	46.5	SOK,SOK,SOK,OK,C2@174.84,201.16	43.18	SOK,SOK,SOK,OK,C2@215.47,283.53	60.07	44.84	15.23	11.88	Up
Elmod3	MmuEX0016724	chr6:72547618-72547639	22	chr6:72548291+72548316,72547618-72547639,72544750+72545008+72545014	C2	46	OK,OK,OK,B1,C3@16.56,19.44	49.08	VLOW,VLOW,VLOW,B1,C3@9.33,9.67	42.76	VLOW,VLOW,N,OK,C3@7.27,9.73	25.84	OK,OK,OK,OK,C2@8.53,24.47	35.58	LOW,LOW,VLOW,OK,C2@7.12,12.88	8.27	VLOW,VLOW,VLOW,Bn,C1@1.08,11.92	45.92	21.925	23.995	7.18	Up
Dock6	MmuEX0015442	chr9:21630227-21630319	93	chr9:21634658,21630227-21630319,21629974	C2	6.92	SOK,SOK,LOW,OK,C3@25.67,345.33	5.44	SOK,SOK,N,OK,C3@12.13,210.87	9.23	SOK,SOK,VLOW,OK,C3@13.66,134.34	26.05	SOK,SOK,OK,OK,C3@58.61,166.39	23.46	SOK,SOK,LOW,OK,C3@23.46,76.54	28.21	SOK,SOK,OK,OK,C3@35.26,89.74	7.335	25.835	18.5	14.23	Down
Rims2	MmuEX0039873	chr15:39366384-39366563	180	chr15:39342920,39366384-39366563,39367418	C2	37.21	OK,OK,OK,OK,S@21.95,37.05	33.33	VLOW,VLOW,VLOW,OK,S@9.33,18.67	40.91	VLOW,VLOW,VLOW,OK,S@12.68,18.32	52.54	OK,OK,OK,OK,S@47.29,42.71	49.09	VLOW,VLOW,VLOW,OK,S@20.13,20.87	55.56	LOW,LOW,LOW,OK,S@27.22,21.78	37.12	52.325	15.205	8.18	Down
Epb4.1l2	MmuEX0016999	chr10:25221384-25221437	54	chr10:25208899,25221384-25221437,25221630	C2	51.14	SOK,SOK,SOK,B2,C2@186.66,178.34	48.1	SOK,SOK,SOK,B2,C2@102.93,111.07	55.67	SOK,SOK,VLOW,B2,C3@84.06,66.94	16.07	SOK,SOK,SOK,B2,C2@112.01,584.99	15.67	SOK,SOK,SOK,B2,C2@48.58,261.42	16.39	SOK,SOK,SOK,B2,C2@63.43,323.57	51.885	16.03	35.855	31.71	Up
Bin1	MmuEX0007975	chr18:32585878-32586006	129	chr18:32584621,32585878-32586006,32591637	C2	72.51	SOK,SOK,SOK,B1,C2@614.16,232.84	77.49	SOK,SOK,SOK,B1,C2@372.73,108.27	66.36	SOK,SOK,SOK,B1,C2@242.88,123.12	42.9	SOK,SOK,SOK,B1,C2@675.25,898.75	46.95	SOK,SOK,SOK,B1,C2@339.45,383.55	39.62	SOK,SOK,SOK,B1,C2@337.17,513.83	71.925	43.285	28.64	19.41	Up
Atp8a1	MmuEX0006941	chr5:68172227-68172300	74	chr5:68177865,68172227-68172300,68167437	C3	63.17	OK,OK,OK,OK,C2@48.01,27.99	60.44	LOW,LOW,LOW,OK,C2@27.20,17.80	67.3	LOW,LOW,LOW,OK,C1@20.86,10.14	89.12	OK,OK,OK,B1,C1@62.38,7.62	92.81	VLOW,VLOW,VLOW,B1,S@25.06,1.94	86.88	VLOW,VLOW,VLOW,B1,C1@37.36,5.64	63.87	89.845	25.975	19.58	Down
Rims2	MmuEX0039869	chr15:39441610-39441687	78	chr15:39418331,39441610-39441687,39447815	C3	33.33	OK,OK,N,B2,C3@23.33,46.67	37.7	LOW,LOW,N,Bl,C3@15.83,26.17	27.27	LOW,LOW,N,Bn,C3@7.64,20.36	49.47	OK,OK,N,B2,C3@35.12,35.88	52.94	VLOW,VLOW,N,B2,C2@13.76,12.24	47.54	LOW,LOW,N,B2,C3@21.39,23.61	32.485	50.24	17.755	9.84	Down
Filip1l	MmuEX0019257	chr16:57506712-57506967	256	chr16:57391460,57506712-57506967,57507662	C3	6.25	OK,OK,LOW,Bn,C2@2.12,31.88	5.88	LOW,LOW,N,Bn,C2@1.06,16.94	6.67	VLOW,VLOW,N,Bn,C2@1.07,14.93	30	OK,OK,N,B2,C2@11.70,27.30	28.57	VLOW,VLOW,N,Bn,C2@5.14,12.86	31.25	VLOW,VLOW,N,B2,C2@6.56,14.44	6.275	29.91	23.635	21.9	Down
Srgap1	MmuEX0044896	chr10:121266283-121266385	103	chr10:121268941,121266283-121266385,121262750	C3	52.83	OK,SOK,OK,OK,C2@35.40,31.60	48.58	LOW,OK,LOW,OK,C2@18.95,20.05	59.51	VLOW,LOW,VLOW,OK,C2@16.66,11.34	75.79	SOK,SOK,OK,OK,C1@81.10,25.90	84.66	OK,OK,OK,OK,C1@39.79,7.21	70.01	OK,OK,OK,OK,C1@42.01,17.99	54.045	77.335	23.29	10.5	Down
Etl4	MmuEX0017445	chr2:20727212-20727289	78	chr2:20720410,20727212-20727289,20729529	C3	49.5	SOK,SOK,LOW,OK,C3@74.75,76.25	45.45	OK,OK,N,B1,C3@32.72,39.28	53.4	OK,OK,VLOW,OK,C3@42.19,36.81	64.95	OK,OK,N,B1,C3@51.96,28.04	66.67	LOW,LOW,N,B1,C3@26.67,13.33	63.27	LOW,LOW,N,B1,C3@25.31,14.69	49.425	64.97	15.545	9.87	Down
Ccdc136	MmuEX0009562	chr6:29367932-29368153	222	chr6:29361385,29367932-29368153,29371991	C3	48.99	SOK,SOK,N,Bn,C3@54.38,56.62	47.73	OK,OK,N,Bn,C3@31.02,33.98	50.82	LOW,LOW,N,Bn,C3@23.38,22.62	85.47	SOK,SOK,N,Bn,C3@141.88,24.12	86.05	OK,OK,N,Bn,C3@68.84,11.16	84.95	OK,OK,N,Bn,C3@73.06,12.94	49.275	85.5	36.225	34.13	Down
Ccdc136	MmuEX0009561	chr6:29367072-29367578	507	chr6:29361385,29367072-29367578,29371991	C3	67.09	SOK,SOK,N,Bn,C3@88.56,43.44	65.05	OK,OK,N,Bn,C3@55.29,29.71	70.91	LOW,LOW,N,Bn,C3@33.33,13.67	97.52	SOK,SOK,N,Bn,C3@155.06,3.94	97.4	OK,OK,N,Bn,C3@74.02,1.98	97.62	OK,OK,N,Bn,C3@81.02,1.98	67.98	97.51	29.53	26.49	Down
Fmnl2	MmuEX0019399	chr2:52989446-52989492	47	chr2:52986010,52989446-52989492+52989539,52990874	C3	68.91	SOK,SOK,SOK,OK,S@112.32,50.68	67.57	OK,OK,OK,OK,S@62.84,30.16	70.73	OK,OK,OK,OK,S@49.51,20.49	85.02	SOK,SOK,SOK,OK,S@241.46,42.54	86.21	SOK,SOK,SOK,OK,S@116.38,18.62	83.95	SOK,SOK,SOK,OK,S@125.09,23.91	69.15	85.08	15.93	13.22	Down
Ccdc136	MmuEX0009560	chr6:29365431-29365655	225	chr6:29361385,29365431-29365655,29371991	C3	73.96	SOK,SOK,N,Bn,C3@108.72,38.28	75.86	SOK,SOK,N,Bn,C3@77.38,24.62	69.81	LOW,LOW,N,Bn,C3@31.41,13.59	95.24	SOK,SOK,N,Bn,C3@117.15,5.85	96.36	OK,OK,N,Bn,C3@52.03,1.97	94.37	OK,OK,N,Bn,C3@65.12,3.88	72.835	95.365	22.53	18.51	Down
Ccdc136	MmuEX0009559	chr6:29364786-29364980	195	chr6:29361385,29364786-29364980,29371991	C3	78.95	SOK,SOK,N,Bn,C3@134.22,35.79	77.19	SOK,SOK,N,Bn,C3@77.96,23.04	81.58	OK,OK,N,Bn,C3@56.29,12.71	96.53	SOK,SOK,N,Bn,C3@164.10,5.90	97.18	OK,OK,N,Bn,C3@68.03,1.97	96.08	SOK,SOK,N,Bn,C3@96.08,3.92	79.385	96.63	17.245	14.5	Down
Nfib	MmuEX0031610	chr4:81969449-81969614	166	chr4:81973633,81969449-81969614,81966460	C3	32.79	SOK,SOK,SOK,B1,C3@118.37,242.63	30.77	SOK,SOK,OK,B1,C3@62.77,141.23	35.52	SOK,SOK,OK,B1,C2@55.77,101.23	51.59	SOK,SOK,SOK,B1,C2@205.84,193.16	53.82	SOK,SOK,SOK,B1,C2@97.95,84.05	49.77	SOK,SOK,SOK,B1,C2@108.00,109.00	33.145	51.795	18.65	14.25	Down
Ubr2	MmuEX0050335	chr17:47117269-47117367	99	chr17:47118303,47117269-47117367,47113039	C3	46.59	SOK,SOK,SOK,OK,C2@126.72,145.28	46.69	SOK,SOK,OK,OK,C2@59.76,68.24	46.5	SOK,SOK,OK,OK,C2@66.96,77.04	70.21	SOK,SOK,SOK,OK,C1@286.46,121.54	71.61	SOK,SOK,SOK,B1,C1@116.01,45.99	69.3	SOK,SOK,SOK,OK,C1@170.48,75.52	46.595	70.455	23.86	22.61	Down
Itga7	MmuEX0024625	chr10:128378501-128378632	132	chr10:128377993,128378501-128378632,128379864	C3	24.09	SOK,SOK,SOK,OK,C3@65.77,207.23	21.34	SOK,SOK,OK,OK,C3@30.94,114.06	27.36	SOK,SOK,OK,OK,C3@35.02,92.98	41.13	SOK,SOK,SOK,OK,C2@402.25,575.75	40.57	SOK,SOK,SOK,OK,C2@181.35,265.65	41.6	SOK,SOK,SOK,OK,C2@220.90,310.10	24.35	41.085	16.735	13.21	Down
H2afy	MmuEX0022308	chr13:56191119-56191218	100	chr13:56197485,56191119-56191218,56185646	C3	42.15	SOK,SOK,SOK,OK,C2@364.60,500.40	40.19	SOK,SOK,SOK,OK,C2@178.04,264.96	44.27	SOK,SOK,SOK,OK,C2@186.82,235.18	60	SOK,SOK,SOK,OK,C2@931.20,620.80	62.38	SOK,SOK,SOK,OK,C2@433.54,261.46	58.12	SOK,SOK,SOK,OK,C2@498.09,358.91	42.23	60.25	18.02	13.85	Down
Pparg	MmuEX0036473	chr6:115372084-115372210	127	chr6:115357338,115372084-115372210,115389858	C3	0	OK,OK,N,Bn,C3@0.00,20.00	0	VLOW,VLOW,N,Bn,C3@0.00,10.00	0	VLOW,VLOW,N,Bn,C3@0.00,10.00	23.94	OK,OK,N,Bl,C3@10.53,33.47	20.93	LOW,LOW,N,Bn,C3@5.44,20.56	28.57	VLOW,VLOW,N,Bn,C3@5.14,12.86	0	24.75	24.75	20.93	Down
Srgap1	MmuEX0044897	chr10:121265785-121265818	34	chr10:121268941,121265785-121265818,121262750	C3	51.66	OK,SOK,LOW,OK,C2@45.46,42.54	57.08	LOW,OK,VLOW,OK,C2@32.54,24.46	42.48	LOW,LOW,N,OK,C2@13.17,17.83	27.88	OK,SOK,VLOW,OK,C3@23.70,61.30	16.51	OK,OK,N,OK,C3@5.94,30.06	36.81	OK,OK,VLOW,OK,C2@18.04,30.96	49.78	26.66	23.12	5.67	Up
Apbb3	MmuEX0005541	chr18:36838048-36838124	77	chr18:36838651,36838048-36838124,36837159	C3	90.4	SOK,SOK,N,B2,C3@107.58,11.42	93.85	OK,OK,N,B2,C2@59.13,3.87	86.67	LOW,LOW,N,B2,C3@48.54,7.46	68.7	OK,OK,LOW,B2,C3@66.64,30.36	67.44	VLOW,VLOW,N,Bn,C3@24.28,11.72	69.44	OK,OK,N,B2,C3@42.36,18.64	90.26	68.44	21.82	17.23	Up
Ccdc157	MmuEX0009654	chr11:4052912-4053059	148	chr11:4060162,4052912-4053059,4050105	C3	76.38	SOK,SOK,VLOW,B2,C3@85.55,26.45	81.25	OK,OK,N,Bl,C3@47.12,10.88	71.43	OK,OK,N,B2,C3@38.57,15.43	57.65	OK,OK,N,Bl,C3@38.63,28.37	58.62	VLOW,VLOW,N,Bn,C3@13.48,9.52	57.14	LOW,LOW,N,Bn,C3@25.14,18.86	76.34	57.88	18.46	12.81	Up
Stxbp5	MmuEX0045642	chr10:9498712-9498765	54	chr10:9503986,9498059+9498712-9498765,9497869	C3	37.01	SOK,SOK,VLOW,OK,C3@39.97,68.03	39.07	OK,OK,N,OK,C3@27.35,42.65	33.37	LOW,LOW,N,B1,C3@12.68,25.32	18.33	OK,OK,N,B1,C3@10.63,47.37	20.06	LOW,LOW,N,OK,C3@5.42,21.58	16.86	OK,OK,N,B2,C3@5.23,25.77	36.22	18.46	17.76	13.31	Up
Itga7	MmuEX0024626	chr10:128378878-128378997	120	chr10:128377993,128378878-128378997,128379864	C3	76.37	SOK,SOK,SOK,OK,C1@307.77,95.23	78.57	SOK,SOK,SOK,OK,C1@176.78,48.22	73.66	SOK,SOK,SOK,OK,C1@131.11,46.89	59.22	SOK,SOK,SOK,OK,C2@705.31,485.69	59.55	SOK,SOK,SOK,OK,C2@335.86,228.14	58.94	SOK,SOK,SOK,OK,C2@369.55,257.45	76.115	59.245	16.87	14.11	Up
Dock9	MmuEX0015485	chr14:121990533-121990576	44	chr14:121993558,121990533-121990576,121985564	C3	86.03	SOK,SOK,SOK,OK,C1@312.29,50.71	86.68	SOK,SOK,SOK,OK,C1@182.03,27.97	85.14	SOK,SOK,SOK,OK,C1@130.26,22.74	46.81	SOK,SOK,SOK,OK,C2@100.64,114.36	47.69	OK,OK,OK,OK,C2@45.78,50.22	46.11	SOK,SOK,OK,OK,C2@54.87,64.13	85.91	46.9	39.01	37.45	Up
H2afy	MmuEX0022309	chr13:56189617-56189703	87	chr13:56197485,56189613+56189617-56189703,56185646	C3	60.03	SOK,SOK,SOK,OK,C2@567.28,377.72	62.48	SOK,SOK,SOK,OK,C2@327.40,196.60	57.09	SOK,SOK,SOK,OK,C2@240.35,180.65	41.28	SOK,SOK,SOK,OK,C2@545.31,775.69	40.74	SOK,SOK,SOK,OK,C2@239.96,349.04	41.72	SOK,SOK,SOK,OK,C2@305.39,426.61	59.785	41.23	18.555	15.37	Up
Uqcc	MmuEX0050722	chr2:155735089-155735161	73	chr2:155736093+155736101,155735089-155735161,155683867+155683925	C3	100	OK,OK,N,Bl,C3@42.00,0.00	100	VLOW,VLOW,N,Bn,C3@23.00,0.00	100	VLOW,VLOW,N,Bn,C3@19.00,0.00	72.17	OK,OK,N,B2,C3@47.63,18.37	75.41	LOW,LOW,N,Bn,C3@26.39,8.61	68.69	VLOW,VLOW,N,Bn,C3@21.29,9.71	100	72.05	27.95	24.59	Up
Erbb2ip	MmuEX0017201	chr13:104617987-104618103	117	chr13:104623578,104617987-104618103+104618296,104613486	C3	50.47	SOK,SOK,SOK,B2,C2@360.36,353.64	44.73	SOK,SOK,SOK,B2,C2@162.82,201.18	56.95	SOK,SOK,SOK,B2,C2@199.32,150.68	66.24	SOK,SOK,SOK,B2,C2@518.66,264.34	67.21	SOK,SOK,SOK,B2,C2@239.94,117.06	65.44	SOK,SOK,SOK,B2,C2@278.77,147.23	50.84	66.325	15.485	8.49	Down
Cd97	MmuEX0010283	chr8:86255802-86255936	135	chr8:86257313,86255802-86255936,86253424	C3	75.38	SOK,SOK,SOK,B2,C2@263.08,85.92	73.57	SOK,SOK,VLOW,B2,C2@144.93,52.07	77.78	SOK,SOK,N,B2,C2@118.23,33.77	38.78	SOK,SOK,SOK,B2,C3@118.67,187.33	40.4	SOK,SOK,LOW,B2,C3@56.16,82.84	37.45	SOK,SOK,OK,B2,C3@62.54,104.46	75.675	38.925	36.75	33.17	Up

## Sheet: Higher exp in KD
GENE	EVENT	COORD	LENGTH	FullCO	COMPLEX	Endoth_Nova2_Cont	Endoth_Nova2_Cont-Q	Endoth_Nova2_Cont1b	Endoth_Nova2_Cont1b-Q	Endoth_Nova2_Cont2b	Endoth_Nova2_Cont2b-Q	Endoth_Nova2_KD	Endoth_Nova2_KD-Q	Endoth_Nova2_KD1	Endoth_Nova2_KD1-Q	Endoth_Nova2_KD2	Endoth_Nova2_KD2-Q	Average_control	Average_KD	Difference_between_means	Difference_between ranges	Up / Down
BC023814	MmuALTA0002539-2/2	chr3:87731485-87731677	40	chr3:87731846,87731485-87731677+87731637	Alt3	64.44	OK,OK,OK,45=45,S@29.00,16.00	60	LOW,LOW,LOW,20=20,S@12.00,8.00	68	LOW,LOW,LOW,25=25,S@17.00,8.00	79.31	OK,OK,OK,58=58,S@46.00,12.00	75.86	LOW,LOW,LOW,29=29,S@22.00,7.00	82.76	LOW,LOW,LOW,29=29,S@24.00,5.00	64	79.31	15.31	7.86	Down
Efcab7	MmuALTA0006122-2/2	chr4:99498081-99498271	3	chr4:99496245,99498084+99498081-99498271	Alt3	45.9	OK,OK,OK,48=44,C1@22.03,25.97	44	LOW,LOW,LOW,25=23,C1@11.00,14.00	47.96	LOW,LOW,LOW,23=21,C1@11.03,11.97	63.43	OK,OK,OK,90=76,C1@57.09,32.91	65.84	LOW,LOW,LOW,38=33,C1@25.02,12.98	61.67	OK,OK,OK,52=43,C1@32.07,19.93	45.98	63.755	17.775	13.71	Down
0610009L18Rik	MmuALTA0000012-2/2	chr11:120212071-	3	chr11:120210176,120212074+120212071-	Alt3	79.59	OK,OK,OK,49=49,S@39.00,10.00	82.14	LOW,LOW,LOW,28=28,S@23.00,5.00	76.19	LOW,LOW,LOW,21=21,S@16.00,5.00	100	LOW,LOW,LOW,30=30,S@30.00,0.00	100	VLOW,VLOW,VLOW,16=16,S@16.00,0.00	100	VLOW,VLOW,VLOW,14=14,S@14.00,0.00	79.165	100	20.835	17.86	Down
4833420G17Rik	MmuALTA0000468-2/2	chr13:120260946-120261047	28	chr13:120258968,120260974+120260946-120261047	Alt3	29.77	OK,OK,OK,48=48,S@14.29,33.71	30.61	LOW,LOW,LOW,30=30,S@9.18,20.82	28.36	VLOW,VLOW,VLOW,18=18,S@5.10,12.90	55.58	OK,OK,OK,82=81,S@45.58,36.42	56.27	LOW,LOW,LOW,36=36,S@20.26,15.74	55.04	OK,OK,OK,46=45,S@25.32,20.68	29.485	55.655	26.17	24.43	Down
Trrap	MmuALTA0018970-2/2	chr5:145552140-145552237	3	chr5:145552056,145552143+145552140-145552237	Alt3	52.29	OK,OK,OK,64=64,S@33.47,30.53	60.07	LOW,LOW,LOW,32=32,S@19.22,12.78	44.46	LOW,LOW,LOW,32=32,S@14.23,17.77	78.54	OK,OK,OK,82=82,S@64.40,17.60	78	OK,OK,OK,40=40,S@31.20,8.80	79.06	OK,OK,OK,42=42,S@33.21,8.79	52.265	78.53	26.265	17.93	Down
Phc3	MmuALTA0013132-2/2	chr3:30813017-30813248	25	chr3:30813340,30813017-30813248+30813223	Alt3	52.38	OK,OK,OK,63=62,S@33.00,30.00	51.52	LOW,LOW,LOW,33=33,S@17.00,16.00	53.33	LOW,LOW,LOW,30=29,S@16.00,14.00	67.44	OK,OK,OK,86=84,S@58.00,28.00	69.7	LOW,LOW,LOW,33=31,C1@23.00,10.00	66.04	OK,OK,OK,53=53,S@35.00,18.00	52.425	67.87	15.445	12.71	Down
2700050L05Rik	MmuALTA0000399-3/3	chr7:140851754-140851977	65	chr7:140850327,140851819+140851800+140851754-140851977	Alt3	69.23	OK,OK,OK,65=60,C1@45.00,20.00	70.59	LOW,LOW,LOW,34=32,C1@24.00,10.00	67.74	LOW,LOW,LOW,31=28,C1@21.00,10.00	86.67	OK,OK,OK,75=74,S@65.00,10.00	80.95	OK,OK,OK,42=41,S@34.00,8.00	93.94	LOW,LOW,LOW,33=33,S@31.00,2.00	69.165	87.445	18.28	10.36	Down
Wdsub1	MmuALTA0020122-3/3	chr2:59716389-59716644	56	chr2:59720458,59716389-59716644+59716607+59716588	Alt3	25.32	OK,OK,OK,79=50,C2@20.00,59.00	25	OK,OK,LOW,44=28,C2@11.00,33.00	25.71	LOW,LOW,LOW,35=22,C2@9.00,26.00	42.31	SOK,SOK,OK,104=57,C2@44.00,60.00	35	OK,OK,VLOW,40=19,C3@14.00,26.00	46.88	OK,OK,LOW,64=38,C2@30.00,34.00	25.355	40.94	15.585	9.29	Down
Rasal2	MmuALTA0014890-2/2	chr1:159088790-159088989	21	chr1:159091256,159088790-159088989+159088968	Alt3	4.92	OK,OK,OK,61=61,S@3.00,58.00	2.5	OK,OK,OK,40=40,S@1.00,39.00	9.52	LOW,LOW,LOW,21=21,S@2.00,19.00	22.29	SOK,SOK,SOK,166=160,S@37.00,129.00	27.78	OK,OK,OK,72=70,S@20.00,52.00	18.09	OK,OK,OK,94=90,S@17.00,77.00	6.01	22.935	16.925	8.57	Down
AA408296	MmuALTA0000725-4/4	chr1:194939951-194940196	119	chr1:194940799,194939951-194940196+194940174+194940081+194940077	Alt3	61.36	OK,OK,OK,88=87,S@54.00,34.00	60.98	OK,OK,OK,41=40,S@25.00,16.00	61.7	OK,OK,OK,47=47,S@29.00,18.00	80	SOK,SOK,SOK,145=143,S@116.00,29.00	76.12	OK,OK,OK,67=66,S@51.00,16.00	83.33	OK,OK,OK,78=77,S@65.00,13.00	61.34	79.725	18.385	14.42	Down
Zfp653	MmuALTA0020706-3/4	chr9:21861984-21862146	29	chr9:21862248,21861984-21862160+21862146+21862122+21862117	Alt3	42.31	OK,OK,OK,78=78,S@33.00,45.00	39.53	OK,OK,OK,43=43,S@17.00,26.00	45.71	LOW,LOW,LOW,35=35,S@16.00,19.00	61.36	OK,OK,OK,75=74,S@46.02,28.98	53.63	LOW,LOW,LOW,28=27,S@15.02,12.98	65.96	OK,OK,OK,47=47,S@31.00,16.00	42.62	59.795	17.175	7.92	Down
Actr5	MmuALTA0001104-2/2	chr2:158461744-158461883	19	chr2:158461162,158461763+158461744-158461883	Alt3	75.29	OK,OK,OK,85=85,S@64.00,21.00	81.82	OK,OK,OK,44=44,S@36.00,8.00	68.29	OK,OK,OK,41=41,S@28.00,13.00	93.75	OK,OK,OK,80=80,S@75.00,5.00	95.24	OK,OK,OK,42=42,S@40.00,2.00	92.11	LOW,LOW,LOW,38=38,S@35.00,3.00	75.055	93.675	18.62	10.29	Down
Cyp4f16	MmuALTA0004959-2/2	chr17:32673940-32674141	3	chr17:32673600,32673943+32673940-32674141	Alt3	32.41	OK,SOK,OK,74=74,S@23.98,50.02	0	OK,OK,OK,45=45,S@0.00,45.00	55.56	LOW,OK,LOW,29=29,S@16.11,12.89	80.28	OK,SOK,OK,96=96,S@77.07,18.93	85.37	LOW,SOK,LOW,35=35,S@29.88,5.12	75.76	OK,SOK,OK,61=61,S@46.21,14.79	27.78	80.565	52.785	20.2	Down
2410002F23Rik	MmuALTA0000310-2/2	chr7:51502608-51502786	13	chr7:51502193,51502621+51502608-51502786	Alt3	46.15	SOK,SOK,OK,125=93,C2@57.69,67.31	48.98	OK,OK,OK,67=49,C2@32.82,34.18	42.6	OK,OK,OK,58=44,C2@24.71,33.29	68.06	SOK,SOK,SOK,224=163,C2@152.45,71.55	70.26	SOK,SOK,OK,100=72,C2@70.26,29.74	66.23	SOK,SOK,OK,124=91,C2@82.13,41.87	45.79	68.245	22.455	17.25	Down
Pdlim5	MmuALTA0012966-2/2	chr3:141975087-141975505	327	chr3:141977370,141975087-141975505+141975178	Alt3	58.58	SOK,SOK,SOK,169=169,S@99.00,70.00	50	OK,OK,OK,90=90,S@45.00,45.00	68.35	OK,OK,OK,79=79,S@54.00,25.00	83.05	SOK,SOK,SOK,407=407,S@338.01,68.99	83.78	SOK,SOK,SOK,185=185,S@154.99,30.01	82.43	SOK,SOK,SOK,222=222,S@182.99,39.01	59.175	83.105	23.93	14.08	Down
Chchd7	MmuALTA0004009-2/2	chr4:3866526-3866673	45	chr4:3866278,3866571+3866526-3866673	Alt3	61.17	SOK,SOK,SOK,210=182,C1@128.46,81.54	58.46	SOK,SOK,OK,116=98,C1@67.81,48.19	64.5	OK,OK,OK,94=84,C1@60.63,33.37	77.23	SOK,SOK,SOK,219=189,C1@169.13,49.87	81.74	SOK,SOK,OK,107=90,C1@87.46,19.54	72.9	SOK,SOK,OK,112=99,C1@81.65,30.35	61.48	77.32	15.84	8.4	Down
Phrf1	MmuALTA0013191-2/2	chr7:148440763-148440890	4	chr7:148434408,148440767+148440763-148440890	Alt3	46	SOK,SOK,SOK,230=228,S@105.80,124.20	52.17	SOK,SOK,SOK,117=117,S@61.04,55.96	40.73	SOK,SOK,SOK,113=111,S@46.02,66.98	69.78	SOK,SOK,SOK,297=294,S@207.25,89.75	64.36	SOK,SOK,SOK,128=127,S@82.38,45.62	74.43	SOK,SOK,SOK,169=167,S@125.79,43.21	46.45	69.395	22.945	12.19	Down
Sept8	MmuALTA0016147-3/3	chr11:53354532-53355349	445	chr11:53351417,53354977+53354712+53354532-53355349	Alt3	24.27	SOK,SOK,SOK,379=379,S@91.98,287.02	23	SOK,SOK,SOK,200=200,S@46.00,154.00	25.7	SOK,SOK,SOK,179=179,S@46.00,133.00	40.13	SOK,SOK,SOK,765=765,S@306.99,458.01	43.03	SOK,SOK,SOK,330=330,S@142.00,188.00	37.93	SOK,SOK,SOK,435=435,S@165.00,270.00	24.35	40.48	16.13	12.23	Down
Gm13157	MmuALTA0007845-2/2	chr4:147135330-147135434	47	chr4:147181199,147135330-147135434+147135387	Alt3	21.43	LOW,OK,VLOW,22=12,C1@4.71,17.29	14.58	VLOW,OK,N,12=9,C1@1.75,10.25	36.36	VLOW,LOW,N,10=3,C2@3.64,6.36	50.93	LOW,SOK,VLOW,32=19,C1@16.30,15.70	49.18	VLOW,OK,VLOW,17=11,C1@8.36,8.64	53.19	VLOW,OK,N,15=8,C1@7.98,7.02	25.47	51.185	25.715	12.82	Down
Mlf1ip	MmuALTA0011009-3/3	chr8:47661580-47661736	103	chr8:47659264,47661683+47661585+47661580-47661736	Alt3	30.51	LOW,SOK,VLOW,33=10,C3@10.07,22.93	25.43	VLOW,SOK,N,18=5,C3@4.58,13.42	36.36	VLOW,OK,N,15=5,C3@5.45,9.55	74.08	OK,SOK,OK,58=41,C2@42.97,15.03	68.97	LOW,SOK,LOW,29=20,C2@20.00,9.00	79.88	LOW,SOK,LOW,29=21,C2@23.17,5.83	30.895	74.425	43.53	32.61	Down
Atat1	MmuALTA0002174-2/2	chr17:36035202-36035295	51	chr17:36038313,36035202-36035295+36035244	Alt3	15.08	LOW,LOW,N,26=8,C3@3.92,22.08	9.83	VLOW,VLOW,N,10=4,C3@0.98,9.02	18.35	VLOW,VLOW,N,16=4,C3@2.94,13.06	39.36	OK,OK,LOW,45=20,C3@17.71,27.29	49.28	VLOW,VLOW,N,18=9,C3@8.87,9.13	32.76	LOW,LOW,VLOW,27=11,C3@8.85,18.15	14.09	41.02	26.93	14.41	Down
Jmjd1c	MmuALTA0009468-2/2	chr10:66680786-66680929	79	chr10:66679855,66680865+66680786-66680929	Alt3	39.4	LOW,LOW,VLOW,31=19,C2@12.21,18.79	33.98	VLOW,VLOW,VLOW,15=11,C2@5.10,9.90	44.46	VLOW,VLOW,N,16=8,C2@7.11,8.89	74.47	OK,OK,LOW,46=26,C2@34.26,11.74	79.43	VLOW,VLOW,VLOW,19=11,C2@15.09,3.91	70.97	LOW,LOW,VLOW,27=15,C2@19.16,7.84	39.22	75.2	35.98	26.51	Down
Hspb2	MmuALTA0008847-2/2	chr9:-50559838	282	chr9:50560282,-50559838+50559556	Alt3	29.03	LOW,LOW,LOW,31=31,S@9.00,22.00	37.5	VLOW,VLOW,VLOW,16=16,S@6.00,10.00	20	VLOW,VLOW,VLOW,15=15,S@3.00,12.00	61.36	OK,OK,OK,44=44,S@27.00,17.00	66.67	LOW,LOW,LOW,24=24,S@16.00,8.00	55	LOW,LOW,LOW,20=20,S@11.00,9.00	28.75	60.835	32.085	17.5	Down
Madd	MmuALTD0008085-2/2	chr2:91007071-91007247	129	chr2:91007200+91007071-91007247,91006842	Alt5	75	OK,OK,OK,48=48,S@36.00,12.00	68.18	LOW,LOW,LOW,22=22,S@15.00,7.00	80.77	LOW,LOW,LOW,26=26,S@21.00,5.00	90	OK,OK,OK,40=40,S@36.00,4.00	94.44	VLOW,VLOW,VLOW,18=18,S@17.00,1.00	86.36	LOW,LOW,LOW,22=22,S@19.00,3.00	74.475	90.4	15.925	5.59	Down
Elf4	MmuALTD0004819-2/2	chrX:45806725-45807346	324	chrX:45807049+45806725-45807346,45777531	Alt5	14.89	OK,OK,OK,47=40,C1@7.00,40.00	11.54	LOW,LOW,LOW,26=21,C1@3.00,23.00	19.05	LOW,LOW,VLOW,21=19,C1@4.00,17.00	32.79	OK,OK,OK,61=51,C1@20.00,41.00	29.63	LOW,LOW,LOW,27=24,C1@8.00,19.00	35.29	LOW,LOW,LOW,34=27,C2@12.00,22.00	15.295	32.46	17.165	10.58	Down
Zfp213	MmuALTD0016057-4/4	chr17:23700733-	203	chr17:23700936+23700818+23700803+23700733-,23698627	Alt5	8	OK,OK,OK,50=50,S@4.00,46.00	11.54	LOW,LOW,LOW,26=26,S@3.00,23.00	4.17	LOW,LOW,LOW,24=24,S@1.00,23.00	22.73	OK,OK,OK,44=44,S@10.00,34.00	23.53	VLOW,VLOW,VLOW,17=17,S@4.00,13.00	22.22	LOW,LOW,LOW,27=27,S@6.00,21.00	7.855	22.875	15.02	10.68	Down
B3gntl1	MmuALTD0001991-2/4	chr11:121534295-121534387	4	chr11:121534299+121534295+121534285+121534139-121534387,121532487	Alt5	5.66	OK,OK,OK,53=53,S@3.00,50.00	7.41	LOW,LOW,LOW,27=27,S@2.00,25.00	3.85	LOW,LOW,LOW,26=26,S@1.00,25.00	21.19	OK,OK,OK,66=59,C1@13.99,52.01	20.83	LOW,LOW,LOW,24=21,C1@5.00,19.00	21.4	OK,OK,LOW,42=38,C1@8.99,33.01	5.63	21.115	15.485	13.42	Down
Rpl32	MmuALTD0012105-2/3	chr6:115758381-	331	chr6:115758712+115758381+115758346-,115757920	Alt5	20.93	OK,OK,OK,43=43,S@9.00,34.00	17.24	LOW,LOW,LOW,29=29,S@5.00,24.00	28.57	VLOW,VLOW,VLOW,14=14,S@4.00,10.00	39.77	OK,OK,OK,88=88,S@35.00,53.00	37.78	OK,OK,OK,45=45,S@17.00,28.00	41.86	OK,OK,OK,43=43,S@18.00,25.00	22.905	39.82	16.915	9.21	Down
D11Wsu47e	MmuALTD0003868-3/3	chr11:-113546124	321	chr11:-113545803+113546025+113546124,113549088	Alt5	19.67	OK,OK,OK,61=58,S@12.00,49.00	22.86	LOW,LOW,LOW,35=33,C1@8.00,27.00	15.38	LOW,LOW,LOW,26=25,S@4.00,22.00	35.29	OK,OK,OK,68=67,S@24.00,44.00	36.67	LOW,LOW,LOW,30=30,S@11.00,19.00	34.21	LOW,LOW,LOW,38=37,S@13.00,25.00	19.12	35.44	16.32	11.35	Down
Fmnl2	MmuALTD0005615-2/2	chr2:52989446-52989539	47	chr2:52989446-52989492+52989539,52990874	Alt5	59.72	OK,OK,OK,61=61,S@36.43,24.57	57.85	LOW,LOW,LOW,35=35,S@20.25,14.75	62.22	LOW,LOW,LOW,26=26,S@16.18,9.82	78.82	SOK,SOK,SOK,120=120,S@94.58,25.42	76.33	OK,OK,OK,62=62,S@47.32,14.68	81.48	OK,OK,OK,58=58,S@47.26,10.74	60.035	78.905	18.87	14.11	Down
Prrg1	MmuALTD0011119-2/2	chrX:75829043-	65	chrX:75829108+75829043-,75766160	Alt5	7.32	OK,OK,LOW,41=36,C1@3.00,38.00	9.09	LOW,LOW,VLOW,22=19,C1@2.00,20.00	5.26	VLOW,VLOW,VLOW,19=17,C1@1.00,18.00	29.03	LOW,LOW,LOW,31=24,C2@9.00,22.00	21.43	VLOW,VLOW,N,14=9,C2@3.00,11.00	35.29	VLOW,VLOW,VLOW,17=15,C1@6.00,11.00	7.175	28.36	21.185	12.34	Down
Nat14	MmuALTD0009126-2/2	chr7:-4874664	423	chr7:-4874241+4874664,4874810	Alt5	58.97	LOW,LOW,LOW,39=24,C2@23.00,16.00	69.57	LOW,LOW,VLOW,23=13,C2@16.00,7.00	43.75	VLOW,VLOW,VLOW,16=11,C2@7.00,9.00	85.71	OK,OK,LOW,49=35,C2@42.00,7.00	91.3	LOW,LOW,VLOW,23=15,C2@21.00,2.00	80.77	LOW,LOW,LOW,26=20,C2@21.00,5.00	56.66	86.035	29.375	11.2	Down
Inpp4a	MmuALTD0007037-2/2	chr1:37436767-37437022	117	chr1:37436767-37436905+37437022,37440184	Alt5	28.09	OK,OK,LOW,42=27,C2@11.80,30.20	29.62	LOW,LOW,VLOW,30=18,C2@8.89,21.11	24.43	VLOW,VLOW,N,12=9,C1@2.93,9.07	49.64	LOW,OK,VLOW,37=18,C2@18.37,18.63	47.43	VLOW,VLOW,N,11=5,C2@5.22,5.78	50.57	LOW,LOW,VLOW,26=13,C2@13.15,12.85	27.025	49	21.975	17.81	Down
Alkbh4	MmuALTD0001234-3/3	chr5:-136612269	105	chr5:-136612164+136612265+136612269,136615208	Alt5	8.45	OK,OK,OK,71=67,C1@6.00,65.00	10	OK,OK,LOW,40=37,C1@4.00,36.00	6.45	LOW,LOW,LOW,31=30,S@2.00,29.00	25	OK,OK,OK,48=40,C1@12.00,36.00	30	LOW,LOW,VLOW,20=16,C1@6.00,14.00	21.43	LOW,LOW,LOW,28=24,C1@6.00,22.00	8.225	25.715	17.49	11.43	Down
Ccdc84	MmuALTD0002714-2/2	chr9:44221526-44221616	28	chr9:44221554+44221526-44221616,44221284	Alt5	10.94	OK,OK,OK,64=64,S@7.00,57.00	16.28	OK,OK,OK,43=43,S@7.00,36.00	0	LOW,LOW,LOW,21=21,S@0.00,21.00	31.91	OK,OK,OK,47=47,S@15.00,32.00	26.09	LOW,LOW,LOW,23=23,S@6.00,17.00	37.5	LOW,LOW,LOW,24=24,S@9.00,15.00	8.14	31.795	23.655	9.81	Down
Eif2c1	MmuALTD0004737-3/3	chr4:126131061-126131192	22	chr4:126131083+126131070+126131061-126131192,126130935	Alt5	5.56	OK,OK,OK,70=70,S@3.89,66.11	8.47	OK,OK,OK,46=46,S@3.90,42.10	0	LOW,LOW,LOW,24=24,S@0.00,24.00	21.46	OK,OK,OK,82=82,S@17.60,64.40	17.53	LOW,LOW,LOW,39=39,S@6.84,32.16	25.03	OK,OK,OK,43=43,S@10.76,32.24	4.235	21.28	17.045	9.06	Down
Cdkn2aip	MmuALTD0002938-2/2	chr8:48798242-48798372	31	chr8:48798273+48798242-48798372,48797648	Alt5	42.57	SOK,SOK,SOK,148=148,S@63.00,85.00	40.23	OK,OK,OK,87=87,S@35.00,52.00	45.9	OK,OK,OK,61=61,S@28.00,33.00	59.68	SOK,SOK,SOK,124=124,S@74.00,50.00	59.62	OK,OK,OK,52=52,S@31.00,21.00	59.72	OK,OK,OK,72=72,S@43.00,29.00	43.065	59.67	16.605	13.72	Down
Pdcd11	MmuALTD0010066-3/3	chr19:47181501-47181641	15	chr19:47181501-47181626+47181637+47181641,47182044	Alt5	56.95	SOK,SOK,SOK,164=151,C2@93.40,70.60	53.99	OK,SOK,OK,94=86,C2@50.75,43.25	61.18	OK,SOK,OK,70=65,C2@42.83,27.17	79.29	SOK,SOK,SOK,247=240,C1@195.85,51.15	84.56	SOK,SOK,SOK,105=103,C1@88.79,16.21	75.76	SOK,SOK,SOK,142=137,C2@107.58,34.42	57.585	80.16	22.575	14.58	Down
Map4k5	MmuALTD0008178-2/2	chr12:70916742-70916919	4	chr12:70916746+70916742-70916919,70914191	Alt5	69.18	SOK,SOK,SOK,261=259,S@180.56,80.44	69.57	SOK,SOK,SOK,143=143,S@99.49,43.51	68.71	SOK,SOK,SOK,118=116,S@81.08,36.92	86.71	SOK,SOK,SOK,272=271,S@235.85,36.15	100	SOK,SOK,SOK,122=121,C1@122.00,0.00	77.33	SOK,SOK,SOK,150=150,S@116.00,34.01	69.14	88.665	19.525	7.76	Down
Dctn2	MmuALTD0004025-2/2	chr10:126704475-126704538	3	chr10:126704475-126704535+126704538,126711770	Alt5	66.27	SOK,SOK,SOK,1175=1163,S@778.67,396.33	65.97	SOK,SOK,SOK,617=609,S@407.03,209.97	66.6	SOK,SOK,SOK,558=554,S@371.63,186.37	82.89	SOK,SOK,SOK,1323=1319,S@1096.63,226.37	88.16	SOK,SOK,SOK,615=614,S@542.18,72.82	78.76	SOK,SOK,SOK,708=705,S@557.62,150.38	66.285	83.46	17.175	12.16	Down
Pif1	MmuALTD0010325-2/2	chr9:-65435105	47	chr9:-65435058+65435105,65435391	Alt5	50	LOW,LOW,VLOW,28=16,C2@14.00,14.00	40	VLOW,VLOW,N,15=8,C2@6.00,9.00	61.54	VLOW,VLOW,N,13=8,C2@8.00,5.00	73.58	OK,OK,LOW,53=30,C2@39.00,14.00	75	LOW,LOW,VLOW,28=16,C2@21.00,7.00	72	LOW,LOW,VLOW,25=14,C2@18.00,7.00	50.77	73.5	22.73	10.46	Down
Mcart6	MmuALTD0008296-2/2	chrX:133572705-	58	chrX:133572763+133572705-,133567039	Alt5	19.94	LOW,LOW,VLOW,30=13,C3@5.98,24.02	23.52	VLOW,VLOW,N,17=9,C2@4.00,13.00	15.27	VLOW,VLOW,N,13=4,C3@1.99,11.01	53.62	LOW,LOW,VLOW,26=12,C3@13.94,12.06	50	VLOW,VLOW,N,12=7,C2@6.00,6.00	56.73	VLOW,VLOW,N,14=5,C3@7.94,6.06	19.395	53.365	33.97	26.48	Down
Tcfe3	MmuALTD0014113-2/2	chrX:7341085-7341154	30	chrX:7341085-7341124+7341154,7342633	Alt5	15.87	LOW,LOW,LOW,24=24,S@3.81,20.19	20.45	VLOW,VLOW,VLOW,14=14,S@2.86,11.14	9.48	VLOW,VLOW,VLOW,10=10,S@0.95,9.05	37.89	LOW,LOW,LOW,28=28,S@10.61,17.39	44	VLOW,VLOW,VLOW,11=11,S@4.84,6.16	33.96	VLOW,VLOW,VLOW,17=17,S@5.77,11.23	14.965	38.98	24.015	13.51	Down
Ercc5	MmuALTD0004992-4/4	chr1:-44204995	185	chr1:-44204810+44204982+44204991+44204995,44213782	Alt5	62.01	LOW,LOW,LOW,29=25,C1@17.98,11.02	60	VLOW,VLOW,VLOW,15=14,C1@9.00,6.00	64.15	VLOW,VLOW,VLOW,14=11,C2@8.98,5.02	83.33	LOW,LOW,LOW,36=34,C1@30.00,6.00	82.35	VLOW,VLOW,VLOW,17=16,C1@14.00,3.00	84.21	VLOW,VLOW,VLOW,19=18,C1@16.00,3.00	62.075	83.28	21.205	18.2	Down
Naca	MmuALTD0009074-4/4	chr10:-127473433	391	chr10:-127473042+127473160+127473316+127473433,127473545	Alt5	18.85	LOW,LOW,LOW,37=36,S@6.97,30.03	27.58	VLOW,VLOW,VLOW,18=17,C1@4.96,13.04	10.53	VLOW,VLOW,VLOW,19=19,S@2.00,17.00	62.25	LOW,LOW,LOW,32=30,C1@19.92,12.08	66.1	VLOW,VLOW,VLOW,15=13,C1@9.91,5.09	58.82	VLOW,VLOW,VLOW,17=17,S@10.00,7.00	19.055	62.46	43.405	31.24	Down
Scmh1	MmuEX0041243	chr4:120134618-120134760	143	chr4:120126380,120134618-120134760,120135680	C1	42.23	SOK,SOK,OK,OK,C1@45.19,61.81	39.93	LOW,OK,VLOW,OK,C1@21.56,32.44	44.64	OK,OK,LOW,OK,C1@23.66,29.34	66.73	OK,SOK,OK,OK,C1@64.06,31.94	72.13	VLOW,LOW,VLOW,B1,C1@29.57,11.43	63.18	LOW,OK,VLOW,OK,C1@34.75,20.25	42.285	67.655	25.37	18.54	Down
Arfgap2	MmuEX0005709	chr2:91109227-91109268	42	chr2:91108665,91109227-91109268,91109609	C1	45.16	OK,OK,OK,OK,C1@40.64,49.36	42.11	OK,OK,LOW,OK,C2@22.74,31.26	50	VLOW,VLOW,VLOW,OK,C1@18.00,18.00	66.67	OK,OK,OK,OK,S@63.34,31.66	64.29	OK,OK,OK,OK,S@29.57,16.43	68.97	OK,OK,OK,OK,S@33.80,15.20	46.055	66.63	20.575	14.29	Down
Nutf2	MmuEX0032832	chr8:108390338-108390573	236	chr8:108385056,108390338-108390573,108399434	C1	17.39	OK,OK,OK,B1,C1@9.39,44.61	19.3	OK,OK,OK,B1,C1@6.56,27.44	14.29	LOW,LOW,LOW,B1,S@2.86,17.14	33.33	OK,OK,OK,B1,C1@16.66,33.34	31.03	VLOW,VLOW,VLOW,B2,C1@5.90,13.10	34.78	LOW,LOW,LOW,B1,C1@10.78,20.22	16.795	32.905	16.11	11.73	Down
Zfp280d	MmuEX0053184	chr9:72199332-72199377	46	chr9:72186855,72199332-72199377,72208093+72208100	C1	66.87	SOK,SOK,OK,OK,C1@72.89,36.11	65.96	OK,OK,OK,OK,C1@36.28,18.72	67.8	OK,OK,LOW,OK,C1@36.61,17.39	90.7	SOK,SOK,SOK,OK,S@101.58,10.42	91.68	OK,OK,OK,OK,S@45.84,4.16	89.9	OK,OK,OK,OK,S@55.74,6.26	66.88	90.79	23.91	22.1	Down
Bcl2l12	MmuEX0007843	chr7:52248114-52248401	288	chr7:52249550,52248114-52248401,52246824	C1	68.74	SOK,SOK,SOK,OK,C2@128.54,58.46	69.9	OK,OK,OK,OK,C2@62.21,26.79	67.69	OK,SOK,OK,OK,C2@66.34,31.66	83.74	SOK,SOK,SOK,OK,C1@179.20,34.80	85.32	SOK,SOK,OK,OK,C2@86.17,14.83	82.34	SOK,SOK,SOK,OK,C1@93.04,19.96	68.795	83.83	15.035	12.44	Down
Zbtb7c	MmuEX0052704	chr18:76255091-76255432	342	chr18:76171344,76255091-76255432,76296481	C1	7.77	SOK,SOK,SOK,OK,S@8.62,102.38	7.84	OK,OK,OK,OK,S@4.31,50.69	7.69	OK,OK,OK,OK,S@4.31,51.69	25.71	OK,OK,OK,OK,C1@11.31,32.69	29.41	VLOW,VLOW,VLOW,B1,S@6.47,15.53	22.22	VLOW,VLOW,VLOW,B1,C1@4.89,17.11	7.765	25.815	18.05	14.38	Down
Slc25a40	MmuEX0042921	chr5:8427196-8427267	72	chr5:8423039,8427196-8427267,8427408	C1	24.18	OK,OK,OK,OK,C1@22.97,72.03	17.95	OK,OK,OK,OK,S@8.26,37.74	30.67	OK,OK,OK,OK,C1@15.03,33.97	42.5	SOK,SOK,SOK,OK,C1@48.45,65.55	44.93	LOW,LOW,LOW,OK,C1@22.46,27.53	40.66	OK,OK,OK,OK,C1@26.02,37.98	24.31	42.795	18.485	9.99	Down
Mrps10	MmuEX0029715	chr17:47509525-47509594	70	chr17:47509440,47509522+47509525-47509594,47514709	C1	59.22	SOK,SOK,N,B2,C2@120.22,82.78	59.42	SOK,SOK,N,B2,C2@65.36,44.64	58.97	OK,OK,N,B2,C2@54.84,38.16	77.72	SOK,SOK,N,B2,C1@254.14,72.86	76.88	SOK,SOK,N,B2,C1@117.63,35.37	78.46	SOK,SOK,N,B2,C1@136.52,37.48	59.195	77.67	18.475	17.46	Down
Btbd10	MmuEX0008367	chr7:120495295-120495419	125	chr7:120508419,120495295-120495419+120495452,120479032	C1	19.83	SOK,SOK,SOK,B1,C2@57.51,232.49	22.31	SOK,SOK,OK,B1,C2@35.47,123.53	16.96	SOK,SOK,OK,OK,C3@22.22,108.78	37.73	SOK,SOK,SOK,OK,C2@126.02,207.98	35.45	SOK,SOK,OK,B1,C2@52.82,96.18	39.62	SOK,SOK,SOK,OK,C2@73.30,111.70	19.635	37.535	17.9	13.14	Down
1700086O06Rik	MmuEX0000598	chr18:38400493-38400607	115	chr18:38409368+38409832,38400493-38400607,38398843	C1	35.74	SOK,SOK,SOK,OK,C1@67.19,120.81	34.64	SOK,SOK,OK,OK,C1@35.68,67.32	37.1	OK,OK,OK,OK,C2@31.54,53.47	58.69	SOK,SOK,SOK,B1,C2@99.19,69.81	63.46	OK,OK,LOW,B1,C2@53.94,31.06	54.13	OK,OK,LOW,B1,C2@45.47,38.53	35.87	58.795	22.925	17.03	Down
D4Wsu53e	MmuEX0013588	chr4:134481692-134481736	45	chr4:134481347,134481692-134481736,134482650	C1	24.37	SOK,SOK,SOK,B1,C1@162.30,503.70	27.12	SOK,SOK,SOK,B1,C1@101.70,273.30	21	SOK,SOK,SOK,B1,C1@61.11,229.89	39.58	SOK,SOK,SOK,B1,C1@182.86,279.14	38.89	SOK,SOK,SOK,B2,C1@77.78,122.22	40.11	SOK,SOK,SOK,B1,C1@105.09,156.91	24.06	39.5	15.44	11.77	Down
Ncor1	MmuEX0031185	chr11:62147165-62147658	494	chr11:62147998,62147165-62147658,62144426	C1	44.93	SOK,SOK,SOK,OK,C2@261.04,319.96	46.32	SOK,SOK,SOK,B1,C2@142.20,164.80	43.46	SOK,SOK,SOK,OK,C2@119.08,154.92	65.45	SOK,SOK,SOK,OK,C2@437.21,230.79	58	SOK,SOK,SOK,OK,C2@169.94,123.06	72.71	SOK,SOK,SOK,OK,C1@272.66,102.34	44.89	65.355	20.465	11.68	Down
Ntan1	MmuEX0032512	chr16:13826976-13827078	103	chr16:13819529,13826976-13827078,13827153	C1	44.91	SOK,SOK,SOK,OK,C1@258.68,317.32	47.85	SOK,SOK,SOK,OK,C1@147.86,161.14	41.64	SOK,SOK,SOK,OK,C1@111.18,155.82	71.64	SOK,SOK,SOK,OK,S@576.70,228.30	74.88	SOK,SOK,SOK,OK,S@281.55,94.45	68.9	SOK,SOK,SOK,OK,S@295.58,133.42	44.745	71.89	27.145	21.05	Down
Ppp1r12a	MmuEX0036680	chr10:107689813-107689980	168	chr10:107689000,107689813-107689980,107690381	C1	63.73	SOK,SOK,SOK,OK,C1@425.72,242.28	62.99	SOK,SOK,SOK,OK,C1@246.92,145.08	64.78	SOK,SOK,SOK,OK,C1@178.79,97.21	84.26	SOK,SOK,SOK,OK,S@641.22,119.78	85.97	SOK,SOK,SOK,OK,S@307.77,50.23	82.77	SOK,SOK,SOK,OK,S@333.56,69.44	63.885	84.37	20.485	17.99	Down
Phldb2	MmuEX0034878	chr16:45775081-45775200	120	chr16:45777826,45775057+45775081-45775200,45772388	C1	55.82	SOK,SOK,SOK,OK,S@287.47,227.53	56.3	SOK,SOK,SOK,OK,S@157.08,121.92	55.26	SOK,SOK,SOK,OK,S@130.41,105.59	85.46	SOK,SOK,SOK,OK,S@664.88,113.12	86.6	SOK,SOK,SOK,OK,S@301.37,46.63	84.55	SOK,SOK,SOK,OK,S@363.56,66.44	55.78	85.575	29.795	28.25	Down
Atp11c	MmuEX0006765	chrX:57482325-57482429	105	chrX:57489734,57482325-57482429,57478970	C1	47.24	OK,OK,OK,OK,S@29.29,32.71	41.82	VLOW,VLOW,VLOW,OK,S@13.38,18.62	53.52	VLOW,VLOW,VLOW,OK,C1@16.06,13.94	75.84	OK,OK,OK,OK,S@61.43,19.57	72.68	VLOW,VLOW,VLOW,OK,C1@23.26,8.74	77.95	OK,OK,OK,OK,S@38.20,10.80	47.67	75.315	27.645	19.16	Down
Mll3	MmuEX0029193	chr5:24800375-24800536	162	chr5:24804688,24800375-24800536+24800539,24798994+24799066	C2	65.33	OK,OK,VLOW,Bl,C3@40.50,21.50	71.43	LOW,LOW,N,Bn,C3@25.71,10.29	57.58	VLOW,VLOW,N,Bn,C2@14.97,11.03	85.71	OK,OK,N,Bl,C3@44.57,7.43	86.67	LOW,LOW,N,Bn,C3@24.27,3.73	84.62	VLOW,VLOW,N,Bn,C3@20.31,3.69	64.505	85.645	21.14	13.19	Down
Rcor3	MmuEX0039316	chr1:193932525-193932582	58	chr1:193940150,193932525-193932582,193925036	C2	47.69	SOK,SOK,OK,B1,C2@68.67,75.33	46	OK,OK,LOW,B1,C2@33.58,39.42	49.47	OK,OK,LOW,B1,C2@35.12,35.88	67.21	SOK,SOK,LOW,B2,C2@102.83,50.17	72.97	OK,OK,VLOW,B1,C2@46.70,17.30	63.3	OK,OK,VLOW,B2,C2@56.34,32.66	47.735	68.135	20.4	13.83	Down
Rims2	MmuEX0039868	chr15:39418080-39418331	252	chr15:39417308,39418080-39418331,39447815	C2	1.08	OK,OK,OK,Bn,C2@0.51,46.49	0	OK,OK,LOW,Bn,C2@0.00,26.00	2.44	OK,OK,VLOW,Bn,C2@0.51,20.49	17.24	OK,OK,LOW,B1,C2@8.79,42.21	14.29	VLOW,VLOW,N,OK,C3@2.29,13.71	18.64	OK,OK,VLOW,B1,C2@6.52,28.48	1.22	16.465	15.245	11.85	Down
Fbrsl1	MmuEX0018757	chr5:110810620-110810665	46	chr5:110825064,110810620-110810665,110808612	C2	74.23	OK,SOK,OK,OK,C1@69.03,23.97	81.6	OK,OK,LOW,OK,C1@40.80,9.20	66.59	LOW,OK,LOW,OK,S@28.63,14.37	91.82	OK,SOK,OK,OK,C1@87.23,7.77	95.81	LOW,OK,LOW,OK,C1@42.16,1.84	88.68	OK,OK,OK,OK,C1@45.23,5.77	74.095	92.245	18.15	7.08	Down
Etl4	MmuEX0017446	chr2:20727402-20729000	1599	chr2:20720410,20727402-20729000,20729529	C2	39.75	SOK,SOK,VLOW,B2,C3@66.38,100.62	41.94	OK,OK,N,B2,C3@36.91,51.09	37.39	OK,OK,N,B2,C3@29.54,49.46	61.43	SOK,SOK,N,B2,C2@69.42,43.58	58.73	OK,OK,N,B2,C3@29.36,20.64	63.64	OK,OK,N,B2,C2@40.09,22.91	39.665	61.185	21.52	16.79	Down
Phactr2	MmuEX0034669	chr10:12975116-12975127	12	chr10:12981572,12975116-12975127,12973685+12973699	C2	41.18	OK,SOK,OK,B1,C2@27.18,38.82	46.67	OK,OK,OK,B1,C2@16.33,18.67	34.15	OK,OK,LOW,B1,C1@10.59,20.41	55.56	OK,OK,OK,OK,S@21.11,16.89	55.26	LOW,LOW,LOW,OK,S@12.71,10.29	56	VLOW,VLOW,VLOW,OK,S@8.40,6.60	40.41	55.63	15.22	8.59	Down
Tsku	MmuEX0049313	chr7:105507868-105507977	110	chr7:105509752+105509788,105507868-105507977,105501640	C2	14.29	SOK,SOK,OK,B1,C2@16.58,99.42	15.56	OK,OK,OK,Bn,C2@8.09,43.91	13.27	OK,OK,OK,OK,C1@8.49,55.51	31.85	SOK,SOK,SOK,OK,C2@85.04,181.96	32.28	SOK,SOK,OK,OK,C2@40.35,84.65	31.48	SOK,SOK,OK,OK,C2@44.70,97.30	14.415	31.88	17.465	15.92	Down
Tacc1	MmuEX0046113	chr8:26310563-26310678	116	chr8:26311594,26310563-26310678,26293402	C2	44.93	SOK,SOK,OK,OK,C3@79.08,96.92	40.33	OK,OK,OK,OK,C3@38.31,56.69	50.72	OK,OK,OK,OK,C2@41.08,39.92	60.66	OK,SOK,LOW,OK,C2@59.45,38.55	63.19	OK,OK,VLOW,OK,C2@30.33,17.67	58.35	OK,OK,VLOW,OK,C3@29.18,20.82	45.525	60.77	15.245	7.63	Down
Dock9	MmuEX0015484	chr14:121991034-121991101	68	chr14:121993558,121991034-121991101+121991170,121985564	C2	25.03	SOK,SOK,OK,OK,C3@58.07,173.93	25.41	SOK,SOK,LOW,OK,C3@36.84,108.16	24.42	OK,OK,VLOW,OK,C3@21.25,65.75	58.86	SOK,SOK,SOK,OK,C2@144.21,100.79	61.39	SOK,SOK,OK,OK,C2@63.23,39.77	57.07	SOK,SOK,OK,OK,C2@81.04,60.96	24.915	59.23	34.315	31.66	Down
1700086O06Rik	MmuEX0000599	chr18:38399227-38399405	179	chr18:38409368+38409832,38399227-38399405,38398843	C2	26.17	SOK,SOK,SOK,B1,C2@49.20,138.80	24.69	SOK,SOK,OK,B1,C2@24.94,76.06	27.94	OK,OK,OK,B1,C2@24.31,62.69	56.83	SOK,SOK,SOK,B1,C2@101.16,76.84	57.52	OK,OK,VLOW,B2,C2@51.19,37.81	56.14	OK,OK,LOW,B1,C2@49.96,39.04	26.315	56.83	30.515	28.2	Down
Btbd10	MmuEX0008366	chr7:120508419-120508483	65	chr7:120512386,120508419-120508483,120479032	C2	35.84	SOK,SOK,SOK,OK,C1@110.03,196.97	37.61	SOK,SOK,SOK,OK,C1@60.55,100.45	33.94	SOK,SOK,SOK,OK,C1@49.55,96.45	55.46	SOK,SOK,SOK,B1,C2@197.44,158.56	49.52	SOK,SOK,SOK,B1,C1@77.75,79.25	60.48	SOK,SOK,SOK,OK,C2@120.36,78.64	35.775	55	19.225	11.91	Down
Bub1	MmuEX0008425	chr2:127647678-127647730	53	chr2:127649695,127647678-127647730,127647595	C2	74.66	SOK,SOK,SOK,OK,C2@203.08,68.92	70.49	SOK,SOK,SOK,OK,C2@111.37,46.63	80.8	SOK,SOK,OK,OK,C2@92.11,21.89	92.7	SOK,SOK,SOK,OK,C2@471.84,37.16	95.71	SOK,SOK,SOK,OK,C2@221.09,9.91	90.26	SOK,SOK,SOK,OK,C1@250.92,27.08	75.645	92.985	17.34	9.46	Down
Mpdz	MmuEX0029495	chr4:80963498-80963608	111	chr4:80966250,80963498-80963608,80956223	C2	39.52	SOK,SOK,SOK,OK,S@92.08,140.92	43.48	SOK,SOK,SOK,OK,S@57.39,74.61	34.67	SOK,SOK,OK,OK,S@35.02,65.98	57.62	SOK,SOK,SOK,OK,C1@205.70,151.30	56.25	SOK,SOK,SOK,OK,S@84.38,65.62	58.62	SOK,SOK,SOK,OK,C1@121.34,85.66	39.075	57.435	18.36	12.77	Down
Atxn2l	MmuEX0007082	chr7:133635963-133636122	160	chr7:133636272,133635963-133636122,133635729	C2	57.91	SOK,SOK,LOW,B1,C2@517.14,375.86	62.95	SOK,SOK,VLOW,B1,C2@271.31,159.69	53.49	SOK,SOK,VLOW,B1,C2@247.12,214.88	76.25	SOK,SOK,SOK,B1,C2@911.19,283.81	75.73	SOK,SOK,SOK,B1,C2@411.21,131.79	76.69	SOK,SOK,SOK,B1,C2@500.02,151.98	58.22	76.21	17.99	12.78	Down
D19Ertd737e	MmuEX0013517	chr19:60296393-60296480	88	chr19:60302135+60302213+60302547,60296393-60296480,60296263	C2	53.21	SOK,SOK,LOW,B2,C3@156.97,138.03	53.78	SOK,SOK,VLOW,B2,C3@79.59,68.41	52.64	SOK,SOK,N,B2,C3@77.38,69.62	70.54	SOK,SOK,VLOW,B2,C3@318.14,132.86	71.33	SOK,SOK,N,B2,C3@149.08,59.92	69.87	SOK,SOK,N,B2,C3@169.09,72.91	53.21	70.6	17.39	16.09	Down
Msh5	MmuEX0029814	chr17:35170168-35170240	73	chr17:35170535,35170168-35170240,35169366	C2	74.55	OK,OK,N,B2,C2@35.78,12.22	67.74	VLOW,VLOW,N,Bn,C2@17.61,8.39	83.33	VLOW,VLOW,N,B2,C2@18.33,3.67	96	OK,OK,N,B2,C2@47.04,1.96	100	VLOW,VLOW,N,Bn,C2@17.00,0.00	93.94	LOW,LOW,N,Bl,C2@30.06,1.94	75.535	96.97	21.435	10.61	Down
Fam190a	MmuEX0018203	chr6:61760625-61760702	78	chr6:61668222,61760625-61760702,61906683	C2	63.4	OK,OK,N,OK,C3@36.77,21.23	61	VLOW,VLOW,N,OK,C3@20.13,12.87	66.67	VLOW,VLOW,N,OK,C3@16.67,8.33	85.37	LOW,LOW,N,OK,C2@32.44,5.56	88.24	VLOW,VLOW,N,OK,C2@14.12,1.88	83.33	VLOW,VLOW,N,OK,C3@18.33,3.67	63.835	85.785	21.95	16.66	Down
Atp8a1	MmuEX0006941	chr5:68172227-68172300	74	chr5:68177865,68172227-68172300,68167437	C3	63.17	OK,OK,OK,OK,C2@48.01,27.99	60.44	LOW,LOW,LOW,OK,C2@27.20,17.80	67.3	LOW,LOW,LOW,OK,C1@20.86,10.14	89.12	OK,OK,OK,B1,C1@62.38,7.62	92.81	VLOW,VLOW,VLOW,B1,S@25.06,1.94	86.88	VLOW,VLOW,VLOW,B1,C1@37.36,5.64	63.87	89.845	25.975	19.58	Down
Rims2	MmuEX0039869	chr15:39441610-39441687	78	chr15:39418331,39441610-39441687,39447815	C3	33.33	OK,OK,N,B2,C3@23.33,46.67	37.7	LOW,LOW,N,Bl,C3@15.83,26.17	27.27	LOW,LOW,N,Bn,C3@7.64,20.36	49.47	OK,OK,N,B2,C3@35.12,35.88	52.94	VLOW,VLOW,N,B2,C2@13.76,12.24	47.54	LOW,LOW,N,B2,C3@21.39,23.61	32.485	50.24	17.755	9.84	Down
Filip1l	MmuEX0019257	chr16:57506712-57506967	256	chr16:57391460,57506712-57506967,57507662	C3	6.25	OK,OK,LOW,Bn,C2@2.12,31.88	5.88	LOW,LOW,N,Bn,C2@1.06,16.94	6.67	VLOW,VLOW,N,Bn,C2@1.07,14.93	30	OK,OK,N,B2,C2@11.70,27.30	28.57	VLOW,VLOW,N,Bn,C2@5.14,12.86	31.25	VLOW,VLOW,N,B2,C2@6.56,14.44	6.275	29.91	23.635	21.9	Down
Srgap1	MmuEX0044896	chr10:121266283-121266385	103	chr10:121268941,121266283-121266385,121262750	C3	52.83	OK,SOK,OK,OK,C2@35.40,31.60	48.58	LOW,OK,LOW,OK,C2@18.95,20.05	59.51	VLOW,LOW,VLOW,OK,C2@16.66,11.34	75.79	SOK,SOK,OK,OK,C1@81.10,25.90	84.66	OK,OK,OK,OK,C1@39.79,7.21	70.01	OK,OK,OK,OK,C1@42.01,17.99	54.045	77.335	23.29	10.5	Down
Etl4	MmuEX0017445	chr2:20727212-20727289	78	chr2:20720410,20727212-20727289,20729529	C3	49.5	SOK,SOK,LOW,OK,C3@74.75,76.25	45.45	OK,OK,N,B1,C3@32.72,39.28	53.4	OK,OK,VLOW,OK,C3@42.19,36.81	64.95	OK,OK,N,B1,C3@51.96,28.04	66.67	LOW,LOW,N,B1,C3@26.67,13.33	63.27	LOW,LOW,N,B1,C3@25.31,14.69	49.425	64.97	15.545	9.87	Down
Ccdc136	MmuEX0009562	chr6:29367932-29368153	222	chr6:29361385,29367932-29368153,29371991	C3	48.99	SOK,SOK,N,Bn,C3@54.38,56.62	47.73	OK,OK,N,Bn,C3@31.02,33.98	50.82	LOW,LOW,N,Bn,C3@23.38,22.62	85.47	SOK,SOK,N,Bn,C3@141.88,24.12	86.05	OK,OK,N,Bn,C3@68.84,11.16	84.95	OK,OK,N,Bn,C3@73.06,12.94	49.275	85.5	36.225	34.13	Down
Ccdc136	MmuEX0009561	chr6:29367072-29367578	507	chr6:29361385,29367072-29367578,29371991	C3	67.09	SOK,SOK,N,Bn,C3@88.56,43.44	65.05	OK,OK,N,Bn,C3@55.29,29.71	70.91	LOW,LOW,N,Bn,C3@33.33,13.67	97.52	SOK,SOK,N,Bn,C3@155.06,3.94	97.4	OK,OK,N,Bn,C3@74.02,1.98	97.62	OK,OK,N,Bn,C3@81.02,1.98	67.98	97.51	29.53	26.49	Down
Fmnl2	MmuEX0019399	chr2:52989446-52989492	47	chr2:52986010,52989446-52989492+52989539,52990874	C3	68.91	SOK,SOK,SOK,OK,S@112.32,50.68	67.57	OK,OK,OK,OK,S@62.84,30.16	70.73	OK,OK,OK,OK,S@49.51,20.49	85.02	SOK,SOK,SOK,OK,S@241.46,42.54	86.21	SOK,SOK,SOK,OK,S@116.38,18.62	83.95	SOK,SOK,SOK,OK,S@125.09,23.91	69.15	85.08	15.93	13.22	Down
Ccdc136	MmuEX0009560	chr6:29365431-29365655	225	chr6:29361385,29365431-29365655,29371991	C3	73.96	SOK,SOK,N,Bn,C3@108.72,38.28	75.86	SOK,SOK,N,Bn,C3@77.38,24.62	69.81	LOW,LOW,N,Bn,C3@31.41,13.59	95.24	SOK,SOK,N,Bn,C3@117.15,5.85	96.36	OK,OK,N,Bn,C3@52.03,1.97	94.37	OK,OK,N,Bn,C3@65.12,3.88	72.835	95.365	22.53	18.51	Down
Ccdc136	MmuEX0009559	chr6:29364786-29364980	195	chr6:29361385,29364786-29364980,29371991	C3	78.95	SOK,SOK,N,Bn,C3@134.22,35.79	77.19	SOK,SOK,N,Bn,C3@77.96,23.04	81.58	OK,OK,N,Bn,C3@56.29,12.71	96.53	SOK,SOK,N,Bn,C3@164.10,5.90	97.18	OK,OK,N,Bn,C3@68.03,1.97	96.08	SOK,SOK,N,Bn,C3@96.08,3.92	79.385	96.63	17.245	14.5	Down
Nfib	MmuEX0031610	chr4:81969449-81969614	166	chr4:81973633,81969449-81969614,81966460	C3	32.79	SOK,SOK,SOK,B1,C3@118.37,242.63	30.77	SOK,SOK,OK,B1,C3@62.77,141.23	35.52	SOK,SOK,OK,B1,C2@55.77,101.23	51.59	SOK,SOK,SOK,B1,C2@205.84,193.16	53.82	SOK,SOK,SOK,B1,C2@97.95,84.05	49.77	SOK,SOK,SOK,B1,C2@108.00,109.00	33.145	51.795	18.65	14.25	Down
Ubr2	MmuEX0050335	chr17:47117269-47117367	99	chr17:47118303,47117269-47117367,47113039	C3	46.59	SOK,SOK,SOK,OK,C2@126.72,145.28	46.69	SOK,SOK,OK,OK,C2@59.76,68.24	46.5	SOK,SOK,OK,OK,C2@66.96,77.04	70.21	SOK,SOK,SOK,OK,C1@286.46,121.54	71.61	SOK,SOK,SOK,B1,C1@116.01,45.99	69.3	SOK,SOK,SOK,OK,C1@170.48,75.52	46.595	70.455	23.86	22.61	Down
Itga7	MmuEX0024625	chr10:128378501-128378632	132	chr10:128377993,128378501-128378632,128379864	C3	24.09	SOK,SOK,SOK,OK,C3@65.77,207.23	21.34	SOK,SOK,OK,OK,C3@30.94,114.06	27.36	SOK,SOK,OK,OK,C3@35.02,92.98	41.13	SOK,SOK,SOK,OK,C2@402.25,575.75	40.57	SOK,SOK,SOK,OK,C2@181.35,265.65	41.6	SOK,SOK,SOK,OK,C2@220.90,310.10	24.35	41.085	16.735	13.21	Down
H2afy	MmuEX0022308	chr13:56191119-56191218	100	chr13:56197485,56191119-56191218,56185646	C3	42.15	SOK,SOK,SOK,OK,C2@364.60,500.40	40.19	SOK,SOK,SOK,OK,C2@178.04,264.96	44.27	SOK,SOK,SOK,OK,C2@186.82,235.18	60	SOK,SOK,SOK,OK,C2@931.20,620.80	62.38	SOK,SOK,SOK,OK,C2@433.54,261.46	58.12	SOK,SOK,SOK,OK,C2@498.09,358.91	42.23	60.25	18.02	13.85	Down
Pparg	MmuEX0036473	chr6:115372084-115372210	127	chr6:115357338,115372084-115372210,115389858	C3	0	OK,OK,N,Bn,C3@0.00,20.00	0	VLOW,VLOW,N,Bn,C3@0.00,10.00	0	VLOW,VLOW,N,Bn,C3@0.00,10.00	23.94	OK,OK,N,Bl,C3@10.53,33.47	20.93	LOW,LOW,N,Bn,C3@5.44,20.56	28.57	VLOW,VLOW,N,Bn,C3@5.14,12.86	0	24.75	24.75	20.93	Down
Ubc	MmuINT0169004	chr5:125868635-125870279	1645	chr5:125870280-125870387=125866335-125868634:-	IR-C	22.71	OK,OK,NA,15=6=35,0.608@12.99,44.21	29.01	LOW,LOW,NA,10=5=18,0.466@9.77,23.91	14.7	LOW,LOW,NA,5=1=17,0.223@3.46,20.07	49.02	OK,OK,NA,27=18=23,0.978@33.92,35.28	34.58	VLOW,VLOW,NA,7=8=14,0.853@10.25,19.4	62.05	LOW,LOW,NA,20=10=9,0.785@24.55,15.01	21.855	48.315	26.46	5.57	Down
Zfp655	MmuINT0179666	chr5:145996261-145996605	345	chr5:145996175-145996260=145996606-145996732:+	IR-C	9.43	OK,OK,NA,5=5=48,0.831@5.47,52.53	9.09	OK,OK,NA,3=2=25,0.855@2.73,27.27	9.8	OK,OK,NA,2=3=23,0.677@2.74,25.26	25.58	OK,OK,NA,7=15=32,0.33@13.81,40.19	23.53	VLOW,VLOW,NA,3=5=13,0.679@4.94,16.06	26.92	LOW,LOW,NA,4=10=19,0.466@8.88,24.12	9.445	25.225	15.78	13.73	Down
Ng23	MmuINT0108349	chr17:35163403-35163638	236	chr17:35163639-35163731=35163283-35163402:-	IR-C	69.23	SOK,SOK,NA,45=81=28,0.927@106.61,47.39	67.62	OK,OK,NA,31=40=17,0.954@59.51,28.49	71.43	LOW,LOW,NA,14=41=11,0.366@47.14,18.86	89.57	SOK,SOK,NA,36=67=6,0.916@97.63,11.37	91.49	LOW,LOW,NA,13=30=2,0.666@41.17,3.83	88.24	OK,OK,NA,23=37=4,0.799@56.47,7.53	69.525	89.865	20.34	16.81	Down
Nlrc3	MmuINT0108894	chr16:3947910-3948259	350	chr16:3948260-3948343=3947826-3947909:-	IR-S	9.76	OK,OK,NA,5=3=37,0.831@4.39,40.61	5.56	LOW,LOW,NA,1=1=17,0.918@1.06,17.94	13.04	OK,OK,NA,4=2=20,0.77@3.39,22.61	25	OK,OK,NA,10=10=30,0.762@12.5,37.5	28.57	LOW,LOW,NA,7=5=15,0.501@7.71,19.29	21.05	LOW,LOW,NA,3=5=15,0.831@4.84,18.16	9.3	24.81	15.51	8.01	Down
Btbd19	MmuINT0026167	chr4:116797332-116797933	602	chr4:116797934-116798330=116797109-116797331:-	IR-S	37.04	SOK,SOK,NA,22=41=53,0.836@43.99,74.77	43.38	OK,OK,NA,10=24=22,0.584@24.88,32.47	31.61	OK,OK,NA,12=17=31,0.852@19.41,42	59.45	SOK,SOK,NA,29=51=27,0.218@64.98,44.32	60.4	LOW,LOW,NA,14=23=12,0.204@30.22,19.81	58.66	OK,OK,NA,15=28=15,0.32@34.76,24.5	37.495	59.53	22.035	15.28	Down
Anks6	MmuINT0015926	chr4:47029689-47030394	706	chr4:47030395-47030491=47028561-47029688:-	IR-S	28.53	SOK,SOK,NA,27=18=62,0.846@31.81,79.69	26.78	OK,OK,NA,14=10=36,0.748@16.69,45.64	30.82	OK,OK,NA,13=8=26,0.815@15.15,34.01	46.21	OK,OK,NA,29=16=29,0.607@36.43,42.4	58.26	VLOW,VLOW,NA,14=6=8,0.554@17.67,12.66	39.57	OK,OK,NA,15=10=21,0.575@19.19,29.31	28.8	48.915	20.115	8.75	Down
3110056O03Rik	MmuINT0003271	chr10:80329406-80330144	739	chr10:80329245-80329405=80330145-80331453:+	IR-S	33.1	SOK,SOK,NA,37=57=95,0.964@62.56,126.44	28.57	OK,OK,NA,14=22=45,0.335@23.14,57.86	36.71	SOK,SOK,NA,23=35=50,0.963@39.65,68.35	49.59	SOK,SOK,NA,48=72=61,0.997@89.76,91.24	42.06	OK,OK,NA,20=25=31,0.955@31.97,44.03	55.56	SOK,SOK,NA,28=47=30,0.962@58.34,46.66	32.64	48.81	16.17	5.35	Down
Trim11	MmuINT0164966	chr11:58802250-58802330	81	chr11:58802227-58802249=58802331-58802431:+	IR-S	17.35	OK,SOK,NA,12=16=46,0.863@24.79,118.09	15.57	OK,OK,NA,4=9=22,0.95@10.26,55.62	18.92	OK,OK,NA,8=7=24,0.575@14.57,62.43	35.08	OK,SOK,NA,17=29=28,0.997@44.71,82.73	27.69	LOW,OK,NA,6=12=15,0.983@16.04,41.89	41.93	LOW,OK,NA,11=17=13,0.974@29.14,40.36	17.245	34.81	17.565	8.77	Down
Efcab4a	MmuINT0055464	chr7:148651585-148651664	80	chr7:148651418-148651584=148651665-148651736:+	IR-S	13.33	SOK,SOK,NA,23=17=130,0.92@22.66,147.34	10.34	OK,OK,NA,7=8=65,0.853@8.27,71.73	16.13	OK,OK,NA,16=9=65,0.817@14.52,75.48	32.41	OK,OK,NA,21=26=49,0.955@31.11,64.89	41.18	OK,OK,NA,9=19=20,0.741@19.77,28.23	24.68	OK,OK,NA,12=7=29,0.675@11.85,36.15	13.235	32.93	19.695	8.55	Down
Efcab4a	MmuINT0055460	chr7:148650193-148650594	402	chr7:148650030-148650192=148650595-148650741:+	IR-S	9.48	SOK,SOK,NA,17=14=148,0.973@16.97,162.03	11.48	SOK,SOK,NA,14=7=81,0.77@11.71,90.29	6.94	OK,OK,NA,3=7=67,0.687@5.34,71.66	24.64	SOK,SOK,NA,31=20=78,0.538@31.79,97.21	22.11	OK,OK,NA,15=6=37,0.472@12.82,45.18	26.79	OK,OK,NA,16=14=41,0.675@19.02,51.98	9.21	24.45	15.24	10.63	Down
BY080835	MmuINT0023583	chr9:107496343-107496416	74	chr9:107496417-107496527=107495398-107496342:-	IR-S	50	OK,OK,NA,15=21=18,0.752@27,27	60.98	VLOW,VLOW,NA,11=14=8,0.853@20.12,12.88	35.48	VLOW,VLOW,NA,4=7=10,0.439@7.45,13.55	95.92	OK,OK,NA,25=22=1,0.797@46.04,1.96	91.3	VLOW,VLOW,NA,10=11=1,0.881@20.09,1.91	100	LOW,LOW,NA,15=11=0,0.52@26,0	48.23	95.65	47.42	30.32	Down
Tubgcp6	MmuEX0049915	chr15:88939651-88939726	76	chr15:88940476,88939651-88939726,88939486	S	78.72	OK,OK,OK,OK,S@66.12,17.88	79.59	LOW,LOW,LOW,B1,S@35.02,8.98	77.78	LOW,LOW,LOW,OK,S@31.11,8.89	94.55	SOK,SOK,SOK,OK,S@101.17,5.83	94.74	OK,OK,OK,OK,S@35.05,1.95	94.44	OK,OK,OK,OK,S@66.11,3.89	78.685	94.59	15.905	14.85	Down
Wwox	MmuEX0052312	chr8:117203687-117203775	89	chr8:117012904,117203687-117203775,117230101	S	82.01	OK,OK,OK,OK,C1@57.41,12.59	79.69	LOW,LOW,LOW,OK,C1@27.89,7.11	84.39	LOW,LOW,LOW,OK,C1@29.54,5.46	100	SOK,SOK,SOK,OK,S@105.00,0.00	100	OK,OK,OK,OK,S@48.00,0.00	100	OK,OK,OK,OK,S@57.00,0.00	82.04	100	17.96	15.61	Down
Ninl	MmuEX0031730	chr2:150795716-150795868	153	chr2:150796760,150795716-150795868,150791978	S	69.39	OK,OK,OK,OK,S@42.33,18.67	64.9	LOW,LOW,LOW,OK,S@21.42,11.58	75	VLOW,VLOW,VLOW,OK,S@21.00,7.00	88.63	SOK,SOK,SOK,OK,C1@117.88,15.12	91.68	OK,OK,OK,OK,C1@63.26,5.74	85.45	OK,OK,OK,OK,S@54.69,9.31	69.95	88.565	18.615	10.45	Down
Slc12a8	MmuEX0042598	chr16:33617194-33617340	147	chr16:33608318,33617194-33617340+33625261,33624640	S	70	OK,OK,OK,OK,S@59.50,25.50	65.38	LOW,LOW,LOW,OK,S@28.11,14.89	75	LOW,LOW,LOW,OK,S@31.50,10.50	92.87	SOK,SOK,SOK,OK,S@101.23,7.77	88.36	OK,OK,OK,OK,S@43.30,5.70	96.72	OK,OK,OK,OK,S@58.03,1.97	70.19	92.54	22.35	13.36	Down
Soat2	MmuEX0044318	chr15:101991021-101991118	98	chr15:101989274,101991021-101991118,101991483	S	67.25	OK,OK,OK,OK,S@45.73,22.27	72.75	LOW,LOW,LOW,OK,S@28.37,10.63	60.4	VLOW,VLOW,VLOW,OK,S@17.52,11.48	85.15	SOK,SOK,SOK,OK,S@120.06,20.94	81.65	OK,OK,OK,OK,S@49.81,11.19	87.92	OK,OK,OK,OK,S@70.34,9.66	66.575	84.785	18.21	8.9	Down
Zfp398	MmuEX0053291	chr6:47790251-47790646	396	chr6:47785919,47790251-47790646,47808928	S	74.29	OK,OK,OK,OK,S@45.32,15.68	71.43	LOW,LOW,LOW,OK,S@30.00,12.00	80.95	VLOW,VLOW,VLOW,OK,S@15.38,3.62	92.73	OK,OK,OK,OK,S@49.15,3.85	90.91	VLOW,VLOW,VLOW,OK,S@19.09,1.91	93.94	VLOW,VLOW,VLOW,B1,S@30.06,1.94	76.19	92.425	16.235	9.96	Down
Rabep2	MmuEX0038417	chr7:133588037-133588092	56	chr7:133587943,133588037-133588092,133588334	S	72.55	SOK,SOK,SOK,OK,S@211.85,80.15	69.89	LOW,SOK,LOW,OK,S@98.54,42.46	75.18	LOW,SOK,LOW,OK,S@113.52,37.48	92.24	SOK,SOK,SOK,OK,S@198.32,16.68	84.27	VLOW,SOK,VLOW,B1,S@92.70,17.30	100	LOW,SOK,LOW,OK,S@105.00,0.00	72.535	92.135	19.6	9.09	Down
Ptbp2	MmuEX0037640	chr3:119427530-119427563	34	chr3:119428984,119427530-119427563,119427104	S	20.45	OK,OK,OK,B1,S@16.56,64.44	22.24	OK,OK,OK,B1,S@10.90,38.10	17.77	OK,OK,OK,OK,S@5.69,26.31	58.34	SOK,SOK,SOK,OK,S@92.18,65.82	64.39	OK,OK,OK,OK,S@46.36,25.64	53.49	OK,SOK,OK,OK,S@46.00,40.00	20.005	58.94	38.935	31.25	Down
Zfp672	MmuEX0053547	chr11:58133369-58133456	88	chr11:58136071+58136102,58133369-58133456,58133092	S	27.95	SOK,SOK,OK,B1,C1@28.79,74.21	27.06	OK,OK,OK,B1,S@14.61,39.39	28.95	OK,OK,OK,B2,C1@14.19,34.81	45.3	OK,OK,OK,B2,S@38.50,46.50	36.51	OK,OK,LOW,B2,S@15.70,27.30	55.56	VLOW,VLOW,VLOW,B2,S@23.34,18.66	28.005	46.035	18.03	7.56	Down
Slc9a5	MmuEX0043617	chr8:107885461-107885538	78	chr8:107883353,107885389+107885461-107885538,107887163	S	25.44	SOK,SOK,SOK,B1,S@26.97,79.03	28.57	OK,OK,OK,B1,S@15.43,38.57	22.35	OK,OK,OK,B1,S@11.62,40.38	45.78	SOK,SOK,SOK,OK,S@55.39,65.61	41.33	OK,OK,OK,OK,S@21.90,31.10	49.45	OK,OK,OK,OK,S@33.63,34.37	25.46	45.39	19.93	12.76	Down
Rnf38	MmuEX0040186	chr4:44171877-44171924	48	chr4:44200227+44200321,44171775+44171862+44171877-44171924,44165425	S	25.37	SOK,SOK,SOK,B1,S@31.97,94.03	27.62	OK,OK,OK,B1,S@18.51,48.49	22.92	OK,OK,OK,B2,S@13.52,45.48	48.39	SOK,SOK,SOK,B1,S@55.65,59.35	50.77	LOW,LOW,LOW,B1,S@24.88,24.12	46.67	OK,OK,OK,B1,S@30.80,35.20	25.27	48.72	23.45	19.05	Down
Trerf1	MmuEX0048821	chr17:47456301-47456567	267	chr17:47454870,47456301-47456567+47456627,47460227	S	47.67	SOK,SOK,SOK,B1,S@60.54,66.46	44.33	OK,OK,OK,B1,S@31.03,38.97	52	LOW,LOW,LOW,B1,S@29.64,27.36	69.57	OK,OK,OK,OK,S@54.26,23.74	69.7	VLOW,VLOW,VLOW,OK,S@19.52,8.48	69.49	OK,OK,OK,OK,S@34.74,15.26	48.165	69.595	21.43	17.49	Down
Myo19	MmuEX0030471	chr11:84708980-84709056	77	chr11:84708866,84708980-84709056,84710623	S	65.68	SOK,SOK,SOK,B1,S@91.95,48.05	67.35	OK,OK,OK,B1,S@55.23,26.77	63.38	OK,OK,OK,OK,S@36.76,21.24	82.35	SOK,SOK,SOK,OK,S@127.64,27.36	94.67	OK,OK,OK,OK,S@69.11,3.89	72.63	OK,OK,OK,OK,S@59.56,22.44	65.365	83.65	18.285	5.28	Down
Ahnak	MmuEX0004390	chr19:9076189-9081150	4962	chr19:9075353,9076189-9081150,9111649	S	21.11	SOK,SOK,SOK,B2,S@36.94,138.06	23.08	OK,OK,OK,B2,S@22.16,73.84	18.8	OK,OK,OK,B2,S@14.85,64.15	44.38	SOK,SOK,SOK,B2,S@114.06,142.94	49.44	SOK,SOK,SOK,B2,S@65.76,67.24	39.33	SOK,SOK,SOK,B2,S@48.77,75.23	20.94	44.385	23.445	16.25	Down
Baz2a	MmuEX0007708	chr10:127533991-127534116	126	chr10:127533579,127533991-127534116,127545950	S	33.73	SOK,SOK,SOK,B2,S@37.44,73.56	36.73	OK,OK,OK,B2,S@24.61,42.39	29.41	OK,OK,OK,B2,S@12.94,31.06	50	SOK,SOK,SOK,B2,S@60.00,60.00	52.73	VLOW,VLOW,VLOW,B2,S@22.15,19.85	48.57	OK,OK,OK,B2,S@37.88,40.12	33.07	50.65	17.58	11.84	Down
Pa2g4	MmuEX0033419	chr10:128000280-128000311	32	chr10:128000633,128000280-128000311+128000323,128000191	S	25	OK,OK,OK,B2,S@17.50,52.50	27.59	OK,OK,OK,Bl,S@10.21,26.79	22.22	OK,OK,OK,Bn,S@7.33,25.67	52	OK,OK,OK,B2,C1@49.40,45.60	42.86	LOW,LOW,VLOW,B2,C1@17.14,22.86	59.42	VLOW,VLOW,VLOW,B2,S@32.68,22.32	24.905	51.14	26.235	15.27	Down
Ube2j2	MmuEX0050174	chr4:155329531-155329669	139	chr4:155329445,155329531-155329669+155329674,155330477	S	43.55	OK,OK,OK,OK,C1@38.76,50.24	38.1	OK,OK,OK,OK,C1@22.10,35.90	55	VLOW,VLOW,VLOW,OK,C1@17.05,13.95	65.26	SOK,SOK,SOK,OK,C1@102.46,54.54	66.23	OK,OK,OK,OK,C1@42.39,21.61	64.6	OK,OK,OK,OK,C1@60.08,32.92	46.55	65.415	18.865	9.6	Down
Asb7	MmuEX0006373	chr7:73823043-73823131	89	chr7:73823966,73823043-73823131,73805141	S	34.4	OK,OK,OK,OK,S@28.90,55.10	31.25	OK,OK,OK,OK,S@13.12,28.88	37.7	LOW,LOW,LOW,OK,S@15.83,26.17	53.85	SOK,SOK,SOK,OK,S@59.23,50.77	48.15	OK,OK,OK,OK,S@28.89,31.11	61.29	LOW,LOW,LOW,OK,S@30.64,19.36	34.475	54.72	20.245	10.45	Down
Fnip1	MmuEX0019507	chr11:54301214-54301297	84	chr11:54296088,54301214-54301297,54302771	S	27.49	SOK,SOK,SOK,OK,S@41.78,110.22	26.95	OK,OK,OK,OK,S@22.10,59.90	28.14	OK,OK,OK,OK,S@19.70,50.30	50.24	SOK,SOK,SOK,OK,S@98.97,98.03	40.28	OK,OK,OK,OK,S@34.24,50.76	58.73	SOK,SOK,SOK,OK,S@65.78,46.22	27.545	49.505	21.96	12.14	Down
BC024814	MmuEX0007398	chr16:8482220-8482260	41	chr16:8478422,8482220-8482260,8482349	S	45.75	OK,OK,OK,OK,S@43.46,51.54	45.16	OK,OK,OK,OK,S@23.48,28.52	46.48	LOW,LOW,LOW,OK,S@19.99,23.01	72.37	SOK,SOK,SOK,OK,S@149.81,57.19	71.19	OK,OK,OK,OK,S@61.94,25.06	73.23	SOK,SOK,SOK,OK,S@87.88,32.12	45.82	72.21	26.39	24.71	Down
Dcp1a	MmuEX0013926	chr14:31334776-31334841	66	chr14:31332370+31332863,31334776-31334841,31335914	S	47.5	SOK,SOK,SOK,OK,S@56.05,61.95	42.86	OK,OK,OK,OK,S@23.57,31.43	51.81	OK,OK,OK,OK,S@32.64,30.36	62.69	SOK,SOK,SOK,OK,S@98.42,58.58	63.83	OK,OK,OK,OK,S@49.15,27.85	61.62	OK,OK,OK,OK,S@49.30,30.70	47.335	62.725	15.39	9.81	Down
Nadsyn1	MmuEX0030795	chr7:151007077-151007137	61	chr7:151008564,151007077-151007137,151005114	S	66.32	OK,OK,OK,OK,S@52.39,26.61	73.08	OK,OK,OK,OK,S@32.89,12.11	58.14	VLOW,VLOW,VLOW,OK,S@19.77,14.23	83.33	OK,OK,OK,OK,S@82.50,16.50	80	OK,OK,OK,OK,S@36.00,9.00	86.21	OK,OK,OK,OK,S@46.55,7.45	65.61	83.105	17.495	6.92	Down
Guf1	MmuEX0022213	chr5:69954322-69954461	140	chr5:69953096,69954322-69954461,69955763	S	51.09	SOK,SOK,SOK,OK,S@71.02,67.98	45.63	OK,OK,OK,OK,S@34.22,40.78	58.02	LOW,LOW,LOW,B1,S@37.13,26.87	70.71	SOK,SOK,SOK,OK,S@169.00,70.00	72.97	OK,OK,OK,OK,C1@70.05,25.95	69.23	SOK,SOK,SOK,OK,S@99.00,44.00	51.825	71.1	19.275	11.21	Down
Armc9	MmuEX0006197	chr1:88148852-88148967	116	chr1:88141245,88148852-88148967,88153801	S	77.24	SOK,SOK,SOK,OK,S@84.19,24.81	71.93	OK,OK,OK,OK,S@35.25,13.75	81.82	OK,OK,OK,OK,S@49.09,10.91	92.63	SOK,SOK,SOK,OK,S@169.51,13.49	92.41	OK,OK,OK,OK,S@70.23,5.77	92.79	SOK,SOK,SOK,OK,S@99.29,7.71	76.875	92.6	15.725	10.59	Down
Narg2	MmuEX0030891	chr9:69269468-69269597	130	chr9:69264916,69269468-69269597,69273464	S	69.49	SOK,SOK,SOK,OK,S@69.49,30.51	69.23	OK,OK,OK,OK,S@38.08,16.92	69.81	LOW,LOW,LOW,OK,S@31.41,13.59	84.87	SOK,SOK,SOK,B1,S@93.36,16.64	81.54	LOW,LOW,LOW,B1,S@48.11,10.89	88.89	LOW,LOW,LOW,B1,S@45.33,5.67	69.52	85.215	15.695	11.73	Down
BC057079	MmuEX0007547	chr4:87842663-87842920	258	chr4:87831986,87842663-87842920,87875227	S	63.78	SOK,SOK,SOK,OK,S@66.33,37.67	65.71	OK,OK,OK,OK,S@38.11,19.89	61.4	LOW,LOW,LOW,OK,S@28.24,17.76	81.35	SOK,SOK,SOK,OK,S@142.36,32.64	78.72	OK,OK,OK,OK,S@66.12,17.88	83.84	OK,OK,OK,OK,S@76.29,14.71	63.555	81.28	17.725	13.01	Down
Phf8	MmuEX0034789	chrX:148006909-148007211	303	chrX:148004974,148006909-148007211,148007956	S	51.3	SOK,SOK,SOK,OK,S@74.90,71.10	53.54	OK,OK,OK,OK,S@40.69,35.31	48.94	OK,OK,OK,OK,S@34.26,35.74	66.86	SOK,SOK,SOK,OK,S@97.62,48.38	70.27	OK,OK,OK,OK,S@44.27,18.73	64.36	OK,OK,OK,OK,S@53.42,29.58	51.24	67.315	16.075	10.82	Down
2310035C23Rik	MmuEX0000917	chr1:107588789-107588880	92	chr1:107588686,107588789-107588880,107589461	S	63.51	SOK,SOK,SOK,OK,S@76.85,44.15	61.36	OK,OK,OK,OK,S@43.57,27.43	66.67	OK,OK,OK,OK,S@33.34,16.66	82.55	SOK,SOK,SOK,OK,S@112.27,23.73	84.85	OK,OK,OK,OK,S@51.76,9.24	80.72	OK,OK,OK,OK,S@60.54,14.46	64.015	82.785	18.77	14.05	Down
2010317E24Rik	MmuEX0000756	chr2:25228936-25229037	102	chr2:25228518,25228936-25229037,25230472	S	58.89	SOK,SOK,SOK,OK,S@84.21,58.79	56.44	OK,OK,OK,OK,S@44.59,34.41	62.03	OK,OK,OK,OK,S@39.70,24.30	76.08	SOK,SOK,SOK,OK,S@201.61,63.39	68.75	SOK,SOK,SOK,OK,S@74.25,33.75	81.5	SOK,SOK,SOK,OK,S@127.95,29.05	59.235	75.125	15.89	6.72	Down
Dpy19l4	MmuEX0015657	chr4:11217538-11217669	132	chr4:11219701,11217538-11217669,11217436	S	52.25	SOK,SOK,SOK,OK,S@88.30,80.70	50	OK,OK,OK,OK,S@49.50,49.50	55.56	OK,OK,OK,OK,S@38.89,31.11	74.58	SOK,SOK,SOK,OK,S@153.63,52.37	69.52	OK,OK,OK,OK,S@61.87,27.13	78.63	SOK,SOK,SOK,OK,S@92.00,25.00	52.78	74.075	21.295	13.96	Down
Naa16	MmuEX0030728	chr14:79759263-79759335	73	chr14:79768885,79759263-79759335,79756343	S	68.97	SOK,SOK,SOK,OK,S@101.39,45.61	66.67	OK,OK,OK,OK,S@50.00,25.00	71.43	OK,OK,OK,OK,S@51.43,20.57	86.89	SOK,SOK,SOK,OK,S@148.58,22.42	88.64	OK,OK,OK,OK,S@73.57,9.43	85.26	OK,OK,OK,OK,S@75.03,12.97	69.05	86.95	17.9	13.83	Down
Trit1	MmuEX0049021	chr4:122726395-122726507	113	chr4:122726123,122726395-122726507,122726720	S	63.01	SOK,SOK,SOK,OK,C1@88.84,52.16	67.39	OK,OK,OK,OK,S@51.89,25.11	58.02	OK,OK,OK,OK,C1@37.13,26.87	85.47	SOK,SOK,SOK,OK,S@185.47,31.53	85.45	SOK,SOK,OK,OK,S@87.16,14.84	85.48	SOK,SOK,SOK,OK,S@98.30,16.70	62.705	85.465	22.76	18.06	Down
Trit1	MmuEX0049023	chr4:122729309-122729418	110	chr4:122726797,122729309-122729418,122729727	S	52.25	SOK,SOK,SOK,OK,S@88.30,80.70	58.62	OK,OK,OK,OK,S@53.93,38.07	45.28	OK,OK,OK,OK,S@34.87,42.13	73.57	SOK,SOK,SOK,OK,S@178.78,64.22	69.78	SOK,SOK,SOK,OK,S@82.34,35.66	77.3	SOK,SOK,SOK,OK,S@96.62,28.37	51.95	73.54	21.59	11.16	Down
Ap1g2	MmuEX0005397	chr14:55723419-55723495	77	chr14:55723668,55723419-55723495,55723295	S	75.76	SOK,SOK,SOK,OK,S@87.88,28.12	83.1	OK,OK,OK,OK,S@54.02,10.99	67.21	OK,OK,OK,OK,S@34.28,16.72	91.52	SOK,SOK,SOK,OK,S@144.60,13.40	91.55	OK,OK,OK,OK,S@62.25,5.75	91.49	OK,OK,OK,OK,S@82.34,7.66	75.155	91.52	16.365	8.39	Down
Rc3h2	MmuEX0039249	chr2:37232875-37232956	82	chr2:37233371,37232875-37232956,37232788	S	61.9	SOK,SOK,SOK,OK,S@84.18,51.82	75.61	OK,OK,OK,OK,S@54.44,17.56	48.84	OK,OK,OK,OK,S@31.26,32.74	87.5	SOK,SOK,SOK,OK,S@118.12,16.88	85.92	OK,OK,OK,OK,S@56.71,9.29	89.04	OK,OK,OK,OK,S@61.44,7.56	62.225	87.48	25.255	10.31	Down
Ncoa1	MmuEX0031140	chr12:4249836-4249884	49	chr12:4253653+4253657,4249836-4249884+4249890,4249747+4249750	S	63.16	SOK,SOK,SOK,OK,S@97.90,57.10	63.3	OK,OK,OK,OK,S@56.34,32.66	62.96	OK,OK,OK,OK,S@41.55,24.45	80.35	SOK,SOK,SOK,OK,S@125.35,30.65	77.01	OK,OK,OK,OK,S@59.30,17.70	83.72	OK,OK,OK,OK,S@66.14,12.86	63.13	80.365	17.235	13.71	Down
Iqcb1	MmuEX0024414	chr16:36851271-36851380	110	chr16:36849822,36851271-36851380,36856377	S	70.69	SOK,SOK,SOK,OK,S@139.97,58.03	66.39	OK,OK,OK,OK,S@65.73,33.27	75.22	OK,OK,OK,OK,S@74.47,24.53	88.52	SOK,SOK,SOK,OK,S@407.19,52.81	87.72	SOK,SOK,SOK,OK,S@187.72,26.28	89.23	SOK,SOK,SOK,OK,S@219.51,26.49	70.805	88.475	17.67	12.5	Down
4930430F08Rik	MmuEX0001510	chr10:100044897-100044956	60	chr10:100046548,100044897-100044956,100041065	S	16.81	OK,OK,OK,OK,S@11.09,54.91	22.03	OK,OK,OK,OK,S@7.93,28.07	11.11	OK,OK,OK,OK,S@3.33,26.67	37.56	SOK,SOK,SOK,OK,S@57.09,94.91	45.26	OK,OK,OK,OK,S@31.23,37.77	31.75	OK,OK,OK,OK,S@26.35,56.65	16.57	38.505	21.935	9.72	Down
Spen	MmuEX0044633	chr4:141036661-141036729	69	chr4:141039640,141036661-141036729,141035304	S	19.62	OK,OK,OK,OK,S@14.91,61.09	23.19	OK,OK,OK,OK,S@8.58,28.42	16.45	OK,OK,OK,OK,S@6.42,32.58	36.09	OK,OK,OK,OK,S@32.84,58.16	38.08	LOW,OK,LOW,B1,S@16.37,26.63	34.36	OK,OK,OK,OK,S@16.49,31.51	19.82	36.22	16.4	11.17	Down
AI848100	MmuEX0002765	chr1:163775691-163775711	21	chr1:163777336,163775691-163775711,163775489	S	50.51	OK,SOK,OK,B1,S@50.00,49.00	58.84	OK,SOK,OK,B1,S@30.60,21.40	40.85	OK,OK,OK,B2,S@19.20,27.80	79.57	SOK,SOK,SOK,B1,S@129.70,33.30	78.22	OK,SOK,OK,OK,S@61.79,17.21	80.82	OK,SOK,OK,B1,S@67.89,16.11	49.845	79.52	29.675	19.38	Down
Clcn3	MmuEX0011578	chr8:63454529-63454704	176	chr8:63461573,63454529-63454704,63420211	S	37.66	SOK,SOK,SOK,OK,S@67.79,112.21	36.49	OK,SOK,OK,B1,S@34.30,59.70	38.96	OK,OK,OK,OK,S@33.51,52.49	60.89	SOK,SOK,SOK,OK,S@71.85,46.15	58.31	LOW,LOW,LOW,B1,S@36.15,25.85	63.86	OK,OK,OK,OK,S@35.76,20.24	37.725	61.085	23.36	19.35	Down
Sorbs2	MmuEX0044385	chr8:46826841-46826933	93	chr8:46821556,46826841-46826933,46830774	S	11.12	SOK,SOK,SOK,B1,S@18.46,147.54	12.55	SOK,SOK,OK,B1,C1@12.68,88.32	8.97	OK,SOK,OK,OK,S@5.83,59.17	29.72	SOK,SOK,SOK,OK,S@82.92,196.08	31.62	SOK,SOK,SOK,B1,S@39.84,86.16	28.18	SOK,SOK,SOK,OK,S@43.12,109.88	10.76	29.9	19.14	15.63	Down
Hnrnpl	MmuEX0023118	chr7:29595691-29596187	497	chr7:29593878,29595691-29596187,29598298+29598301	S	65.21	SOK,SOK,SOK,B2,S@418.00,223.00	69.7	SOK,SOK,SOK,B2,S@234.19,101.81	60.53	SOK,SOK,SOK,B2,S@184.62,120.38	82.96	SOK,SOK,SOK,B2,S@641.28,131.72	81.68	SOK,SOK,SOK,B2,S@291.60,65.40	84.07	SOK,SOK,SOK,B2,S@349.73,66.27	65.115	82.875	17.76	11.98	Down
Usp48	MmuEX0051064	chr4:137192849-137192902	54	chr4:137190923,137192849-137192902,137193675+137193680	S	31.82	SOK,SOK,SOK,OK,C1@64.59,138.41	33.73	SOK,SOK,SOK,OK,C1@38.11,74.89	29.5	OK,OK,OK,OK,C1@26.55,63.45	54.25	SOK,SOK,SOK,OK,S@142.68,120.32	52.87	SOK,SOK,SOK,OK,S@63.44,56.56	55.43	SOK,SOK,SOK,OK,C1@79.26,63.74	31.615	54.15	22.535	19.14	Down
Atrx	MmuEX0007049	chrX:103079646-103079759	114	chrX:103083054,103079646-103079759,103075354+103075357	S	58.82	SOK,SOK,SOK,OK,S@190.58,133.42	56.22	SOK,SOK,SOK,OK,S@102.32,79.68	62.29	SOK,SOK,SOK,OK,S@88.45,53.55	78.44	SOK,SOK,SOK,OK,S@305.13,83.87	80.85	SOK,SOK,SOK,OK,S@137.44,32.55	76.61	SOK,SOK,SOK,OK,S@167.78,51.22	59.255	78.73	19.475	14.32	Down
2410002O22Rik	MmuEX0000992	chr13:104942245-104942262	18	chr13:104944376,104942245-104942262,104940263	S	71.41	SOK,SOK,SOK,OK,S@183.52,73.48	73.2	SOK,SOK,SOK,OK,S@105.41,38.59	69.08	SOK,SOK,SOK,OK,S@78.06,34.94	85.99	SOK,SOK,SOK,OK,S@296.67,48.33	88.21	SOK,SOK,SOK,OK,S@135.84,18.16	84.16	SOK,SOK,SOK,OK,S@160.75,30.25	71.14	86.185	15.045	10.96	Down
Tcf12	MmuEX0046651	chr9:71716806-71716877	72	chr9:71717881,71716806-71716877,71716082+71716085	S	23.5	SOK,SOK,SOK,OK,S@217.38,707.62	23.24	SOK,SOK,SOK,OK,S@118.29,390.71	23.81	SOK,SOK,SOK,OK,S@99.05,316.95	38.88	SOK,SOK,SOK,OK,S@379.86,597.14	37.29	SOK,SOK,SOK,OK,S@151.02,253.98	40.02	SOK,SOK,SOK,OK,S@228.91,343.09	23.525	38.655	15.13	13.48	Down
Magi1	MmuEX0027545	chr6:93644002-93644169	168	chr6:93647188,93644002-93644169+93644202+93644205,93636869	S	65.49	SOK,SOK,SOK,OK,S@244.93,129.07	65.87	SOK,SOK,SOK,OK,S@137.67,71.33	65	SOK,SOK,SOK,OK,S@107.25,57.75	81.64	SOK,SOK,SOK,OK,S@226.14,50.86	77.48	SOK,SOK,SOK,OK,S@103.82,30.18	85.71	SOK,SOK,SOK,OK,S@122.57,20.43	65.435	81.595	16.16	11.61	Down
Ktn1	MmuEX0025961	chr14:48324095-48324163	69	chr14:48323952,48324095-48324163,48325438	S	40.37	SOK,SOK,SOK,OK,S@268.86,397.14	39.66	SOK,SOK,SOK,OK,S@145.95,222.05	41.23	SOK,SOK,SOK,OK,S@122.87,175.13	68.98	SOK,SOK,SOK,OK,S@850.52,382.48	69.27	SOK,SOK,SOK,OK,S@408.69,181.31	68.71	SOK,SOK,SOK,OK,S@441.81,201.19	40.445	68.99	28.545	27.48	Down
Ppig	MmuEX0036568	chr2:69573925-69573954	30	chr2:69572435,69573925-69573954,69574046	S	49.13	SOK,SOK,SOK,OK,S@260.88,270.12	53.83	SOK,SOK,SOK,OK,S@148.57,127.43	44.17	SOK,SOK,SOK,OK,S@112.63,142.37	64.75	SOK,SOK,SOK,OK,S@486.27,264.73	61.44	SOK,SOK,SOK,OK,S@201.52,126.48	67.35	SOK,SOK,SOK,OK,S@284.89,138.11	49	64.395	15.395	7.61	Down
Unc5b	MmuEX0050632	chr10:60239933-60239965	33	chr10:60240138,60239933-60239965,60237908	S	64.39	SOK,SOK,SOK,OK,S@318.09,175.91	65.99	SOK,SOK,SOK,OK,S@174.21,89.79	62.58	SOK,SOK,SOK,OK,S@143.93,86.07	96.77	SOK,SOK,SOK,OK,S@264.18,8.82	98.68	SOK,SOK,SOK,OK,S@110.52,1.48	95.45	SOK,SOK,SOK,OK,S@153.67,7.33	64.285	97.065	32.78	29.46	Down
Fn1	MmuEX0019422	chr1:71650234-71650503	270	chr1:71651544,71650234-71650503,71649071	S	62.6	SOK,SOK,SOK,OK,S@609.72,364.28	57.31	SOK,SOK,SOK,OK,S@228.09,169.91	66.47	SOK,SOK,SOK,OK,S@382.87,193.13	78.44	SOK,SOK,SOK,OK,S@7883.22,2166.78	77.64	SOK,SOK,SOK,OK,S@3411.50,982.50	79.07	SOK,SOK,SOK,OK,S@4472.20,1183.80	61.89	78.355	16.465	11.17	Down
Ctnnd1	MmuEX0013079	chr2:84452689-84452706	18	chr2:84453093,84452689-84452706,84452249	S	47.69	SOK,SOK,SOK,OK,S@462.12,506.88	45.61	SOK,SOK,SOK,OK,S@244.47,291.53	50.21	SOK,SOK,SOK,OK,S@217.41,215.59	63.45	SOK,SOK,SOK,OK,S@508.23,292.77	61.97	SOK,SOK,SOK,OK,S@206.98,127.02	64.5	SOK,SOK,SOK,OK,S@301.22,165.78	47.91	63.235	15.325	11.76	Down
Pja2	MmuEX0035334	chr17:64647065-64647250	186	chr17:64657963,64647065-64647250,64642365	S	59.54	SOK,SOK,SOK,OK,S@457.86,311.14	60.23	SOK,SOK,SOK,OK,S@257.18,169.82	58.7	SOK,SOK,SOK,OK,S@200.75,141.25	74.48	SOK,SOK,SOK,OK,S@753.74,258.26	76.05	SOK,SOK,SOK,OK,S@352.11,110.89	73.19	SOK,SOK,SOK,OK,S@401.81,147.19	59.465	74.62	15.155	12.96	Down
Ppp3cb	MmuEX0036790	chr14:21322469-21322498	30	chr14:21327846,21322469-21322498,21320884	S	25.16	SOK,SOK,SOK,OK,S@64.66,192.34	21.59	SOK,SOK,SOK,OK,S@29.15,105.85	29.17	SOK,SOK,SOK,OK,S@35.59,86.41	42.49	SOK,SOK,SOK,OK,S@183.13,247.87	42.81	SOK,SOK,SOK,OK,S@81.77,109.23	42.24	SOK,SOK,SOK,OK,S@101.38,138.62	25.38	42.525	17.145	13.07	Down
Fn1	MmuEX0019423	chr1:71660337-71660609	273	chr1:71661934,71660337-71660609,71659224	S	21.1	SOK,SOK,SOK,OK,S@143.48,536.52	12.89	SOK,SOK,SOK,OK,S@37.25,251.75	27.99	SOK,SOK,SOK,OK,S@109.44,281.56	43.66	SOK,SOK,SOK,OK,S@3361.82,4338.18	42.03	SOK,SOK,SOK,OK,S@1406.74,1940.26	44.93	SOK,SOK,SOK,OK,S@1955.80,2397.20	20.44	43.48	23.04	14.04	Down
Nasp	MmuEX0030915	chr4:116283008-116283982	975	chr4:116284577,116283008-116283982,116278368	S	17.74	SOK,SOK,SOK,OK,S@83.02,384.98	16.56	SOK,SOK,SOK,OK,S@43.72,220.28	19.3	SOK,SOK,SOK,OK,S@39.37,164.63	37.73	SOK,SOK,SOK,OK,S@480.68,793.32	36.01	SOK,SOK,SOK,OK,S@219.66,390.34	39.35	SOK,SOK,SOK,OK,S@261.28,402.72	17.93	37.68	19.75	16.71	Down
Baz1a	MmuEX0007699	chr12:56024372-56024467	96	chr12:56028551,56024372-56024467,56024251	S	50.99	SOK,SOK,SOK,OK,S@97.39,93.61	47.45	SOK,SOK,SOK,OK,S@47.92,53.08	55.17	OK,OK,OK,OK,S@49.65,40.35	66.08	SOK,SOK,SOK,OK,S@249.12,127.88	68.42	SOK,SOK,SOK,OK,S@109.47,50.53	64.39	SOK,SOK,SOK,OK,S@139.73,77.27	51.31	66.405	15.095	9.22	Down
Ubap2l	MmuEX0050122	chr3:89835233-89835292	60	chr3:89837987,89835218+89835233-89835292,89832299	S	61.78	SOK,SOK,SOK,OK,S@818.59,506.41	62.55	SOK,SOK,SOK,OK,S@477.88,286.12	60.74	SOK,SOK,SOK,OK,S@340.75,220.25	78.7	SOK,SOK,SOK,OK,S@1379.61,373.39	79.35	SOK,SOK,SOK,OK,S@634.01,164.99	78.15	SOK,SOK,SOK,OK,S@745.55,208.45	61.645	78.75	17.105	15.6	Down
Pitpnb	MmuEX0035275	chr5:111814540-111814624	85	chr5:111812130,111814540-111814624,111815523	S	60.84	SOK,SOK,SOK,OK,S@834.72,537.28	63.44	SOK,SOK,SOK,OK,S@482.14,277.86	57.73	SOK,SOK,SOK,OK,S@353.31,258.69	75.86	SOK,SOK,SOK,OK,S@1354.10,430.90	77.23	SOK,SOK,SOK,OK,S@637.15,187.85	74.7	SOK,SOK,SOK,OK,S@717.12,242.88	60.585	75.965	15.38	11.26	Down
Bag6	MmuEX0007608	chr17:35279505-35279550	46	chr17:35279329,35279443+35279505-35279550,35279672	S	68.47	SOK,SOK,SOK,OK,S@947.62,436.38	73.01	SOK,SOK,SOK,OK,S@514.72,190.28	64.01	SOK,SOK,SOK,OK,S@434.63,244.37	87.35	SOK,SOK,SOK,OK,S@1475.34,213.66	86.83	SOK,SOK,SOK,OK,S@665.12,100.88	87.79	SOK,SOK,SOK,OK,S@810.30,112.70	68.51	87.31	18.8	13.82	Down
Cobll1	MmuEX0012048	chr2:64943772-64943885	114	chr2:64945069,64943772-64943885,64941451	S	45.73	SOK,SOK,SOK,OK,S@109.29,129.71	44.51	SOK,SOK,SOK,OK,S@55.64,69.36	47.1	SOK,SOK,SOK,OK,S@53.69,60.31	62.25	SOK,SOK,SOK,OK,S@179.28,108.72	60.44	SOK,SOK,SOK,OK,S@88.24,57.76	64.16	SOK,SOK,SOK,OK,S@91.11,50.89	45.805	62.3	16.495	13.34	Down
Nfia	MmuEX0031607	chr4:97748416-97748507	92	chr4:97732137,97748416-97748507,97777909	S	68.8	SOK,SOK,SOK,OK,S@134.85,61.15	64.17	SOK,SOK,SOK,OK,S@67.38,37.62	74.46	OK,OK,OK,OK,S@67.76,23.24	84.83	SOK,SOK,SOK,OK,S@127.24,22.76	81.34	OK,OK,OK,OK,S@60.19,13.81	88.33	OK,OK,OK,OK,S@67.13,8.87	69.315	84.835	15.52	6.88	Down
Extl3	MmuEX0017658	chr14:65699217-65699312	96	chr14:65716834,65699217-65699312,65697026	S	55.85	SOK,SOK,SOK,OK,S@130.69,103.31	54.29	SOK,SOK,SOK,OK,S@68.95,58.05	57.75	SOK,SOK,SOK,OK,S@61.79,45.21	70.94	SOK,SOK,SOK,OK,S@185.15,75.85	77.13	SOK,SOK,SOK,OK,S@94.10,27.90	65.85	SOK,SOK,SOK,OK,S@91.53,47.47	56.02	71.49	15.47	8.1	Down
Hsd17b7	MmuEX0023306	chr1:171889554-171889610	57	chr1:171889818,171889554-171889610,171886164	S	70.4	SOK,SOK,SOK,OK,S@133.76,56.24	71.19	SOK,SOK,SOK,OK,S@71.90,29.10	69.52	OK,OK,OK,OK,S@61.87,27.13	86.1	SOK,SOK,SOK,OK,S@357.31,57.69	82.2	SOK,SOK,SOK,OK,S@143.03,30.97	89.02	SOK,SOK,SOK,OK,S@214.54,26.46	70.355	85.61	15.255	11.01	Down
Dysf	MmuEX0016017	chr6:84046471-84046512	42	chr6:84037868,84046471-84046512,84047702	S	19.65	SOK,SOK,SOK,OK,S@146.59,599.41	18.43	SOK,SOK,SOK,OK,S@75.19,332.81	21.15	SOK,SOK,SOK,OK,S@71.49,266.51	44.27	SOK,SOK,SOK,OK,S@342.65,431.35	42.14	SOK,SOK,SOK,OK,S@142.85,196.15	45.97	SOK,SOK,SOK,OK,S@199.97,235.03	19.79	44.055	24.265	20.99	Down
Atp9b	MmuEX0006987	chr18:81033094-81033170	77	chr18:81041266,81033094-81033170,81005511	S	76.27	SOK,SOK,SOK,OK,S@158.64,49.36	77.59	SOK,SOK,SOK,OK,S@79.92,23.08	75	SOK,SOK,SOK,OK,S@78.75,26.25	92.37	SOK,SOK,SOK,OK,S@232.77,19.23	92.25	SOK,SOK,SOK,OK,S@114.39,9.61	92.48	SOK,SOK,SOK,OK,S@118.37,9.63	76.295	92.365	16.07	14.66	Down
Ccdc58	MmuEX0009830	chr16:36082777-36082902	126	chr16:36072223,36082777-36082902,36085103	S	69.78	SOK,SOK,SOK,B2,C1@133.28,57.72	67.74	SOK,SOK,VLOW,B2,C1@70.45,33.55	72.28	VLOW,VLOW,VLOW,B2,S@62.88,24.12	85.27	SOK,SOK,SOK,B2,S@278.83,48.17	85.19	LOW,LOW,LOW,B2,C1@127.78,22.21	85.34	LOW,LOW,LOW,B2,S@151.05,25.95	70.01	85.265	15.255	12.91	Down
Idh1	MmuEX0023577	chr1:65225564-65225986	423	chr1:65226337,65225564-65225986,65221942	S	59.32	SOK,SOK,SOK,B2,C2@223.04,152.96	55.47	SOK,SOK,VLOW,B2,C2@106.50,85.50	63.56	SOK,SOK,N,B2,C1@116.95,67.05	79.02	SOK,SOK,VLOW,B2,C1@391.15,103.85	79.53	SOK,SOK,N,B2,C1@181.33,46.67	78.6	SOK,SOK,N,B2,C1@209.86,57.14	59.515	79.065	19.55	15.04	Down
3110009E18Rik	MmuEX0001293	chr1:122067978-122068055	78	chr1:122062749,122067978-122068055+122068059,122084618	S	64.89	OK,OK,OK,B1,S@49.97,27.03	66.83	VLOW,VLOW,VLOW,B1,S@24.06,11.94	63.2	LOW,LOW,LOW,OK,S@25.91,15.09	81.3	SOK,SOK,SOK,OK,S@105.69,24.31	85.93	OK,OK,OK,B1,S@57.57,9.43	76.6	OK,OK,OK,OK,S@48.26,14.74	65.015	81.265	16.25	9.77	Down
Mpp2	MmuEX0029533	chr11:101941967-101942085	119	chr11:101946614,101941967-101942085,101926035	S	82.14	OK,OK,OK,OK,S@41.89,9.11	75	VLOW,VLOW,VLOW,OK,S@15.75,5.25	87.5	LOW,LOW,LOW,OK,S@26.25,3.75	100	OK,OK,OK,OK,S@53.00,0.00	100	VLOW,VLOW,VLOW,OK,S@20.00,0.00	100	LOW,LOW,LOW,OK,S@33.00,0.00	81.25	100	18.75	12.5	Down
Mfsd8	MmuEX0028842	chr3:40626117-40626220	104	chr3:40627749,40626117-40626220,40626032	S	77.78	OK,OK,OK,OK,S@43.56,12.44	66.67	VLOW,VLOW,VLOW,OK,S@16.67,8.33	87.88	LOW,LOW,LOW,OK,S@27.24,3.76	100	OK,OK,OK,OK,S@69.00,0.00	100	LOW,LOW,LOW,OK,S@31.00,0.00	100	LOW,LOW,LOW,OK,S@38.00,0.00	77.275	100	22.725	12.12	Down
Zfp850	MmuEX0053660	chr7:28797355-28797469	115	chr7:28799035,28797355-28797469,28793455	S	74.19	OK,OK,OK,OK,S@40.06,13.94	72.41	VLOW,VLOW,VLOW,OK,S@18.10,6.90	75.76	LOW,LOW,LOW,OK,S@21.97,7.03	90.38	OK,OK,OK,B1,S@89.48,9.52	91.49	LOW,LOW,LOW,B1,S@41.17,3.83	89.47	OK,OK,OK,OK,S@48.31,5.69	74.085	90.48	16.395	13.71	Down
Ttll3	MmuEX0049661	chr6:113351296-113351491	196	chr6:113349765,113351296-113351491,113355293	S	72.88	OK,OK,OK,OK,S@37.17,13.83	74.19	VLOW,VLOW,VLOW,OK,S@20.03,6.97	71.43	VLOW,VLOW,VLOW,OK,S@17.14,6.86	90.48	OK,OK,OK,OK,S@54.29,5.71	90.91	VLOW,VLOW,VLOW,OK,S@19.09,1.91	90.24	OK,OK,OK,OK,S@35.19,3.81	72.81	90.575	17.765	16.05	Down
Evl	MmuEX0017508	chr12:109921558-109921620	63	chr12:109921471,109921558-109921620,109924260	S	51.52	SOK,SOK,SOK,OK,S@563.63,530.37	51.09	SOK,SOK,SOK,OK,S@291.21,278.79	51.99	SOK,SOK,SOK,OK,S@272.43,251.57	70.17	SOK,SOK,SOK,OK,S@817.48,347.52	69.16	SOK,SOK,SOK,OK,S@372.08,165.92	71.04	SOK,SOK,SOK,OK,S@445.42,181.58	51.54	70.1	18.56	17.17	Down
Npr2	MmuEX0032213	chr4:43656207-43656281	75	chr4:43656046,43656190+43656207-43656281,43656478	S	81.22	SOK,SOK,SOK,OK,S@156.75,36.25	84.85	SOK,SOK,SOK,OK,S@103.52,18.48	75.31	OK,OK,OK,OK,S@53.47,17.53	98.11	SOK,SOK,SOK,OK,S@103.02,1.98	100	OK,OK,OK,OK,S@36.00,0.00	97.14	OK,OK,OK,OK,S@67.03,1.97	80.08	98.57	18.49	12.29	Down
Erbb2ip	MmuEX0017201	chr13:104617987-104618103	117	chr13:104623578,104617987-104618103+104618296,104613486	C3	50.47	SOK,SOK,SOK,B2,C2@360.36,353.64	44.73	SOK,SOK,SOK,B2,C2@162.82,201.18	56.95	SOK,SOK,SOK,B2,C2@199.32,150.68	66.24	SOK,SOK,SOK,B2,C2@518.66,264.34	67.21	SOK,SOK,SOK,B2,C2@239.94,117.06	65.44	SOK,SOK,SOK,B2,C2@278.77,147.23	50.84	66.325	15.485	8.49	Down
Lrch3	MmuEX0026798	chr16:32995892-32995999	108	chr16:32995082+32995097,32995892-32995999,32997468	S	43.89	SOK,SOK,SOK,OK,S@139.57,178.43	47.68	SOK,SOK,SOK,OK,S@83.44,91.56	39.51	SOK,SOK,SOK,OK,S@56.50,86.50	92.77	SOK,SOK,SOK,OK,S@296.86,23.14	91.84	SOK,SOK,SOK,OK,S@129.49,11.51	93.51	SOK,SOK,SOK,OK,S@167.38,11.62	43.595	92.675	49.08	44.16	Down
Dennd5b	MmuEX0014303	chr6:149033393-149033458	66	chr6:149049705,149033393-149033458,149029437	S	25	OK,OK,OK,B1,S@13.75,41.25	27.59	OK,OK,OK,OK,S@10.21,26.79	20	VLOW,VLOW,VLOW,B1,S@3.60,14.40	46.84	OK,OK,OK,OK,S@27.17,30.83	48.39	VLOW,VLOW,VLOW,OK,S@11.13,11.87	45.83	VLOW,VLOW,VLOW,OK,S@16.04,18.96	23.795	47.11	23.315	18.24	Down
Dock6	MmuEX0015442	chr9:21630227-21630319	93	chr9:21634658,21630227-21630319,21629974	C2	6.92	SOK,SOK,LOW,OK,C3@25.67,345.33	5.44	SOK,SOK,N,OK,C3@12.13,210.87	9.23	SOK,SOK,VLOW,OK,C3@13.66,134.34	26.05	SOK,SOK,OK,OK,C3@58.61,166.39	23.46	SOK,SOK,LOW,OK,C3@23.46,76.54	28.21	SOK,SOK,OK,OK,C3@35.26,89.74	7.335	25.835	18.5	14.23	Down
Rims2	MmuEX0039873	chr15:39366384-39366563	180	chr15:39342920,39366384-39366563,39367418	C2	37.21	OK,OK,OK,OK,S@21.95,37.05	33.33	VLOW,VLOW,VLOW,OK,S@9.33,18.67	40.91	VLOW,VLOW,VLOW,OK,S@12.68,18.32	52.54	OK,OK,OK,OK,S@47.29,42.71	49.09	VLOW,VLOW,VLOW,OK,S@20.13,20.87	55.56	LOW,LOW,LOW,OK,S@27.22,21.78	37.12	52.325	15.205	8.18	Down
Mical3	MmuEX0028987	chr6:120903652-120903702	51	chr6:120907717,120903652-120903702,120902503	S	29.73	OK,OK,OK,OK,S@21.41,50.59	38.78	LOW,LOW,LOW,OK,S@13.19,20.81	22.58	OK,OK,OK,OK,S@8.58,29.42	60.29	SOK,SOK,SOK,OK,S@65.72,43.28	61.4	LOW,LOW,LOW,OK,S@28.24,17.76	59.49	OK,OK,OK,OK,S@37.48,25.52	30.68	60.445	29.765	20.71	Down

## Sheet: Lower exp in KD
GENE	EVENT	COORD	LENGTH	FullCO	COMPLEX	Endoth_Nova2_Cont	Endoth_Nova2_Cont-Q	Endoth_Nova2_Cont1b	Endoth_Nova2_Cont1b-Q	Endoth_Nova2_Cont2b	Endoth_Nova2_Cont2b-Q	Endoth_Nova2_KD	Endoth_Nova2_KD-Q	Endoth_Nova2_KD1	Endoth_Nova2_KD1-Q	Endoth_Nova2_KD2	Endoth_Nova2_KD2-Q	Average_control	Average_KD	Difference_between_means	Difference_between ranges	Up / Down
Tsg101	MmuALTA0019009-2/2	chr7:54164275-54164361	28	chr7:54166115,54164275-54164361+54164333	Alt3	78.54	OK,OK,OK,41=41,S@32.20,8.80	72.02	LOW,LOW,LOW,21=21,S@15.12,5.88	85.37	LOW,LOW,LOW,20=20,S@17.07,2.93	63.18	OK,OK,OK,48=48,S@30.33,17.67	60.69	LOW,LOW,LOW,25=25,S@15.17,9.83	65.87	LOW,LOW,LOW,23=23,S@15.15,7.85	78.695	63.28	15.415	6.15	Up
Gm15800	MmuALTA0007867-2/2	chr5:121805572-121805678	3	chr5:121803974,121805575+121805572-121805678	Alt3	69.85	OK,OK,OK,53=52,S@37.02,15.98	76.09	LOW,LOW,LOW,25=24,S@19.02,5.98	64.29	LOW,LOW,LOW,28=28,S@18.00,10.00	46.81	OK,OK,OK,47=47,S@22.00,25.00	42.86	LOW,LOW,LOW,21=21,S@9.00,12.00	50	LOW,LOW,LOW,26=26,S@13.00,13.00	70.19	46.43	23.76	14.29	Up
Fam125b	MmuALTA0006783-2/3	chr2:33729189-33729367	10	chr2:33729858,33729189-33729778+33729367+33729357	Alt3	96.72	OK,OK,OK,61=61,S@59.00,2.00	96.55	LOW,LOW,LOW,29=29,S@28.00,1.00	96.88	LOW,LOW,LOW,32=32,S@31.00,1.00	82.14	OK,OK,OK,56=56,S@46.00,10.00	75	LOW,LOW,LOW,24=24,S@18.00,6.00	87.5	LOW,LOW,LOW,32=32,S@28.00,4.00	96.715	81.25	15.465	9.05	Up
1700030K09Rik	MmuALTA0000169-2/2	chr8:74973346-74973640	3	chr8:74969369,74973349+74973346-74973640	Alt3	32.08	OK,OK,OK,53=53,S@17.00,36.00	34.38	LOW,LOW,LOW,32=32,S@11.00,21.00	28.57	LOW,LOW,LOW,21=21,S@6.00,15.00	12.94	OK,OK,OK,85=85,S@11.00,74.00	7.89	LOW,LOW,LOW,38=38,S@3.00,35.00	17.02	OK,OK,OK,47=47,S@8.00,39.00	31.475	12.455	19.02	11.55	Up
Hax1	MmuALTA0008407-2/3	chr3:89801843-89801925	6	chr3:89802247,89801843-89802025+89801925+89801919	Alt3	38.85	OK,OK,VLOW,49=16,C3@19.04,29.96	38.18	LOW,LOW,N,21=6,C3@8.02,12.98	39.35	LOW,LOW,VLOW,28=10,C3@11.02,16.98	21.25	OK,OK,LOW,99=23,C3@21.04,77.96	24.52	OK,OK,VLOW,49=13,C3@12.01,36.99	18.05	OK,OK,VLOW,50=10,C3@9.03,40.98	38.765	21.285	17.48	13.66	Up
Arhgap1	MmuALTA0001909-2/3	chr2:91494203-91494364	27	chr2:91490409,91494230+91494203+91494200-91494364	Alt3	58.51	OK,OK,VLOW,63=19,C3@36.86,26.14	56.9	LOW,LOW,VLOW,35=10,C3@19.91,15.09	60.52	LOW,LOW,N,28=9,C3@16.95,11.05	43.06	OK,OK,LOW,74=32,C3@31.86,42.14	48.31	LOW,LOW,VLOW,33=13,C3@15.94,17.06	38.83	OK,OK,VLOW,41=19,C3@15.92,25.08	58.71	43.57	15.14	8.59	Up
Jmjd6	MmuALTA0009470-2/2	chr11:116701152-116701245	5	chr11:116701762,116701152-116701245+116701240	Alt3	67.82	OK,OK,LOW,87=38,C3@59.00,28.00	70.59	OK,OK,LOW,51=22,C3@36.00,15.00	63.89	LOW,LOW,VLOW,36=16,C3@23.00,13.00	48.54	SOK,SOK,OK,103=58,C2@50.00,53.00	53.85	OK,OK,LOW,52=29,C2@28.00,24.00	43.14	OK,OK,LOW,51=29,C2@22.00,29.00	67.24	48.495	18.745	10.04	Up
AC170752.1	MmuALTA0000754-3/4	chr10:127929285-127929558	150	chr10:127929658,127929285-127929591+127929558+127929456+127929408	Alt3	44.55	SOK,SOK,OK,110=53,C3@49.00,60.99	44.44	OK,OK,LOW,63=32,C2@28.00,35.00	44.68	OK,OK,LOW,47=21,C3@21.00,26.00	21.2	SOK,SOK,OK,231=52,C3@48.97,182.03	21.69	OK,OK,LOW,83=20,C3@18.00,65.00	20.93	SOK,SOK,LOW,148=32,C3@30.98,117.02	44.56	21.31	23.25	22.75	Up
AW146020	MmuALTA0000795-4/4	chr6:81894315-81894514	89	chr6:81893535,81894404+81894401+81894329+81894315-81894514	Alt3	62.9	OK,OK,OK,62=62,S@39.00,23.00	56.82	OK,OK,OK,44=44,S@25.00,19.00	77.78	VLOW,VLOW,VLOW,18=18,S@14.00,4.00	49.46	OK,OK,OK,95=93,S@46.99,48.01	49.96	LOW,LOW,LOW,36=35,S@17.99,18.01	49.15	OK,OK,OK,59=58,S@29.00,30.00	67.3	49.555	17.745	6.86	Up
Chd8	MmuALTA0004058-2/2	chr14:52832238-52832418	24	chr14:52832499,52832238-52832418+52832394	Alt3	44.44	SOK,SOK,SOK,108=108,S@48.00,60.00	42.86	OK,OK,OK,56=56,S@24.00,32.00	46.15	OK,OK,OK,52=52,S@24.00,28.00	25	SOK,SOK,SOK,128=128,S@32.00,96.00	29.41	OK,OK,OK,51=51,S@15.00,36.00	22.08	OK,OK,OK,77=77,S@17.00,60.00	44.505	25.745	18.76	13.45	Up
Gpx4	MmuALTA0008133-2/4	chr10:79517716-79517790	4	chr10:79517353,79517720+79517716+79517713+79517694-79517790	Alt3	29.87	SOK,SOK,OK,113=74,C3@33.75,79.25	33.93	OK,OK,OK,60=43,C2@20.36,39.64	26.77	OK,SOK,LOW,53=31,C3@14.19,38.81	6.38	SOK,SOK,OK,112=82,C2@7.15,104.85	10.77	OK,OK,OK,57=45,C2@6.14,50.86	1.4	OK,OK,LOW,55=37,C2@0.77,54.23	30.35	6.085	24.265	16	Up
Rpl27a	MmuALTA0015514-2/4	chr7:116663982-116664081	8	chr7:116663162,116663990+116663982+116663919+116663746-116664081	Alt3	81.25	OK,SOK,OK,99=90,C1@80.44,18.56	82.39	OK,OK,OK,61=56,C1@50.26,10.74	79.43	LOW,LOW,LOW,38=34,C1@30.18,7.82	56.53	SOK,SOK,SOK,163=143,C1@92.14,70.86	57.47	OK,OK,OK,74=65,C1@42.53,31.47	55.75	OK,OK,OK,89=78,C1@49.62,39.38	80.91	56.61	24.3	21.96	Up
Trrap	MmuALTA0018978-2/2	chr5:145605065-145605158	3	chr5:145604237,145605068+145605065-145605158	Alt3	33.58	SOK,SOK,SOK,137=137,S@46.00,91.00	31.65	OK,OK,OK,79=79,S@25.00,54.00	36.21	OK,OK,OK,58=58,S@21.00,37.00	15.54	SOK,SOK,SOK,193=193,S@29.99,163.01	12.5	OK,OK,OK,80=80,S@10.00,70.00	17.7	SOK,SOK,SOK,113=113,S@20.00,93.00	33.93	15.1	18.83	13.95	Up
3110056O03Rik	MmuALTA0000444-2/2	chr10:80325922-80326064	3	chr10:80325839,80325925+80325922-80326064	Alt3	47.26	SOK,SOK,SOK,146=146,S@69.00,77.00	41.77	OK,OK,OK,79=79,S@33.00,46.00	53.73	OK,OK,OK,67=67,S@36.00,31.00	29.57	SOK,SOK,SOK,115=115,S@34.01,80.99	29.82	OK,OK,OK,57=57,S@17.00,40.00	29.31	OK,OK,OK,58=58,S@17.00,41.00	47.75	29.565	18.185	11.95	Up
AC170752.1	MmuALTA0000756-2/3	chr10:127929285-127929458	50	chr10:127930595,127929285-127929591+127929458+127929408	Alt3	67.38	SOK,SOK,SOK,184=144,C2@123.98,60.02	67.19	SOK,SOK,OK,105=78,C2@70.55,34.45	67.63	OK,OK,OK,79=66,C1@53.43,25.57	50.75	SOK,SOK,SOK,353=223,C2@179.15,173.85	57.9	SOK,SOK,OK,150=94,C2@86.85,63.15	45.45	SOK,SOK,SOK,203=129,C2@92.26,110.74	67.41	51.675	15.735	9.29	Up
Dusp12	MmuALTA0005916-2/2	chr1:172811046-172811172	13	chr1:172815198,172811046-172811172+172811159	Alt3	44.28	SOK,SOK,SOK,201=200,S@89.00,112.00	42.06	SOK,SOK,SOK,107=106,S@45.00,62.00	46.81	OK,OK,OK,94=94,S@44.00,50.00	28.45	SOK,SOK,SOK,341=340,S@97.01,243.99	29.17	SOK,SOK,SOK,144=143,S@42.00,102.00	27.92	SOK,SOK,SOK,197=197,S@55.00,142.00	44.435	28.545	15.89	12.89	Up
Adarb1	MmuALTA0001194-2/2	chr10:76784394-76785375	47	chr10:76788611,76784394-76785375+76785328	Alt3	38.44	SOK,SOK,SOK,211=204,S@81.11,129.89	38.66	SOK,SOK,SOK,119=116,S@46.01,72.99	38.16	OK,OK,OK,92=88,S@35.11,56.89	10.26	OK,OK,OK,78=76,S@8.00,70.00	4.88	OK,OK,OK,41=40,S@2.00,39.00	16.22	LOW,LOW,LOW,37=36,S@6.00,31.00	38.41	10.55	27.86	21.94	Up
Nfya	MmuALTA0012013-3/3	chr17:48531665-48531831	18	chr17:48532505,48531665-48531831+48531825+48531813	Alt3	65.86	SOK,SOK,SOK,249=249,S@163.99,85.01	64.75	SOK,SOK,SOK,139=139,S@90.00,49.00	67.27	SOK,SOK,SOK,110=110,S@74.00,36.00	44.15	SOK,SOK,SOK,265=265,S@117.00,148.00	49.14	SOK,SOK,SOK,116=116,S@57.00,59.00	40.27	SOK,SOK,SOK,149=149,S@60.00,89.00	66.01	44.705	21.305	15.61	Up
Sept8	MmuALTA0016147-2/3	chr11:53354712-53355349	265	chr11:53351417,53354977+53354712+53354532-53355349	Alt3	75.2	SOK,SOK,SOK,379=379,S@285.01,93.99	76	SOK,SOK,SOK,200=200,S@152.00,48.00	74.3	SOK,SOK,SOK,179=179,S@133.00,46.00	59.48	SOK,SOK,SOK,765=765,S@455.02,309.98	56.67	SOK,SOK,SOK,330=330,S@187.01,142.99	61.61	SOK,SOK,SOK,435=435,S@268.00,167.00	75.15	59.14	16.01	12.69	Up
Mlf1ip	MmuALTA0011009-2/3	chr8:47661585-47661736	98	chr8:47659264,47661683+47661585+47661580-47661736	Alt3	69	LOW,SOK,VLOW,33=10,C3@22.77,10.23	73.67	VLOW,SOK,N,18=5,C3@13.26,4.74	63.64	VLOW,OK,N,15=5,C3@9.55,5.45	25.92	OK,SOK,OK,58=41,C2@15.03,42.97	31.03	LOW,SOK,LOW,29=20,C2@9.00,20.00	20.12	LOW,SOK,LOW,29=21,C2@5.83,23.17	68.655	25.575	43.08	32.61	Up
Lysmd4	MmuALTD0008059-3/3	chr7:-74367924	409	chr7:-74367515+74367535+74367924,74368495	Alt5	54.55	LOW,LOW,LOW,38=38,S@20.73,17.27	55.81	LOW,LOW,LOW,23=23,S@12.84,10.16	52.61	VLOW,VLOW,VLOW,15=15,S@7.89,7.11	29.69	LOW,LOW,LOW,33=33,S@9.80,23.20	36.82	VLOW,VLOW,VLOW,16=16,S@5.89,10.11	23.01	VLOW,VLOW,VLOW,17=17,S@3.91,13.09	54.21	29.915	24.295	15.79	Up
Filip1l	MmuALTD0005560-4/7	chr16:-57391460	186	chr16:-57391274+57391294+57391359+57391460+57391487+57391517+57391610,57507662	Alt5	34.85	OK,OK,OK,45=44,S@15.68,29.32	36.76	LOW,LOW,LOW,24=23,S@8.82,15.18	32.67	LOW,LOW,LOW,21=21,S@6.86,14.14	11.88	LOW,LOW,LOW,33=32,S@3.92,29.08	11.48	VLOW,VLOW,VLOW,17=17,S@1.95,15.05	12.31	VLOW,VLOW,VLOW,16=15,C1@1.97,14.03	34.715	11.895	22.82	20.36	Up
Ddx11	MmuALTD0004076-2/3	chr17:-66473181	149	chr17:-66473032+66473181+66473187,66475513	Alt5	32.08	OK,OK,OK,53=52,S@17.00,36.00	33.33	LOW,LOW,LOW,30=30,S@10.00,20.00	30.43	LOW,LOW,LOW,23=22,S@7.00,16.00	13.1	OK,OK,OK,84=82,S@11.00,73.00	14.71	LOW,LOW,LOW,34=34,S@5.00,29.00	12	OK,OK,OK,50=48,S@6.00,44.00	31.88	13.355	18.525	15.72	Up
Ankrd39	MmuALTD0001347-4/4	chr1:36603755-	176	chr1:36603931+36603922+36603765+36603755-,36599710	Alt5	41.36	OK,OK,OK,69=69,S@28.54,40.46	39.93	LOW,LOW,LOW,32=32,S@12.78,19.22	42.6	LOW,LOW,LOW,37=37,S@15.76,21.24	26.11	OK,OK,OK,75=75,S@19.58,55.42	26.72	LOW,LOW,LOW,33=33,S@8.82,24.18	25.63	OK,OK,OK,42=42,S@10.76,31.24	41.265	26.175	15.09	13.21	Up
Dcaf17	MmuALTD0003990-2/2	chr2:70893909-70894176	203	chr2:70893909-70893973+70894176,70894552	Alt5	92.91	OK,OK,OK,58=57,S@53.89,4.11	90.94	LOW,LOW,LOW,34=33,S@30.92,3.08	95.72	LOW,LOW,LOW,24=24,S@22.97,1.03	74.45	OK,OK,OK,56=56,S@41.69,14.31	69.98	LOW,LOW,LOW,34=34,S@23.79,10.21	81.38	LOW,LOW,LOW,22=22,S@17.90,4.10	93.33	75.68	17.65	9.56	Up
D11Wsu47e	MmuALTD0003868-2/3	chr11:-113546025	222	chr11:-113545803+113546025+113546124,113549088	Alt5	80.33	OK,OK,OK,61=58,S@49.00,12.00	77.14	LOW,LOW,LOW,35=33,C1@27.00,8.00	84.62	LOW,LOW,LOW,26=25,S@22.00,4.00	64.71	OK,OK,OK,68=67,S@44.00,24.00	63.33	LOW,LOW,LOW,30=30,S@19.00,11.00	65.79	LOW,LOW,LOW,38=37,S@25.00,13.00	80.88	64.56	16.32	11.35	Up
Nt5m	MmuALTD0009609-2/2	chr11:59661606-59661986	112	chr11:59661606-59661874+59661986,59666293	Alt5	43.64	OK,OK,OK,71=70,S@30.98,40.02	44.44	LOW,LOW,LOW,36=36,S@16.00,20.00	42.81	LOW,LOW,LOW,35=34,S@14.98,20.02	22.73	OK,OK,OK,88=87,S@20.00,68.00	25.64	LOW,OK,LOW,39=39,S@10.00,29.00	20.42	OK,OK,OK,49=48,S@10.01,38.99	43.625	23.03	20.595	17.17	Up
4732418C07Rik	MmuALTD0000451-2/2	chr4:115446443-115446627	17	chr4:115446443-115446610+115446627,115447666	Alt5	44.44	OK,OK,OK,72=72,S@32.00,40.00	39.47	LOW,LOW,LOW,38=38,S@15.00,23.00	50	LOW,LOW,LOW,34=34,S@17.00,17.00	23.81	OK,OK,OK,63=63,S@15.00,48.00	19.05	LOW,LOW,LOW,21=21,S@4.00,17.00	26.19	OK,OK,OK,42=42,S@11.00,31.00	44.735	22.62	22.115	13.28	Up
Zmym5	MmuALTD0016334-2/2	chr14:57430171-	258	chr14:57430429+57430171-,57423700	Alt5	66.38	OK,OK,OK,78=54,C2@51.78,26.22	66.48	LOW,LOW,LOW,39=27,C2@25.93,13.07	66.28	LOW,LOW,LOW,39=27,C2@25.85,13.15	45.42	OK,OK,OK,68=47,C2@30.89,37.11	41.57	LOW,LOW,LOW,36=27,C2@14.97,21.03	49.74	LOW,LOW,LOW,32=20,C2@15.92,16.08	66.38	45.655	20.725	16.54	Up
Cbx5	MmuALTD0002599-2/2	chr15:103045695-103045736	4	chr15:103045699+103045695-103045736,103043685	Alt5	34.6	OK,OK,LOW,42=35,C2@14.53,27.47	35.9	LOW,LOW,VLOW,20=16,C2@7.18,12.82	33.38	LOW,LOW,VLOW,22=19,C2@7.34,14.66	16.67	SOK,SOK,OK,114=96,C1@19.00,95.00	17.48	OK,OK,OK,57=47,C1@9.96,47.04	15.86	OK,OK,OK,57=49,C1@9.04,47.96	34.64	16.67	17.97	15.9	Up
Cdkl3	MmuALTD0002934-3/3	chr11:51817851-51818012	93	chr11:51817851-51817919+51817949+51818012,51818415	Alt5	44.19	OK,OK,LOW,43=35,C1@19.00,24.00	50	LOW,LOW,VLOW,24=19,C2@12.00,12.00	36.84	VLOW,VLOW,VLOW,19=16,C1@7.00,12.00	25.58	OK,OK,LOW,43=33,C2@11.00,32.00	22.22	VLOW,VLOW,VLOW,18=13,C2@4.00,14.00	28	LOW,LOW,LOW,25=20,C1@7.00,18.00	43.42	25.11	18.31	8.84	Up
Hnrnpa1	MmuALTD0006687-2/2	chr15:103073353-103073515	4	chr15:103073353-103073511+103073515,103074056	Alt5	23.87	OK,SOK,OK,71=46,C2@16.95,54.05	27.89	LOW,SOK,LOW,39=24,C2@10.88,28.12	18.96	LOW,SOK,LOW,32=22,C2@6.07,25.93	7.87	SOK,SOK,SOK,150=106,C1@11.81,138.19	10.84	OK,SOK,OK,60=42,C1@6.50,53.50	5.81	OK,SOK,OK,90=64,C1@5.23,84.77	23.425	8.325	15.1	8.12	Up
Ncapg2	MmuALTD0009154-3/3	chr12:-117643964	30	chr12:-117643934+117643948+117643964,117644175	Alt5	34.12	OK,OK,OK,85=48,C2@29.00,56.00	35.42	OK,OK,LOW,48=27,C2@17.00,31.00	32.43	LOW,LOW,LOW,37=21,C2@12.00,25.00	18.49	SOK,SOK,OK,146=87,C2@27.00,119.00	17.74	OK,OK,LOW,62=37,C2@11.00,51.00	19.05	OK,OK,OK,84=50,C2@16.00,68.00	33.925	18.395	15.53	13.38	Up
Tacc2	MmuALTD0013929-2/3	chr7:137770912-137789334	254	chr7:137770912-137789080+137789334+137789538,137806530	Alt5	47.13	OK,OK,OK,87=54,C2@41.00,46.00	47.06	OK,OK,LOW,51=35,C2@24.00,27.00	47.22	LOW,LOW,VLOW,36=19,C2@17.00,19.00	17.07	OK,OK,OK,82=51,C2@14.00,68.00	17.5	OK,OK,LOW,40=28,C2@7.00,33.00	16.67	OK,OK,LOW,42=23,C2@7.00,35.00	47.14	17.085	30.055	29.56	Up
Itpr1	MmuALTD0007226-2/2	chr6:108338179-108338359	27	chr6:108338179-108338332+108338359,108339361	Alt5	52.11	OK,OK,OK,71=71,S@37.00,34.00	47.62	OK,OK,OK,42=42,S@20.00,22.00	58.62	LOW,LOW,LOW,29=29,S@17.00,12.00	34.72	OK,OK,OK,72=72,S@25.00,47.00	28.57	LOW,LOW,LOW,35=35,S@10.00,25.00	40.54	LOW,LOW,LOW,37=37,S@15.00,22.00	53.12	34.555	18.565	7.08	Up
Scaper	MmuALTD0012433-2/2	chr9:55712193-55712411	18	chr9:55712211+55712193-55712411,55707725	Alt5	19.05	OK,OK,OK,63=63,S@12.00,51.00	14.29	OK,OK,OK,42=42,S@6.00,36.00	28.57	LOW,LOW,LOW,21=21,S@6.00,15.00	2	OK,OK,OK,50=50,S@1.00,49.00	4	LOW,LOW,LOW,25=25,S@1.00,24.00	0	LOW,LOW,LOW,25=25,S@0.00,25.00	21.43	2	19.43	10.29	Up
Eif2c1	MmuALTD0004737-2/3	chr4:126131070-126131192	13	chr4:126131083+126131070+126131061-126131192,126130935	Alt5	93.05	OK,OK,OK,70=70,S@65.14,4.87	91.53	OK,OK,OK,46=46,S@42.10,3.90	95.95	LOW,LOW,LOW,24=24,S@23.03,0.97	78.54	OK,OK,OK,82=82,S@64.40,17.60	82.47	LOW,LOW,LOW,39=39,S@32.16,6.84	74.97	OK,OK,OK,43=43,S@32.24,10.76	93.74	78.72	15.02	9.06	Up
Epc1	MmuALTD0004926-2/2	chr18:6455187-6455332	4	chr18:6455191+6455187-6455332,6454391	Alt5	69.64	SOK,SOK,SOK,108=107,S@75.21,32.79	67.91	OK,OK,OK,50=49,S@33.95,16.05	71.19	OK,OK,OK,58=58,S@41.29,16.71	45.86	SOK,SOK,SOK,106=106,S@48.61,57.39	51.43	OK,OK,OK,52=52,S@26.74,25.26	41.38	OK,SOK,OK,54=54,S@22.35,31.65	69.55	46.405	23.145	16.48	Up
Clasrp	MmuALTD0003219-2/3	chr7:20189761-	4	chr7:20189765+20189761+20189674-,20188654	Alt5	94.64	SOK,SOK,SOK,112=106,C1@106.00,6.00	96.23	OK,OK,OK,53=51,S@51.00,2.00	93.22	OK,OK,OK,59=55,C1@55.00,4.00	79.25	SOK,SOK,SOK,117=106,C1@92.72,24.28	76.28	OK,OK,OK,46=42,C1@35.09,10.91	81.28	OK,OK,OK,71=64,C1@57.71,13.29	94.725	78.78	15.945	11.94	Up
Dcun1d5	MmuALTD0004036-5/5	chr9:7206073-7206334	253	chr9:7206073-7206081+7206183+7206188+7206222+7206334,7206720	Alt5	28.3	SOK,SOK,SOK,106=106,S@30.00,76.00	25.45	OK,OK,OK,55=55,S@14.00,41.00	31.37	OK,OK,OK,51=51,S@16.00,35.00	13.16	OK,OK,OK,76=76,S@10.00,66.00	14.29	LOW,LOW,LOW,35=35,S@5.00,30.00	12.2	OK,OK,OK,41=41,S@5.00,36.00	28.41	13.245	15.165	11.16	Up
Clasrp	MmuALTD0003224-2/2	chr7:20170129-20170172	4	chr7:20170133+20170129-20170172,20169879	Alt5	40.49	SOK,SOK,SOK,113=113,S@45.75,67.25	38.12	OK,OK,OK,55=55,S@20.97,34.03	42.74	OK,OK,OK,58=58,S@24.79,33.21	24	SOK,SOK,SOK,104=104,S@24.96,79.04	26.09	OK,OK,OK,48=48,S@12.52,35.48	22.22	OK,OK,OK,56=56,S@12.44,43.56	40.43	24.155	16.275	12.03	Up
Cpsf7	MmuALTD0003565-3/3	chr19:-10600090	273	chr19:-10599817+10599890+10600090,10600442	Alt5	36.29	SOK,SOK,SOK,124=124,S@45.00,79.00	39.68	OK,OK,OK,63=63,S@25.00,38.00	32.79	OK,OK,OK,61=61,S@20.00,41.00	15.6	SOK,SOK,SOK,110=108,S@17.16,92.84	18.6	OK,OK,OK,43=43,S@8.00,35.00	13.68	OK,OK,OK,67=65,S@9.17,57.83	36.235	16.14	20.095	14.19	Up
Ccnt2	MmuALTD0002777-2/2	chr1:129694418-129694773	310	chr1:129694418-129694463+129694773,129695967	Alt5	65.93	SOK,SOK,SOK,135=135,S@89.01,45.99	62.86	OK,OK,OK,70=70,S@44.00,26.00	69.23	OK,OK,OK,65=65,S@45.00,20.00	47.13	SOK,SOK,SOK,157=157,S@73.99,83.01	52.86	OK,OK,OK,70=70,S@37.00,33.00	42.53	OK,OK,OK,87=87,S@37.00,50.00	66.045	47.695	18.35	10	Up
Baz2b	MmuALTD0002135-2/2	chr2:59745496-59745806	105	chr2:59745601+59745496-59745806,59745108	Alt5	84.67	SOK,SOK,SOK,127=127,S@107.53,19.47	85.36	OK,OK,OK,70=70,S@59.75,10.25	83.82	OK,OK,OK,57=57,S@47.78,9.22	67.18	OK,OK,OK,87=87,S@58.45,28.55	64.34	OK,OK,OK,40=40,S@25.74,14.26	69.6	OK,OK,OK,47=47,S@32.71,14.29	84.59	66.97	17.62	14.22	Up
Mdc1	MmuALTD0008340-2/2	chr17:35987246-35987950	492	chr17:35987246-35987458+35987950,35988058	Alt5	85.37	SOK,SOK,SOK,120=120,S@102.44,17.56	83.5	OK,OK,OK,71=71,S@59.28,11.72	88.06	OK,OK,OK,49=49,S@43.15,5.85	69.84	SOK,SOK,SOK,156=156,S@108.95,47.05	70.97	OK,OK,OK,81=81,S@57.49,23.51	68.63	OK,OK,OK,75=75,S@51.47,23.53	85.78	69.8	15.98	12.53	Up
Pdcd11	MmuALTD0010066-2/3	chr19:47181501-47181637	11	chr19:47181501-47181626+47181637+47181641,47182044	Alt5	43.05	SOK,SOK,SOK,164=151,C2@70.60,93.40	46.01	OK,SOK,OK,94=86,C2@43.25,50.75	38.82	OK,SOK,OK,70=65,C2@27.17,42.83	20.38	SOK,SOK,SOK,247=240,C1@50.34,196.66	14.63	SOK,SOK,SOK,105=103,C1@15.36,89.64	24.24	SOK,SOK,SOK,142=137,C2@34.42,107.58	42.415	19.435	22.98	14.58	Up
Rpl27a	MmuALTD0012097-5/5	chr7:-116662989	253	chr7:-116662736+116662812+116662818+116662831+116662989,116663099	Alt5	50.62	SOK,SOK,SOK,199=199,S@100.73,98.27	49.56	OK,SOK,OK,94=94,S@46.59,47.41	51.57	SOK,SOK,SOK,105=105,S@54.15,50.85	25.64	SOK,SOK,SOK,396=396,S@101.53,294.47	28.95	SOK,SOK,SOK,183=183,S@52.98,130.02	23.04	SOK,SOK,SOK,213=213,S@49.08,163.92	50.565	25.995	24.57	20.61	Up
Gcfc1	MmuALTD0005838-2/2	chr16:91030661-91030759	17	chr16:91030678+91030661-91030759,91027574	Alt5	80	SOK,SOK,SOK,175=170,S@140.00,35.00	80	SOK,SOK,OK,100=97,S@80.00,20.00	80	OK,OK,OK,75=73,S@60.00,15.00	64.97	SOK,SOK,SOK,197=189,S@127.99,69.01	57.14	OK,OK,OK,91=87,S@52.00,39.00	71.7	SOK,SOK,SOK,106=102,S@76.00,30.00	80	64.42	15.58	8.3	Up
ORF19	MmuALTD0009734-2/4	chr17:-66461071	82	chr17:-66460989+66461071+66461235+66461241,66463203	Alt5	42.41	SOK,SOK,SOK,290=290,S@122.99,167.01	42.58	SOK,SOK,SOK,155=155,S@66.00,89.00	42.22	SOK,SOK,SOK,135=135,S@57.00,78.00	24.4	SOK,SOK,SOK,209=209,S@51.00,158.00	24.44	OK,OK,OK,90=90,S@22.00,68.00	24.37	SOK,SOK,SOK,119=119,S@29.00,90.00	42.4	24.405	17.995	17.78	Up
Abcf2	MmuALTD0000811-3/4	chr5:24082844-	321	chr5:24083165+24083078+24082844+24082689-,24082545	Alt5	30.3	SOK,SOK,SOK,668=668,S@202.40,465.60	30.57	SOK,SOK,SOK,376=376,S@114.94,261.06	29.95	SOK,SOK,SOK,292=292,S@87.45,204.55	11.89	SOK,SOK,SOK,780=779,S@92.74,687.26	12.17	SOK,SOK,SOK,361=360,S@43.93,317.07	11.65	SOK,SOK,SOK,419=419,S@48.81,370.19	30.26	11.91	18.35	17.78	Up
Mlf1ip	MmuALTD0008573-2/2	chr8:47659203-47659269	5	chr8:47659203-47659264+47659269,47661580	Alt5	69.61	LOW,SOK,VLOW,34=11,C3@23.67,10.33	73.88	VLOW,SOK,N,19=5,C3@14.04,4.96	64.65	VLOW,OK,N,15=6,C3@9.70,5.30	26.24	OK,SOK,OK,57=42,C2@14.96,42.04	31.03	LOW,SOK,LOW,29=20,C2@9.00,20.00	20.78	LOW,SOK,LOW,28=22,C2@5.82,22.18	69.265	25.905	43.36	33.62	Up
Cbx3	MmuALTD0002597-2/2	chr6:51425230-51425372	35	chr6:51425230-51425337+51425372,51431723	Alt5	60.36	LOW,LOW,VLOW,28=12,C3@16.90,11.10	46.61	VLOW,VLOW,N,17=6,C3@7.92,9.08	81.67	VLOW,VLOW,N,11=6,C2@8.98,2.02	25.66	OK,OK,N,42=8,C3@10.78,31.22	29.45	LOW,LOW,N,20=4,C3@5.89,14.11	22.21	LOW,LOW,N,22=4,C3@4.89,17.11	64.14	25.83	38.31	17.16	Up
Pbrm1	MmuALTD0009977-3/3	chr14:31836253-31836365	9	chr14:31836253-31836356+31836361+31836365,31838684	Alt5	82.14	LOW,LOW,LOW,28=28,S@23.00,5.00	85.71	VLOW,VLOW,VLOW,14=14,S@12.00,2.00	78.57	VLOW,VLOW,VLOW,14=14,S@11.00,3.00	48.25	LOW,LOW,LOW,23=21,C1@11.10,11.90	58.66	VLOW,VLOW,VLOW,12=11,C1@7.04,4.96	36.9	VLOW,VLOW,VLOW,11=10,C1@4.06,6.94	82.14	47.78	34.36	19.91	Up
Atg4c	MmuALTD0001772-2/2	chr4:-98861143	169	chr4:-98860974+98861143,98879268	Alt5	64.86	LOW,LOW,LOW,37=37,S@24.00,13.00	61.11	VLOW,VLOW,VLOW,18=18,S@11.00,7.00	68.42	VLOW,VLOW,VLOW,19=19,S@13.00,6.00	37.93	OK,OK,OK,58=58,S@22.00,36.00	30.43	LOW,LOW,LOW,23=23,S@7.00,16.00	42.86	LOW,LOW,LOW,35=35,S@15.00,20.00	64.765	36.645	28.12	18.25	Up
Macf1	MmuEX0027478	chr4:123140781-123141014	234	chr4:123157430,123140781-123141014,123138477	C1	65.41	SOK,SOK,OK,B2,C2@71.95,38.05	70.59	LOW,LOW,VLOW,B2,C2@40.94,17.06	60	OK,OK,VLOW,B2,C2@31.20,20.80	38.67	SOK,SOK,OK,B2,C2@40.22,63.78	37.5	LOW,LOW,LOW,Bn,C2@12.38,20.62	39.22	OK,OK,OK,Bl,C2@27.85,43.15	65.295	38.36	26.935	20.78	Up
Cyb561d1	MmuEX0013265	chr3:108003043-108003080	38	chr3:108003545,108003043-108003080,108002633	C1	100	OK,OK,LOW,OK,C1@57.00,0.00	100	LOW,LOW,VLOW,OK,C1@29.00,0.00	100	VLOW,VLOW,N,B1,C1@28.00,0.00	78.29	LOW,LOW,LOW,OK,C1@30.53,8.47	80.79	VLOW,VLOW,N,OK,C1@14.54,3.46	76.23	N,VLOW,N,OK,C1@16.01,4.99	100	78.51	21.49	19.21	Up
2210408F21Rik	MmuEX0000800	chr6:31278332-31278360	29	chr6:31235120,31278289+31278332-31278360+31278389,31285991	C1	72.44	SOK,SOK,SOK,B2,C1@176.75,67.25	70.99	SOK,SOK,LOW,B2,C1@79.51,32.49	73.68	SOK,SOK,LOW,B2,C1@97.26,34.74	52.94	OK,OK,OK,OK,C2@41.29,36.71	53.19	LOW,LOW,VLOW,B1,C2@19.15,16.85	52.73	LOW,LOW,LOW,OK,C1@22.15,19.85	72.335	52.96	19.375	17.8	Up
Atat1	MmuEX0006554	chr17:36035333-36035412	80	chr17:36038313,36035333-36035412,36035244+36035295	C1	72.88	OK,OK,OK,OK,C1@37.17,13.83	70.37	VLOW,VLOW,VLOW,OK,S@16.19,6.81	75	VLOW,VLOW,VLOW,OK,C1@21.00,7.00	56.7	OK,OK,OK,OK,S@43.09,32.91	51.22	VLOW,VLOW,VLOW,OK,S@15.88,15.12	60.71	LOW,LOW,LOW,OK,S@27.32,17.68	72.685	55.965	16.72	9.66	Up
Macf1	MmuEX0027477	chr4:123142599-123142748	150	chr4:123157430,123142599-123142748,123138477	C2	61.02	OK,OK,OK,Bn,C3@57.97,37.03	67.21	LOW,LOW,VLOW,Bn,C3@34.28,16.72	54.39	LOW,LOW,VLOW,Bn,C3@23.93,20.07	42.86	SOK,SOK,OK,Bn,C3@49.29,65.71	46.43	LOW,LOW,LOW,Bn,C3@19.04,21.96	40.95	OK,OK,OK,Bn,C3@30.30,43.70	60.8	43.69	17.11	7.96	Up
Epb4.1l2	MmuEX0016997	chr10:25215251-25215397	147	chr10:25208899,25215251-25215397,25221630	C2	74.21	SOK,SOK,SOK,B2,C3@265.67,92.33	69.6	SOK,SOK,OK,B2,C3@147.55,64.45	81.37	SOK,SOK,VLOW,B2,C3@118.80,27.20	44.94	SOK,SOK,SOK,B2,C2@344.24,421.76	45.85	SOK,SOK,SOK,B2,C2@153.14,180.86	44.24	SOK,SOK,SOK,B2,C2@191.12,240.88	75.485	45.045	30.44	23.75	Up
Epb4.1l2	MmuEX0016996	chr10:25213373-25213435	63	chr10:25208899,25213373-25213435,25221630	C2	71.12	SOK,SOK,SOK,B2,C2@227.58,92.42	67.63	SOK,SOK,SOK,B2,C2@136.61,65.39	77.44	SOK,SOK,VLOW,B2,C2@91.38,26.62	39.98	SOK,SOK,SOK,B2,C2@272.26,408.74	39.95	SOK,SOK,SOK,B2,C2@115.46,173.54	40	SOK,SOK,SOK,B2,C2@156.80,235.20	72.535	39.975	32.56	27.63	Up
Galnt2	MmuEX0020016	chr8:126853613-126853700	88	chr8:126852113,126853613-126853700,126855909	C2	60.35	SOK,SOK,SOK,OK,C2@427.28,280.72	61.76	SOK,SOK,SOK,OK,C2@257.54,159.46	58.38	SOK,SOK,SOK,OK,C2@169.89,121.11	44.59	SOK,SOK,SOK,OK,C2@390.16,484.84	46.5	SOK,SOK,SOK,OK,C2@174.84,201.16	43.18	SOK,SOK,SOK,OK,C2@215.47,283.53	60.07	44.84	15.23	11.88	Up
Elmod3	MmuEX0016724	chr6:72547618-72547639	22	chr6:72548291+72548316,72547618-72547639,72544750+72545008+72545014	C2	46	OK,OK,OK,B1,C3@16.56,19.44	49.08	VLOW,VLOW,VLOW,B1,C3@9.33,9.67	42.76	VLOW,VLOW,N,OK,C3@7.27,9.73	25.84	OK,OK,OK,OK,C2@8.53,24.47	35.58	LOW,LOW,VLOW,OK,C2@7.12,12.88	8.27	VLOW,VLOW,VLOW,Bn,C1@1.08,11.92	45.92	21.925	23.995	7.18	Up
Srgap1	MmuEX0044897	chr10:121265785-121265818	34	chr10:121268941,121265785-121265818,121262750	C3	51.66	OK,SOK,LOW,OK,C2@45.46,42.54	57.08	LOW,OK,VLOW,OK,C2@32.54,24.46	42.48	LOW,LOW,N,OK,C2@13.17,17.83	27.88	OK,SOK,VLOW,OK,C3@23.70,61.30	16.51	OK,OK,N,OK,C3@5.94,30.06	36.81	OK,OK,VLOW,OK,C2@18.04,30.96	49.78	26.66	23.12	5.67	Up
Apbb3	MmuEX0005541	chr18:36838048-36838124	77	chr18:36838651,36838048-36838124,36837159	C3	90.4	SOK,SOK,N,B2,C3@107.58,11.42	93.85	OK,OK,N,B2,C2@59.13,3.87	86.67	LOW,LOW,N,B2,C3@48.54,7.46	68.7	OK,OK,LOW,B2,C3@66.64,30.36	67.44	VLOW,VLOW,N,Bn,C3@24.28,11.72	69.44	OK,OK,N,B2,C3@42.36,18.64	90.26	68.44	21.82	17.23	Up
Ccdc157	MmuEX0009654	chr11:4052912-4053059	148	chr11:4060162,4052912-4053059,4050105	C3	76.38	SOK,SOK,VLOW,B2,C3@85.55,26.45	81.25	OK,OK,N,Bl,C3@47.12,10.88	71.43	OK,OK,N,B2,C3@38.57,15.43	57.65	OK,OK,N,Bl,C3@38.63,28.37	58.62	VLOW,VLOW,N,Bn,C3@13.48,9.52	57.14	LOW,LOW,N,Bn,C3@25.14,18.86	76.34	57.88	18.46	12.81	Up
Stxbp5	MmuEX0045642	chr10:9498712-9498765	54	chr10:9503986,9498059+9498712-9498765,9497869	C3	37.01	SOK,SOK,VLOW,OK,C3@39.97,68.03	39.07	OK,OK,N,OK,C3@27.35,42.65	33.37	LOW,LOW,N,B1,C3@12.68,25.32	18.33	OK,OK,N,B1,C3@10.63,47.37	20.06	LOW,LOW,N,OK,C3@5.42,21.58	16.86	OK,OK,N,B2,C3@5.23,25.77	36.22	18.46	17.76	13.31	Up
Itga7	MmuEX0024626	chr10:128378878-128378997	120	chr10:128377993,128378878-128378997,128379864	C3	76.37	SOK,SOK,SOK,OK,C1@307.77,95.23	78.57	SOK,SOK,SOK,OK,C1@176.78,48.22	73.66	SOK,SOK,SOK,OK,C1@131.11,46.89	59.22	SOK,SOK,SOK,OK,C2@705.31,485.69	59.55	SOK,SOK,SOK,OK,C2@335.86,228.14	58.94	SOK,SOK,SOK,OK,C2@369.55,257.45	76.115	59.245	16.87	14.11	Up
Dock9	MmuEX0015485	chr14:121990533-121990576	44	chr14:121993558,121990533-121990576,121985564	C3	86.03	SOK,SOK,SOK,OK,C1@312.29,50.71	86.68	SOK,SOK,SOK,OK,C1@182.03,27.97	85.14	SOK,SOK,SOK,OK,C1@130.26,22.74	46.81	SOK,SOK,SOK,OK,C2@100.64,114.36	47.69	OK,OK,OK,OK,C2@45.78,50.22	46.11	SOK,SOK,OK,OK,C2@54.87,64.13	85.91	46.9	39.01	37.45	Up
H2afy	MmuEX0022309	chr13:56189617-56189703	87	chr13:56197485,56189613+56189617-56189703,56185646	C3	60.03	SOK,SOK,SOK,OK,C2@567.28,377.72	62.48	SOK,SOK,SOK,OK,C2@327.40,196.60	57.09	SOK,SOK,SOK,OK,C2@240.35,180.65	41.28	SOK,SOK,SOK,OK,C2@545.31,775.69	40.74	SOK,SOK,SOK,OK,C2@239.96,349.04	41.72	SOK,SOK,SOK,OK,C2@305.39,426.61	59.785	41.23	18.555	15.37	Up
Uqcc	MmuEX0050722	chr2:155735089-155735161	73	chr2:155736093+155736101,155735089-155735161,155683867+155683925	C3	100	OK,OK,N,Bl,C3@42.00,0.00	100	VLOW,VLOW,N,Bn,C3@23.00,0.00	100	VLOW,VLOW,N,Bn,C3@19.00,0.00	72.17	OK,OK,N,B2,C3@47.63,18.37	75.41	LOW,LOW,N,Bn,C3@26.39,8.61	68.69	VLOW,VLOW,N,Bn,C3@21.29,9.71	100	72.05	27.95	24.59	Up
Maf1	MmuINT0094455	chr15:76182472-76182849	378	chr15:76182426-76182471=76182850-76182982:+	IR-C	67.27	OK,OK,NA,35=39=18,0.746@61.89,30.11	65.38	LOW,LOW,NA,15=19=9,0.741@28.11,14.89	68.97	OK,OK,NA,20=20=9,0.699@33.8,15.2	51.02	OK,OK,NA,24=26=24,0.858@37.75,36.25	46.34	VLOW,VLOW,NA,8=11=11,0.814@13.9,16.1	54.39	LOW,LOW,NA,16=15=13,0.851@23.93,20.07	67.175	50.365	16.81	10.99	Up
Tmem161b	MmuINT0161628	chr13:84411933-84422315	10383	chr13:84411776-84411932=84422316-84422467:+	IR-C	34.02	OK,OK,NA,9=24=32,0.436@22.11,42.89	35.59	LOW,LOW,NA,6=15=19,0.608@14.24,25.76	31.58	VLOW,VLOW,NA,3=9=13,0.287@7.89,17.11	17.02	OK,OK,NA,3=13=39,0.287@9.36,45.64	17.39	LOW,LOW,NA,1=7=19,0.285@4.7,22.3	16.67	OK,OK,NA,2=6=20,0.588@4.67,23.33	33.585	17.03	16.555	14.19	Up
Whsc1	MmuINT0176032	chr5:34211528-34214055	2528	chr5:34211403-34211527=34214056-34219932:+	IR-C	28.41	SOK,SOK,NA,22=28=63,0.108@32.1,80.9	31.18	OK,OK,NA,13=16=32,0.164@19.02,41.98	25.3	OK,OK,NA,9=12=31,0.34@13.16,38.84	10.71	SOK,SOK,NA,20=22=175,0.5@23.24,193.76	9.3	OK,OK,NA,6=10=78,0.631@8.74,85.26	11.82	SOK,SOK,NA,14=12=97,0.529@14.54,108.46	28.24	10.56	17.68	13.48	Up
Smarcd3	MmuINT0148790	chr5:24098623-24098834	212	chr5:24098835-24098936=24098440-24098622:-	IR-C	23.56	SOK,SOK,NA,36=17=86,0.766@32.75,106.25	26.42	OK,OK,NA,19=9=39,0.741@17.7,49.3	21.01	OK,OK,NA,17=8=47,0.732@15.13,56.87	7.14	SOK,SOK,NA,15=15=195,0.987@16.06,208.94	6.93	SOK,SOK,NA,6=8=94,0.863@7.48,100.52	7.34	SOK,SOK,NA,9=7=101,0.943@8.59,108.41	23.715	7.135	16.58	13.67	Up
Mapk14	MmuINT0095509	chr17:28865921-28877624	11704	chr17:28865849-28865920=28877625-28877704:+	IR-C	31.9	SOK,SOK,NA,36=19=52,0.87@36.27,77.44	33.6	OK,OK,NA,22=10=28,0.709@21.37,42.24	29.8	OK,OK,NA,14=9=24,0.909@14.93,35.17	10.95	OK,OK,NA,8=2=36,0.289@5.55,45.1	8.96	LOW,OK,NA,4=0=18,0.26@2.18,22.14	12.86	LOW,OK,NA,4=2=18,0.588@3.39,22.94	31.7	10.91	20.79	16.94	Up
Paxip1	MmuINT0115741	chr5:28108026-28110269	2244	chr5:28110270-28110313=28107962-28108025:-	IR-C	27.03	SOK,SOK,NA,43=17=81,0.467@38.11,102.89	26.79	OK,OK,NA,22=8=41,0.5@19.02,51.98	27.27	OK,OK,NA,21=9=40,0.311@19.09,50.91	11.65	SOK,SOK,NA,23=6=110,0.236@16.19,122.81	14.53	OK,OK,NA,15=2=50,0.0969@9.74,57.26	9.09	OK,OK,NA,8=4=60,0.76@6.54,65.46	27.03	11.81	15.22	12.26	Up
Ankzf1	MmuINT0015938	chr1:75195441-75195638	198	chr1:75195355-75195440=75195639-75195960:+	IR-C	26.64	SOK,SOK,NA,16=27=64,0.382@29.43,81.05	23.56	OK,OK,NA,7=14=37,0.418@14.09,45.72	30.48	OK,OK,NA,9=13=27,0.472@15.45,35.23	11.24	SOK,SOK,NA,13=19=136,0.429@19.16,151.29	9.83	OK,OK,NA,7=5=58,0.687@6.94,63.7	12.26	OK,OK,NA,6=14=78,0.283@12.24,87.57	27.02	11.045	15.975	11.3	Up
Smarcd3	MmuINT0148789	chr5:24098937-24099042	106	chr5:24099043-24099165=24098835-24098936:-	IR-C	31.58	SOK,SOK,NA,35=32=95,0.94@57.69,124.99	34.12	OK,SOK,NA,20=21=51,0.955@35.42,68.4	28.38	OK,OK,NA,15=11=44,0.719@22.38,56.48	10.04	SOK,SOK,NA,19=18=216,0.934@26.53,237.7	10.36	SOK,SOK,NA,8=9=94,0.931@11.99,103.74	9.8	SOK,SOK,NA,11=9=122,0.78@14.55,133.95	31.25	10.08	21.17	18.02	Up
Ddx49	MmuINT0047870	chr8:72817587-72817726	140	chr8:72817727-72817798=72816765-72817586:-	IR-C	56.33	SOK,SOK,NA,306=548=331,0.219@667.51,517.49	54.85	SOK,SOK,NA,162=268=177,0.422@332.94,274.06	57.92	SOK,SOK,NA,144=280=154,0.203@334.78,243.22	36.63	SOK,SOK,NA,185=282=404,0.344@319.05,551.95	37.24	SOK,SOK,NA,84=132=182,0.407@148.22,249.78	36.12	SOK,SOK,NA,101=150=222,0.404@170.85,302.15	56.385	36.68	19.705	17.61	Up
Slc24a6	MmuINT0145418	chr5:120980406-120981089	684	chr5:120980325-120980405=120981090-120981157:+	IR-C	28.44	SOK,SOK,NA,52=41=117,0.763@59.72,150.28	23.56	SOK,SOK,NA,26=19=73,0.8@27.8,90.2	35.29	OK,OK,NA,26=22=44,0.641@32.47,59.53	7.34	SOK,SOK,NA,13=3=101,0.287@8.59,108.41	6.12	OK,OK,NA,4=2=46,0.77@3.18,48.82	8.33	OK,OK,NA,9=1=55,0.173@5.41,59.59	29.425	7.225	22.2	15.23	Up
Strn4	MmuINT0154497	chr7:17416488-17416813	326	chr7:17416374-17416487=17416814-17416929:+	IR-C	26.21	SOK,SOK,NA,61=12=114,0.261@51.11,143.89	27.17	SOK,SOK,NA,35=9=67,0.298@31.79,85.21	24.8	OK,OK,NA,26=3=47,0.0862@19.34,58.66	10.88	SOK,SOK,NA,19=5=112,0.0972@15.16,124.17	8.73	OK,OK,NA,7=2=54,0.466@5.62,58.72	12.78	OK,OK,NA,12=3=58,0.124@9.58,65.41	25.985	10.755	15.23	12.02	Up
Pltp	MmuINT0122507	chr2:164665691-164665820	130	chr2:164665821-164665884=164665614-164665690:-	IR-C	26.77	SOK,SOK,NA,63=54=160,1@74.15,202.85	27.51	SOK,SOK,NA,36=27=83,0.992@40.16,105.84	25.96	SOK,SOK,NA,27=27=77,1@34.01,96.99	8.31	SOK,SOK,NA,21=14=193,0.95@18.95,209.05	7.77	SOK,SOK,NA,12=3=89,0.34@8.08,95.92	8.77	SOK,SOK,NA,9=11=104,0.936@10.87,113.13	26.735	8.27	18.465	17.19	Up
Fanca	MmuINT0062263	chr8:125792738-125792842	105	chr8:125792843-125792978=125792645-125792737:-	IR-C	53.94	SOK,SOK,NA,86=92=76,1@137.01,116.99	51.81	SOK,SOK,NA,42=44=40,1@65.28,60.72	56.1	SOK,SOK,NA,44=48=36,1@71.81,56.19	28.22	SOK,SOK,NA,49=54=131,1@66.03,167.97	24.18	OK,OK,NA,18=19=58,0.997@22.97,72.03	31.13	SOK,SOK,NA,31=35=73,0.999@43.27,95.73	53.955	27.655	26.3	20.68	Up
Nr2c2ap	MmuINT0110497	chr8:72656417-72656485	69	chr8:72656311-72656416=72656486-72656553:+	IR-C	29.18	SOK,SOK,NA,78=67=176,0.864@93.67,227.33	28.73	SOK,SOK,NA,45=34=98,0.682@50.85,126.15	29.73	SOK,SOK,NA,33=33=78,0.889@42.81,101.19	13.07	SOK,SOK,NA,56=36=306,0.59@52.02,345.98	12.32	SOK,SOK,NA,29=14=153,0.465@24.15,171.85	13.8	SOK,SOK,NA,27=22=153,0.724@27.88,174.12	29.23	13.06	16.17	14.93	Up
Thyn1	MmuINT0160057	chr9:26814033-26814385	353	chr9:26813937-26814032=26814386-26814536:+	IR-C	36.02	SOK,SOK,NA,69=47=103,0.384@78.88,140.12	42.27	SOK,SOK,NA,47=35=56,0.344@58.33,79.67	26.56	OK,OK,NA,22=12=47,0.611@21.51,59.49	16.64	SOK,SOK,NA,48=43=228,0.469@53.08,265.92	15.86	SOK,SOK,NA,25=21=122,0.266@26.64,141.36	17.51	SOK,SOK,NA,23=22=106,0.756@26.44,124.56	34.415	16.685	17.73	9.05	Up
Fanca	MmuINT0062262	chr8:125792979-125793189	211	chr8:125793190-125793262=125792843-125792978:-	IR-C	54.49	SOK,SOK,NA,94=76=71,1@131.32,109.68	54.32	SOK,SOK,NA,48=40=37,0.999@67.9,57.1	54.67	SOK,SOK,NA,46=36=34,0.999@63.42,52.58	26.75	SOK,SOK,NA,60=51=152,0.978@70.35,192.65	25	SOK,SOK,NA,26=20=69,0.973@28.75,86.25	28.14	SOK,SOK,NA,34=31=83,0.867@41.65,106.35	54.495	26.57	27.925	26.18	Up
Clk1	MmuINT0037404	chr1:58476578-58476964	387	chr1:58476965-58477055=58476511-58476577:-	IR-C	37.47	SOK,SOK,NA,79=84=136,0.725@112.04,186.96	40.24	SOK,SOK,NA,49=52=75,0.573@70.82,105.18	33.7	SOK,SOK,NA,30=32=61,0.815@41.45,81.55	17.6	SOK,SOK,NA,49=42=213,0.828@53.5,250.5	19.21	SOK,SOK,NA,21=18=82,0.823@23.24,97.76	16.56	SOK,SOK,NA,28=24=131,0.736@30.3,152.7	36.97	17.885	19.085	14.49	Up
Fanca	MmuINT0062264	chr8:125792450-125792644	195	chr8:125792645-125792737=125792144-125792449:-	IR-C	55.89	SOK,SOK,NA,102=83=73,0.5@144.2,113.8	54.64	SOK,SOK,NA,62=44=44,0.24@81.96,68.04	57.66	SOK,SOK,NA,40=39=29,0.832@62.27,45.73	33.68	SOK,SOK,NA,76=54=128,0.463@86.89,171.11	38.29	SOK,SOK,NA,38=29=54,0.465@46.33,74.67	29.86	SOK,SOK,NA,38=25=74,0.634@40.91,96.09	56.15	34.075	22.075	16.35	Up
Sap25	MmuINT0138769	chr5:138083242-138083323	82	chr5:138083138-138083241=138083324-138083462:+	IR-C	38.27	OK,OK,NA,13=18=25,0.964@21.43,34.57	39.53	VLOW,VLOW,NA,8=9=13,0.913@11.86,18.14	36.84	VLOW,VLOW,NA,5=9=12,0.815@9.58,16.42	15.79	OK,OK,NA,6=6=32,0.951@6.95,37.05	14.29	LOW,LOW,NA,2=3=15,0.855@2.86,17.14	17.07	LOW,LOW,NA,4=3=17,0.831@4.1,19.9	38.185	15.68	22.505	19.77	Up
Smarcd3	MmuINT0148792	chr5:24101893-24102624	732	chr5:24102625-24102667=24101770-24101892:-	IR-S	22.35	OK,OK,NA,4=15=33,0.33@11.62,40.38	17.95	LOW,LOW,NA,1=6=16,0.36@4.13,18.87	26.09	LOW,LOW,NA,3=9=17,0.351@7.57,21.43	6.83	OK,OK,NA,1=10=75,0.133@5.87,80.13	5.75	OK,OK,NA,0=5=41,0.186@2.64,43.35	8.11	OK,OK,NA,1=5=34,0.452@3.24,36.76	22.02	6.93	15.09	9.84	Up
Zfc3h1	MmuINT0178444	chr10:114822864-114827705	4842	chr10:114822015-114822863=114827706-114828122:+	IR-S	35.85	OK,OK,NA,25=13=34,0.103@25.81,46.19	26.92	LOW,LOW,NA,10=4=19,0.289@8.88,24.12	44.44	LOW,LOW,NA,15=9=15,0.199@17.33,21.67	18.52	OK,OK,NA,14=6=44,0.122@11.85,52.15	20.75	OK,OK,NA,7=4=21,0.285@6.64,25.36	16.36	OK,OK,NA,7=2=23,0.285@5.24,26.76	35.68	18.555	17.125	6.17	Up
Atg16l2	MmuINT0020369	chr7:108440694-108440867	174	chr7:108440868-108440938=108440622-108440693:-	IR-S	32.84	OK,OK,NA,20=24=45,0.959@29.23,59.77	38.71	LOW,LOW,NA,11=13=19,0.931@16.65,26.35	27.78	OK,OK,NA,9=11=26,0.888@12.78,33.22	17.04	OK,OK,NA,11=12=56,0.766@13.46,65.54	20.63	OK,OK,NA,7=6=25,0.687@7.84,30.16	13.89	OK,OK,NA,4=6=31,0.762@5.69,35.31	33.245	17.26	15.985	7.15	Up
Rnf123	MmuINT0135457	chr9:107969845-107970452	608	chr9:107970453-107970526=107969727-107969844:-	IR-S	29.41	OK,OK,NA,20=5=30,0.0714@16.18,38.82	30.23	LOW,LOW,NA,11=2=15,0.102@8.46,19.54	28.57	LOW,LOW,NA,9=3=15,0.351@7.71,19.29	4.95	OK,OK,NA,5=0=48,0.186@2.62,50.38	6.98	OK,OK,NA,3=0=20,0.364@1.61,21.39	3.45	OK,OK,NA,2=0=28,0.51@1.04,28.96	29.4	5.215	24.185	21.59	Up
Ncrna00085	MmuINT0106771	chr17:17968227-17969022	796	chr17:17967939-17968226=17969023-17969103:+	IR-S	90	OK,OK,NA,26=28=3,0.996@51.3,5.7	89.19	LOW,LOW,NA,16=17=2,0.973@31.22,3.78	91.3	VLOW,VLOW,NA,10=11=1,0.982@20.09,1.91	73.47	OK,OK,NA,28=44=13,0.936@62.45,22.55	77.27	LOW,LOW,NA,16=18=5,0.904@30.14,8.86	70.37	LOW,LOW,NA,12=26=8,0.728@32.37,13.63	90.245	73.82	16.425	11.92	Up
Ncapg2	MmuINT0106283	chr12:117643935-117644174	240	chr12:117643875-117643934=117644175-117644350:+	IR-S	48.76	OK,OK,NA,17=42=31,0.19@43.88,46.12	50	LOW,LOW,NA,7=27=17,0.127@25.5,25.5	47.17	LOW,LOW,NA,10=15=14,0.608@18.4,20.6	33.33	SOK,SOK,NA,33=39=72,0.517@48,96	33.33	OK,OK,NA,14=16=30,0.675@20,40	33.33	OK,OK,NA,19=23=42,0.455@28,56	48.585	33.33	15.255	13.84	Up
Parp8	MmuINT0115501	chr13:117814085-117814171	87	chr13:117814172-117814323=117813983-117814084:-	IR-S	47.06	SOK,SOK,NA,14=50=36,0.147@47.06,52.94	48.57	LOW,LOW,NA,7=27=18,0.203@25.26,26.74	45.45	LOW,LOW,NA,7=23=18,0.342@21.82,26.18	26.67	SOK,SOK,NA,19=37=77,0.638@35.47,97.53	26.53	OK,OK,NA,6=20=36,0.272@16.45,45.55	26.79	OK,OK,NA,13=17=41,0.881@19.02,51.98	47.01	26.66	20.35	18.66	Up
D17H6S56E-3	MmuINT0045842	chr17:35160888-35161114	227	chr17:35160795-35160887=35161115-35161416:+	IR-S	45.68	OK,OK,NA,13=24=22,0.626@26.95,32.05	37.25	LOW,LOW,NA,8=11=16,0.814@13.04,21.96	60	VLOW,VLOW,NA,5=13=6,0.439@14.4,9.6	27.78	OK,OK,NA,9=11=26,0.706@12.78,33.22	31.43	VLOW,VLOW,NA,6=5=12,0.762@7.23,15.77	24.32	VLOW,VLOW,NA,3=6=14,0.588@5.59,17.41	48.625	27.875	20.75	5.82	Up
Rfx5	MmuINT0134073	chr3:94760529-94760642	114	chr3:94760409-94760528=94760643-94760724:+	IR-S	32.92	SOK,SOK,NA,27=26=54,0.998@35.22,71.78	30.67	OK,OK,NA,10=13=26,0.961@15.03,33.97	34.88	OK,OK,NA,17=13=28,0.973@20.23,37.77	14.75	OK,OK,NA,7=11=52,0.888@10.32,59.68	11.86	OK,OK,NA,3=4=26,0.892@3.91,29.09	17.46	OK,OK,NA,4=7=26,0.82@6.46,30.54	32.775	14.66	18.115	13.21	Up
Agpat2	MmuINT0012732	chr2:26450373-26451599	1227	chr2:26451600-26451695=26450300-26450372:-	IR-S	20	OK,OK,NA,15=9=48,0.882@14.4,57.6	25.93	OK,OK,NA,10=4=20,0.631@8.82,25.18	15.15	OK,OK,NA,5=5=28,0.918@5.76,32.24	1.32	SOK,SOK,NA,2=2=150,0.77@2.03,151.97	1.64	OK,OK,NA,1=1=60,0.677@1.02,60.98	1.1	OK,OK,NA,1=1=90,0.802@1.01,90.99	20.54	1.37	19.17	13.51	Up
Agpat2	MmuINT0012731	chr2:26451696-26451810	115	chr2:26451811-26451986=26451600-26451695:-	IR-S	18.29	OK,OK,NA,19=11=67,0.88@17.74,79.26	17.53	OK,OK,NA,10=7=40,0.918@9.99,47.01	19.4	OK,OK,NA,9=4=27,0.697@7.76,32.24	1.04	SOK,SOK,NA,3=2=239,0.855@2.54,241.46	0.41	SOK,SOK,NA,0=1=122,0.714@0.5,122.5	1.68	SOK,SOK,NA,3=1=117,0.677@2.03,118.97	18.465	1.045	17.42	15.85	Up
Tmem87b	MmuINT0162459	chr2:128664956-128666970	2015	chr2:128664884-128664955=128666971-128667079:+	IR-S	30.77	SOK,SOK,NA,20=28=54,0.459@31.39,70.61	30.95	OK,OK,NA,12=14=29,0.662@17.02,37.98	30.56	OK,OK,NA,8=14=25,0.382@14.36,32.64	13.25	OK,OK,NA,7=15=72,0.472@12.46,81.54	12.5	OK,OK,NA,4=4=28,0.77@4.5,31.5	13.73	OK,OK,NA,3=11=44,0.4@7.96,50.04	30.755	13.115	17.64	16.83	Up
Clcn6	MmuINT0036993	chr4:147398325-147400641	2317	chr4:147400642-147400708=147398218-147398324:-	IR-S	16.08	SOK,SOK,NA,18=23=107,0.756@23.8,124.2	14.69	OK,OK,NA,12=9=61,0.647@12.05,69.95	17.86	OK,OK,NA,6=14=46,0.662@11.79,54.21	1.42	SOK,SOK,NA,1=2=104,0.36@1.52,105.48	0	OK,OK,NA,0=0=43,0.364@0,43	2.4	OK,OK,NA,1=2=61,0.677@1.54,62.46	16.275	1.2	15.075	12.29	Up
Tspyl2	MmuINT0166772	chrX:148774924-148776082	1159	chrX:148776083-148777027=148774846-148774923:-	IR-S	24.81	SOK,SOK,NA,30=34=97,0.249@39.94,121.06	23.61	OK,OK,NA,13=21=55,0.204@21.01,67.99	26.32	OK,OK,NA,17=13=42,0.5@18.95,53.05	9.83	SOK,SOK,NA,9=25=156,0.175@18.68,171.32	10.34	OK,OK,NA,3=12=65,0.19@8.27,71.73	9.45	SOK,SOK,NA,6=13=91,0.439@10.39,99.6	24.965	9.895	15.07	13.27	Up
Lmbr1l	MmuINT0091452	chr15:98736766-98737967	1202	chr15:98737968-98738041=98736675-98736765:-	IR-S	45.98	SOK,SOK,NA,32=48=47,0.99@58.39,68.61	45.45	OK,OK,NA,14=26=24,0.858@29.09,34.91	46.51	OK,OK,NA,18=22=23,0.984@29.3,33.7	30	OK,OK,NA,19=23=49,0.993@27.3,63.7	33.33	OK,OK,NA,13=8=21,0.884@14,28	27.27	OK,OK,NA,6=15=28,0.608@13.36,35.64	45.98	30.3	15.68	12.12	Up
Tbce	MmuINT0157644	chr13:14102909-14107001	4093	chr13:14107002-14107090=14102809-14102908:-	IR-S	18.8	SOK,SOK,NA,29=15=95,0.52@26.13,112.87	15.62	OK,OK,NA,14=6=54,0.529@11.56,62.44	22.64	OK,OK,NA,15=9=41,0.608@14.72,50.28	2.89	SOK,SOK,NA,5=6=185,0.873@5.66,190.34	2.11	OK,OK,NA,2=2=93,0.855@2.05,94.95	3.66	OK,OK,NA,3=4=92,0.558@3.62,95.38	19.13	2.885	16.245	11.96	Up
Mett11d1	MmuINT0097988	chr14:52508512-52508821	310	chr14:52508417-52508511=52508822-52508892:+	IR-S	43.24	SOK,SOK,NA,22=42=42,0.417@45.83,60.17	43.16	OK,OK,NA,15=26=27,0.542@29.35,38.65	43.4	LOW,LOW,NA,7=16=15,0.554@16.49,21.51	26.55	SOK,SOK,NA,20=27=65,0.769@29.74,82.26	27.71	OK,OK,NA,11=12=30,0.853@14.69,38.31	25.53	OK,OK,NA,9=15=35,0.608@15.06,43.94	43.28	26.62	16.66	15.45	Up
Cecr5	MmuINT0034123	chr6:120468556-120471211	2656	chr6:120471212-120471324=120468462-120468555:-	IR-S	27.7	SOK,SOK,NA,31=28=77,0.442@37.67,98.33	26.5	OK,OK,NA,17=14=43,0.625@19.61,54.39	29.17	OK,OK,NA,14=14=34,0.529@18.09,43.91	7.61	OK,OK,NA,5=9=85,0.815@7.53,91.47	7.89	OK,OK,NA,2=4=35,0.77@3.23,37.77	7.41	OK,OK,NA,3=5=50,0.831@4.3,53.7	27.835	7.65	20.185	18.61	Up
Dus3l	MmuINT0053917	chr17:56907574-56907770	197	chr17:56907457-56907573=56907771-56907836:+	IR-S	34.62	SOK,SOK,NA,47=43=85,0.899@60.58,114.42	40.98	OK,OK,NA,24=26=36,0.858@35.24,50.76	28.99	OK,OK,NA,23=17=49,0.756@25.8,63.2	19.03	SOK,SOK,NA,28=19=100,0.805@27.97,119.03	18.87	OK,OK,NA,12=8=43,0.853@11.89,51.11	19.15	OK,OK,NA,16=11=57,0.675@16.09,67.91	34.985	19.01	15.975	9.84	Up
Llgl1	MmuINT0091360	chr11:60516384-60518170	1787	chr11:60516286-60516383=60518171-60518252:+	IR-S	39.21	SOK,SOK,NA,43=46=69,0.912@61.95,96.05	43.55	OK,OK,NA,26=28=35,0.805@38.76,50.24	33.98	OK,OK,NA,17=18=34,0.94@23.45,45.55	10.88	SOK,SOK,NA,13=8=86,0.884@11.64,95.36	6.82	OK,OK,NA,5=1=41,0.452@3.21,43.79	14.29	OK,OK,NA,8=7=45,0.962@8.57,51.43	38.765	10.555	28.21	19.69	Up
Accn2	MmuINT0009635	chr15:99529331-99529464	134	chr15:99529226-99529330=99529465-99531559:+	IR-S	96.52	SOK,SOK,NA,60=51=2,0.942@109.07,3.93	100	OK,OK,NA,28=28=0,0.989@56,0	93.22	OK,OK,NA,32=23=2,0.593@53.14,3.86	76.56	SOK,SOK,NA,50=48=15,0.938@86.51,26.49	84.31	OK,OK,NA,23=20=4,0.668@39.63,7.37	71.43	OK,OK,NA,27=28=11,0.956@47.14,18.86	96.61	77.87	18.74	8.91	Up
Mlst8	MmuINT0099423	chr17:24615108-24615264	157	chr17:24615265-24615423=24615056-24615107:-	IR-S	32.5	SOK,SOK,NA,47=31=81,0.899@51.68,107.33	41.67	OK,OK,NA,29=21=35,0.884@35.42,49.58	23.33	OK,OK,NA,18=10=46,0.78@17.26,56.74	10.45	SOK,SOK,NA,15=6=90,0.33@11.6,99.4	9.47	OK,OK,NA,7=2=43,0.501@4.92,47.08	11.32	OK,OK,NA,8=4=47,0.422@6.68,52.32	32.5	10.395	22.105	12.01	Up
Mrps17	MmuINT0100909	chr5:130221817-130222601	785	chr5:130221559-130221816=130222602-130222741:+	IR-S	81.97	OK,SOK,NA,46=39=10,0.991@82.74,18.2	87.04	OK,OK,NA,29=21=4,0.963@50.26,7.48	75.61	LOW,LOW,NA,17=18=6,0.799@32.66,10.53	64.02	SOK,SOK,NA,61=45=32,0.59@93.39,52.48	65.58	OK,OK,NA,26=24=14,0.935@44.17,23.18	62.7	OK,OK,NA,35=21=18,0.179@49.23,29.29	81.325	64.14	17.185	10.03	Up
2410002I01Rik	MmuINT0002434	chr11:119958284-119958822	539	chr11:119958823-119958895=119958192-119958283:-	IR-S	49.76	SOK,SOK,NA,61=44=53,0.999@78.62,79.38	55.56	OK,OK,NA,35=25=24,0.99@46.67,37.33	43.69	OK,OK,NA,26=19=29,0.978@32.33,41.67	29.8	SOK,SOK,NA,47=26=86,0.926@47.38,111.62	31.2	OK,OK,NA,26=13=43,0.8@25.58,56.42	28.33	OK,OK,NA,21=13=43,0.921@21.81,55.19	49.625	29.765	19.86	12.49	Up
Nol8	MmuINT0109464	chr13:49748767-49748897	131	chr13:49748719-49748766=49748898-49749051:+	IR-S	97.35	SOK,SOK,NA,75=72=2,1@145.05,3.95	97.56	OK,OK,NA,37=43=1,0.988@79.02,1.98	97.1	OK,OK,NA,38=29=1,0.986@66.03,1.97	80.2	SOK,SOK,NA,92=70=20,0.999@145.96,36.04	84.62	OK,OK,NA,41=36=7,0.997@71.08,12.92	76.58	OK,OK,NA,51=34=13,0.947@75.05,22.95	97.33	80.6	16.73	12.48	Up
Exoc3l	MmuINT0059707	chr8:107816878-107816961	84	chr8:107816962-107817079=107816752-107816877:-	IR-S	24.31	SOK,SOK,NA,250=219=730,1@291.48,907.52	24.61	SOK,SOK,NA,145=120=406,1@165.13,505.87	23.94	SOK,SOK,NA,105=99=324,1@126.4,401.6	9.31	SOK,SOK,NA,43=34=375,0.981@42.08,409.92	8.56	SOK,SOK,NA,19=13=171,0.83@17.38,185.62	9.93	SOK,SOK,NA,24=21=204,0.982@24.73,224.27	24.275	9.245	15.03	14.01	Up
Zcchc8	MmuINT0178125	chr5:124159270-124159390	121	chr5:124159391-124159494=124159204-124159269:-	IR-S	22.19	SOK,SOK,NA,24=45=121,0.897@42.16,147.84	18.44	SOK,SOK,NA,16=17=73,0.995@19.55,86.45	27.27	OK,OK,NA,8=28=48,0.26@22.91,61.09	5.12	SOK,SOK,NA,12=10=204,0.95@11.57,214.43	6.01	OK,OK,NA,4=7=86,0.687@5.83,91.17	4.45	SOK,SOK,NA,8=3=118,0.611@5.74,123.26	22.855	5.23	17.625	12.43	Up
Pcyt2	MmuINT0116609	chr11:120473398-120473776	379	chr11:120473777-120473915=120473315-120473397:-	IR-S	58.35	SOK,SOK,NA,321=154=202,1@448.13,319.87	58.99	SOK,SOK,NA,171=86=107,1@244.7,170.12	57.61	SOK,SOK,NA,150=68=95,1@203.47,149.71	38.43	SOK,SOK,NA,209=97=291,1@251.45,402.86	34.88	SOK,SOK,NA,80=44=140,1@101.15,188.85	41.4	SOK,SOK,NA,129=53=151,1@150.83,213.49	58.3	38.14	20.16	16.21	Up
Exoc3l	MmuINT0059706	chr8:107817080-107817151	72	chr8:107817152-107817761=107816962-107817079:-	IR-S	29.6	SOK,SOK,NA,309=252=667,1@363.49,864.51	31.5	SOK,SOK,NA,178=142=348,0.994@210.42,457.58	27.42	SOK,SOK,NA,131=110=319,0.998@153.55,406.45	12.18	SOK,SOK,NA,47=49=346,0.889@53.84,388.16	12.18	SOK,SOK,NA,23=20=155,0.832@24.12,173.88	12.18	SOK,SOK,NA,24=29=191,0.663@29.72,214.28	29.46	12.18	17.28	15.24	Up
Hdac10	MmuINT0076304	chr15:88954684-88954961	278	chr15:88954962-88955018=88954605-88954683:-	IR-S	52.9	SOK,SOK,NA,47=99=65,0.253@111.62,99.38	48.72	SOK,SOK,NA,24=52=40,0.218@56.52,59.48	58.33	OK,OK,NA,23=47=25,0.422@55.41,39.59	34.38	SOK,SOK,NA,26=40=63,0.646@44.35,84.65	29.03	OK,OK,NA,9=9=22,0.943@11.61,28.39	36.92	OK,OK,NA,17=31=41,0.345@32.86,56.14	53.525	32.975	20.55	11.8	Up
Vps16	MmuINT0173860	chr2:130266316-130266442	127	chr2:130266188-130266315=130266443-130266478:+	IR-S	23.45	SOK,SOK,NA,66=47=166,1@75.76,247.31	20.13	SOK,SOK,NA,27=25=94,0.999@34.35,136.27	27.39	SOK,SOK,NA,39=22=72,0.989@41.76,110.69	5.3	SOK,SOK,NA,22=14=288,0.985@20.48,366	4.96	SOK,SOK,NA,10=6=137,0.918@9.06,173.53	5.61	SOK,SOK,NA,12=8=151,0.973@11.44,192.46	23.76	5.285	18.475	14.52	Up
Nrm	MmuINT0110823	chr17:36001234-36001455	222	chr17:36001057-36001233=36001456-36002345:+	IR-S	25.96	SOK,SOK,NA,64=65=184,0.73@81.25,231.75	27.41	SOK,SOK,NA,36=38=98,0.708@47.15,124.85	24.23	SOK,SOK,NA,28=27=86,0.654@34.16,106.84	9.63	SOK,SOK,NA,25=24=230,0.763@26.87,252.13	10.26	SOK,SOK,NA,15=9=105,0.472@13.24,115.76	9.09	SOK,SOK,NA,10=15=125,0.724@13.63,136.37	25.82	9.675	16.145	13.97	Up
Acvr1b	MmuINT0010593	chr15:101024603-101025239	637	chr15:101024363-101024602=101025240-101025488:+	IR-S	53.17	SOK,SOK,NA,78=56=59,0.476@102.62,90.38	53.28	SOK,SOK,NA,43=30=32,0.233@55.94,49.06	53.04	OK,OK,NA,35=26=27,0.73@46.68,41.32	20.45	SOK,SOK,NA,26=10=70,0.15@21.68,84.32	24.39	OK,OK,NA,16=4=31,0.0766@12.44,38.56	17.02	OK,OK,NA,10=6=39,0.466@9.36,45.64	53.16	20.705	32.455	28.65	Up
Dalrd3	MmuINT0046585	chr9:108474449-108474517	69	chr9:108474272-108474448=108474518-108474628:+	IR-S	42.99	SOK,SOK,NA,85=96=120,0.907@129.4,171.6	50.74	SOK,SOK,NA,49=54=50,0.697@77.63,75.37	35.78	SOK,SOK,NA,36=42=70,0.944@52.95,95.05	27.38	SOK,SOK,NA,47=45=122,0.649@58.59,155.41	24.41	OK,OK,NA,14=17=48,0.571@19.28,59.72	29.19	SOK,SOK,NA,33=28=74,0.5@39.41,95.59	43.26	26.8	16.46	6.59	Up
Spag9	MmuINT0150947	chr11:93973461-93975486	2026	chr11:93973347-93973460=93975487-93975663:+	IR-S	47.58	SOK,SOK,NA,97=90=103,1@137.98,152.02	48.6	SOK,SOK,NA,52=52=55,0.995@77.27,81.73	46.37	SOK,SOK,NA,45=38=48,0.992@60.74,70.26	27.33	SOK,SOK,NA,93=68=214,0.897@102.49,272.51	25	SOK,SOK,NA,42=26=102,0.785@42.5,127.5	29.34	SOK,SOK,NA,51=42=112,0.871@60.15,144.85	47.485	27.17	20.315	17.03	Up
Gtpbp6	MmuINT0075089	chr5:110535803-110535888	86	chr5:110535889-110535959=110535672-110535802:-	IR-S	73.54	SOK,SOK,NA,130=198=59,0.993@284.6,102.4	71.17	SOK,SOK,NA,60=98=32,0.841@135.22,54.78	75.89	SOK,SOK,NA,70=100=27,0.995@149.5,47.5	51.65	SOK,SOK,NA,88=147=110,0.994@178.19,166.81	51.65	SOK,SOK,NA,37=57=44,0.981@71.28,66.72	51.65	SOK,SOK,NA,51=90=66,0.951@106.92,100.08	73.53	51.65	21.88	19.52	Up
Mapk11	MmuINT0095476	chr15:88975606-88975804	199	chr15:88975805-88975876=88975526-88975605:-	IR-S	39.66	SOK,SOK,NA,137=118=194,0.966@178.07,270.93	39.59	SOK,SOK,NA,77=58=103,0.942@94.22,143.78	39.74	SOK,SOK,NA,60=60=91,0.867@83.85,127.15	22.55	SOK,SOK,NA,59=79=237,0.88@84.56,290.44	21.37	SOK,SOK,NA,25=25=92,0.92@30.35,111.65	23.28	SOK,SOK,NA,34=54=145,0.715@54.24,178.76	39.665	22.325	17.34	16.31	Up
Appl2	MmuINT0017397	chr10:83074238-83075456	1219	chr10:83075457-83075645=83074195-83074237:-	IR-S	31	SOK,SOK,NA,142=71=237,0.631@139.5,310.5	34.57	SOK,SOK,NA,88=42=123,0.364@87.46,165.54	26.69	SOK,SOK,NA,54=29=114,0.891@52.58,144.42	14.09	SOK,SOK,NA,26=16=128,0.935@23.95,146.05	12.31	OK,OK,NA,11=5=57,0.706@8.99,64.01	15.48	OK,OK,NA,15=11=71,0.957@15.02,81.98	30.63	13.895	16.735	11.21	Up
Exoc3l	MmuINT0059704	chr8:107819085-107819159	75	chr8:107819160-107819335=107818865-107819084:-	IR-S	31.94	SOK,SOK,NA,202=179=406,1@251.37,535.63	29.55	SOK,SOK,NA,95=103=236,1@128.25,305.75	34.99	SOK,SOK,NA,107=76=170,0.991@123.51,229.49	14.81	SOK,SOK,NA,34=47=233,0.963@46.5,267.5	14.4	SOK,SOK,NA,14=21=104,0.921@20.02,118.98	15.13	SOK,SOK,NA,20=26=129,0.906@26.48,148.52	32.27	14.765	17.505	14.42	Up
Csf2ra	MmuINT0042764	chr19:61301725-61301830	106	chr19:61301831-61301958=61301695-61301724:-	IR-S	37.57	OK,OK,NA,26=13=25,0.99@31.49,52.33	31.03	VLOW,OK,NA,7=8=14,0.853@12.56,27.92	44.28	VLOW,LOW,NA,19=5=11,0.641@19.19,24.15	16.01	OK,SOK,NA,14=11=53,0.985@17.83,93.56	11.66	OK,OK,NA,7=2=25,0.687@5.61,42.48	19.54	OK,OK,NA,7=9=28,0.77@12.37,50.93	37.655	15.6	22.055	11.49	Up
Tagln	MmuINT0156812	chr9:45738599-45738915	317	chr9:45738916-45739018=45737711-45738598:-	IR-S	95.45	OK,OK,NA,24=18=1,0.719@41.04,1.96	100	VLOW,VLOW,NA,14=8=0,0.662@22,0	90.91	VLOW,VLOW,NA,10=10=1,0.762@19.09,1.91	23.26	OK,OK,NA,11=9=33,0.4@12.33,40.67	18.92	LOW,LOW,NA,3=4=15,0.558@4.16,17.84	26.53	LOW,LOW,NA,8=5=18,0.223@8.22,22.78	95.455	22.725	72.73	64.38	Up
Fuz	MmuINT0066585	chr7:52154609-52154681	73	chr7:52154544-52154608=52154682-52154756:+	IR-S	24.24	OK,OK,NA,4=12=25,0.439@9.94,31.06	18.75	VLOW,VLOW,NA,3=3=13,0.762@3.56,15.44	29.41	VLOW,VLOW,NA,1=9=12,0.173@6.47,15.53	8.24	OK,OK,NA,4=3=39,0.892@3.79,42.21	2.7	LOW,LOW,NA,1=0=18,0.714@0.51,18.49	12.5	OK,OK,NA,3=3=21,0.892@3.38,23.62	24.08	7.6	16.48	6.25	Up
Dmpk	MmuINT0050317	chr7:19676390-19677029	640	chr7:19676278-19676389=19677030-19677193:+	IR-S	24.44	OK,OK,NA,7=15=34,0.33@13.69,42.31	34.88	VLOW,VLOW,NA,5=10=14,0.466@10.12,18.88	14.89	OK,OK,NA,2=5=20,0.452@4.02,22.98	9.31	SOK,SOK,NA,10=28=185,0.26@20.76,202.24	9.84	SOK,SOK,NA,4=15=87,0.199@10.43,95.57	8.84	SOK,SOK,NA,6=13=98,0.588@10.34,106.66	24.885	9.34	15.545	5.05	Up
Gpt	MmuINT0073470	chr15:76529320-76529425	106	chr15:76529145-76529319=76529426-76529581:+	IR-S	43.59	OK,OK,NA,17=17=22,0.985@24.41,31.59	39.53	VLOW,VLOW,NA,6=11=13,0.814@11.86,18.14	48.57	VLOW,VLOW,NA,11=6=9,0.814@12.63,13.37	28.16	OK,OK,NA,18=11=37,0.904@18.59,47.41	33.33	VLOW,VLOW,NA,6=8=14,0.926@9.33,18.67	24.59	OK,OK,NA,12=3=23,0.34@9.34,28.66	44.05	28.96	15.09	6.2	Up
Ddx11	MmuINT0047551	chr17:66498440-66498552	113	chr17:66498371-66498439=66498553-66498653:+	IR-S	41.75	OK,OK,NA,13=30=30,0.666@30.48,42.52	44	VLOW,VLOW,NA,6=16=14,0.554@15.84,20.16	39.62	LOW,LOW,NA,7=14=16,0.77@14.66,22.34	21.62	SOK,SOK,NA,20=28=87,0.982@29.19,105.81	21.57	OK,OK,NA,9=13=40,0.931@13.37,48.63	21.67	OK,OK,NA,11=15=47,0.815@15.82,57.18	41.81	21.62	20.19	17.95	Up
Tagln	MmuINT0156810	chr9:45739561-45739664	104	chr9:45739665-45739856=45739383-45739560:-	IR-S	92.98	OK,OK,NA,24=29=2,0.986@51.14,3.86	100	VLOW,VLOW,NA,7=20=0,0.476@27,0	86.67	VLOW,VLOW,NA,17=9=2,0.817@24.27,3.73	25.23	OK,OK,NA,13=14=40,0.987@16.9,50.1	33.33	LOW,LOW,NA,7=10=17,0.918@11.33,22.67	17.86	OK,OK,NA,6=4=23,0.873@5.89,27.11	93.335	25.595	67.74	53.34	Up
Tagln	MmuINT0156811	chr9:45739019-45739382	364	chr9:45739383-45739560=45738916-45739018:-	IR-S	91.49	OK,OK,NA,20=23=2,0.668@41.17,3.83	100	VLOW,VLOW,NA,9=13=0,0.814@22,0	84	VLOW,VLOW,NA,11=10=2,0.4@19.32,3.68	20.66	OK,OK,NA,12=13=48,0.715@15.08,57.92	19.3	OK,OK,NA,5=6=23,0.762@6.56,27.44	21.88	OK,OK,NA,7=7=25,0.687@8.53,30.47	92	20.59	71.41	62.12	Up
Atp5sl	MmuINT0021445	chr7:26405484-26405914	431	chr7:26404512-26405483=26405915-26406111:+	IR-S	46.48	LOW,LOW,NA,19=14=19,0.4@24.17,27.83	39.13	VLOW,VLOW,NA,9=9=14,0.537@12.52,19.48	60	VLOW,VLOW,NA,10=5=5,0.289@12,8	16.28	OK,OK,NA,6=8=36,0.611@8.14,41.86	15.56	LOW,LOW,NA,2=5=19,0.679@4.05,21.95	17.07	LOW,LOW,NA,4=3=17,0.558@4.1,19.9	49.565	16.315	33.25	22.06	Up
Abi1	MmuEX0003242	chr2:22818734-22818748	15	chr2:22826603,22818734-22818748,22818021	MIC	46.06	SOK,SOK,SOK,na,na@338.54,396.46	45.13	SOK,SOK,SOK,na,na@176.46,214.54	47.1	SOK,SOK,SOK,na,na@162.02,181.98	20.04	SOK,SOK,SOK,na,na@191.98,766.02	17.69	SOK,SOK,SOK,na,na@80.84,376.16	22.13	SOK,SOK,SOK,na,na@110.87,390.13	46.115	19.91	26.205	23	Up
Idh3g	MmuEX0023592	chrX:71027637-71027648	12	chrX:71028014,71027637-71027648,71027442	MIC	77.48	SOK,SOK,SOK,na,na@1344.28,390.72	76.15	SOK,SOK,SOK,na,na@724.19,226.81	79.08	SOK,SOK,SOK,na,na@619.99,164.01	60.32	SOK,SOK,SOK,na,na@1070.68,704.32	59.46	SOK,SOK,SOK,na,na@484.60,330.40	61.04	SOK,SOK,SOK,na,na@585.98,374.02	77.615	60.25	17.365	15.11	Up
Ralgapa1	MmuEX0038609	chr12:56822393-56822474	82	chr12:56823761,56822393-56822474,56820695	S	73.52	SOK,SOK,SOK,B2,S@98.52,35.48	76.84	LOW,LOW,LOW,B2,S@59.94,18.06	69.11	VLOW,VLOW,VLOW,B2,S@38.70,17.30	52.49	SOK,SOK,SOK,B2,S@70.34,63.66	55.7	VLOW,VLOW,VLOW,B2,S@23.95,19.05	51.03	OK,OK,OK,B2,S@46.44,44.56	72.975	53.365	19.61	13.41	Up
Mthfd2l	MmuEX0030013	chr5:91361938-91361971	34	chr5:91360459,91361938-91361971,91375816	S	78.34	SOK,SOK,SOK,B2,S@159.81,44.19	78.01	LOW,LOW,LOW,B2,S@95.95,27.05	78.84	VLOW,VLOW,VLOW,B2,S@63.86,17.14	58.14	SOK,SOK,SOK,B2,S@115.12,82.88	60.44	OK,SOK,OK,B2,S@56.81,37.19	56.1	SOK,SOK,SOK,B2,S@58.34,45.66	78.425	58.27	20.155	17.57	Up
Atxn1	MmuEX0007056	chr13:46051824-46051944	121	chr13:46060184,46051824-46051944,45947825	S	93.44	OK,OK,OK,OK,S@55.13,3.87	94.12	LOW,LOW,LOW,OK,C1@31.06,1.94	92.59	VLOW,VLOW,VLOW,B1,S@24.07,1.93	74.6	OK,OK,OK,OK,S@41.03,13.97	62.5	VLOW,VLOW,VLOW,B1,S@16.25,9.75	87.1	LOW,LOW,LOW,OK,S@25.26,3.74	93.355	74.8	18.555	5.49	Up
Slit2	MmuEX0043691	chr5:48612206-48612229	24	chr5:48611319,48612206-48612229,48615892	S	38.74	OK,OK,OK,OK,S@21.31,33.69	44.3	LOW,LOW,LOW,OK,S@14.18,17.82	31	LOW,LOW,LOW,OK,S@7.13,15.87	16.71	OK,SOK,OK,B1,S@15.21,75.79	15.93	OK,OK,OK,B1,S@6.05,31.95	17.27	OK,OK,OK,OK,S@9.15,43.85	37.65	16.6	21.05	13.73	Up
Trim46	MmuEX0048926	chr3:89040225-89040522	298	chr3:89041539,89040225-89040522,89039214	S	64.12	OK,OK,OK,OK,S@51.30,28.70	70.77	LOW,LOW,LOW,OK,S@25.48,10.52	59.04	LOW,LOW,LOW,OK,S@25.98,18.02	48.07	SOK,SOK,SOK,OK,S@71.62,77.38	50.23	OK,OK,OK,OK,S@31.14,30.86	46.56	OK,OK,OK,OK,S@40.51,46.49	64.905	48.395	16.51	8.81	Up
Zcwpw1	MmuEX0052857	chr5:138258121-138258204	84	chr5:138253328,138258121-138258204,138258686	S	82.28	OK,OK,OK,OK,S@59.24,12.76	77.78	LOW,LOW,LOW,OK,S@31.11,8.89	88.24	LOW,LOW,LOW,OK,S@28.24,3.76	53.45	OK,OK,OK,OK,S@47.57,41.43	48.15	LOW,LOW,LOW,OK,S@19.26,20.74	58.06	LOW,LOW,LOW,B1,S@28.45,20.55	83.01	53.105	29.905	19.72	Up
Ralgps2	MmuEX0038672	chr1:158814664-158814756	93	chr1:158817222,158814664-158814756,158799698	S	100	OK,OK,OK,OK,S@59.00,0.00	100	LOW,LOW,LOW,OK,S@32.00,0.00	100	LOW,LOW,LOW,OK,S@27.00,0.00	82.27	SOK,SOK,SOK,OK,S@152.20,32.80	88.1	OK,OK,OK,OK,S@69.60,9.40	78.15	SOK,SOK,SOK,OK,S@82.84,23.16	100	83.125	16.875	11.9	Up
Myl4	MmuEX0030395	chr11:104443308-104443343	36	chr11:104441743+104441789,104443308-104443343,104445292	S	32.34	OK,OK,OK,B2,S@22.31,46.69	30.8	LOW,OK,LOW,B1,S@12.32,27.68	34.67	VLOW,LOW,VLOW,B2,S@10.05,18.95	8.56	OK,OK,OK,Bn,S@2.57,27.43	12.22	LOW,OK,LOW,Bn,S@2.69,19.31	0	N,VLOW,N,Bn,S@0.00,8.00	32.735	6.11	26.625	18.58	Up
Utrn	MmuEX0051174	chr10:12470263-12470340	78	chr10:12485069,12470263-12470340,12465145	S	31.36	OK,OK,OK,B1,C1@30.42,66.58	31.99	OK,OK,OK,B1,C1@18.87,40.13	30.39	OK,OK,LOW,B1,C1@11.55,26.45	15.41	OK,OK,OK,B1,S@8.48,46.52	9.55	OK,OK,OK,B1,S@2.67,25.33	22.22	LOW,LOW,LOW,B1,S@6.00,21.00	31.19	15.885	15.305	8.17	Up
Dclre1b	MmuEX0013911	chr3:103611995-103612021	27	chr3:103612823,103611995-103612021+103612160,103611499	S	79.52	SOK,SOK,SOK,B1,S@118.48,30.52	73.33	OK,OK,OK,B1,S@57.20,20.80	86.84	OK,OK,OK,B1,S@61.66,9.34	58.14	SOK,SOK,SOK,OK,S@98.84,71.16	61.29	OK,OK,OK,OK,S@45.97,29.03	55.74	OK,OK,OK,OK,S@52.95,42.05	80.085	58.515	21.57	12.04	Up
Pikfyve	MmuEX0035194	chr1:65239108-65239140	33	chr1:65238868,65239108-65239140,65242230	S	32.78	SOK,SOK,SOK,B2,S@39.01,79.99	30.2	OK,OK,OK,B2,S@20.84,48.16	36.44	OK,OK,OK,B1,S@18.22,31.78	17.41	SOK,SOK,SOK,B1,S@18.98,90.02	13.27	OK,OK,OK,OK,S@7.17,46.83	21.63	OK,OK,OK,B1,S@11.90,43.10	33.32	17.45	15.87	8.57	Up
Zfp251	MmuEX0053122	chr15:76700712-76700844	133	chr15:76701083,76700712-76700844,76700350	S	80.45	SOK,SOK,SOK,OK,S@96.54,23.46	72.22	OK,OK,OK,OK,S@44.78,17.22	90.16	OK,OK,OK,OK,S@52.29,5.71	62.64	SOK,SOK,SOK,OK,S@92.71,55.29	65.33	OK,OK,OK,OK,S@40.50,21.50	60.75	OK,OK,OK,OK,S@52.25,33.75	81.19	63.04	18.15	6.89	Up
Rgs12	MmuEX0039621	chr5:35373117-35373270	154	chr5:35372739,35373117-35373270,35374520	S	84.25	SOK,SOK,SOK,OK,S@98.57,18.43	80.82	OK,OK,OK,OK,S@53.34,12.66	88.89	OK,OK,OK,OK,S@45.33,5.67	68.1	SOK,SOK,SOK,OK,S@132.79,62.21	65.81	OK,OK,OK,OK,S@63.84,33.16	70.43	OK,OK,OK,B1,S@69.02,28.98	84.855	68.12	16.735	10.39	Up
Pctp	MmuEX0034087	chr11:89847407-89847474	68	chr11:89848510,89847407-89847474,89846070	S	84.87	SOK,SOK,SOK,OK,S@93.36,16.64	85.71	OK,OK,OK,OK,S@55.71,9.29	83.67	OK,OK,OK,OK,S@37.65,7.35	65.81	OK,OK,OK,OK,S@63.84,33.16	68	LOW,LOW,LOW,OK,S@28.56,13.44	64.18	OK,OK,OK,OK,S@35.30,19.70	84.69	66.09	18.6	15.67	Up
Tfdp2	MmuEX0047063	chr9:96190999-96191046	48	chr9:96188141,96190999-96191046,96195384	S	64.08	SOK,SOK,SOK,OK,S@108.30,60.70	63.03	OK,OK,OK,OK,S@61.14,35.86	65.52	OK,OK,OK,OK,C1@47.17,24.83	37.96	SOK,SOK,SOK,OK,S@64.15,104.85	34.51	OK,OK,OK,OK,C1@26.23,49.77	40.91	OK,OK,OK,OK,S@38.05,54.95	64.275	37.71	26.565	22.12	Up
Prss16	MmuEX0037439	chr13:22096960-22097101	142	chr13:22097851,22096960-22097101,22095194	S	73.1	SOK,SOK,SOK,OK,S@108.19,39.81	77.08	OK,OK,OK,OK,S@65.52,19.48	68	OK,OK,OK,OK,S@42.84,20.16	57.35	SOK,SOK,SOK,OK,S@61.36,45.64	56.86	LOW,LOW,LOW,OK,S@22.74,17.26	57.65	OK,OK,OK,OK,S@38.63,28.37	72.54	57.255	15.285	10.35	Up
Cbx5	MmuEX0009400	chr15:103045453-103045552	100	chr15:103070164,103045453-103045552+103045556,103043685	S	26.84	SOK,SOK,SOK,B2,S@213.11,580.89	27.49	SOK,SOK,SOK,B2,S@116.01,305.99	26.1	SOK,SOK,SOK,B2,S@97.09,274.91	6.89	SOK,SOK,SOK,B2,S@66.76,902.24	6.15	SOK,SOK,SOK,B2,S@27.61,421.39	7.55	SOK,SOK,SOK,B2,S@39.26,480.74	26.795	6.85	19.945	18.55	Up
Ipo11	MmuEX0024350	chr13:107626292-107626506	215	chr13:107632169,107626292-107626506,107613131	S	69.03	SOK,SOK,SOK,B2,S@444.55,199.45	71.85	SOK,SOK,SOK,B2,S@250.04,97.96	65.83	SOK,SOK,SOK,B2,S@194.86,101.14	22.21	SOK,SOK,SOK,B2,S@105.72,370.28	19.32	SOK,SOK,SOK,B2,S@40.57,169.43	24.59	SOK,SOK,SOK,B2,S@65.41,200.59	68.84	21.955	46.885	41.24	Up
Hmga1	MmuEX0023026	chr17:27693897-27694011	115	chr17:27693654+27693694,27693897-27694011,27696478	S	51.4	SOK,SOK,SOK,B2,S@472.37,446.63	52.96	SOK,SOK,SOK,B2,S@266.92,237.08	49.55	SOK,SOK,SOK,B2,S@205.63,209.37	32.28	SOK,SOK,SOK,B2,S@901.58,1891.42	35.34	SOK,SOK,SOK,B2,S@475.68,870.32	29.54	SOK,SOK,SOK,B2,S@427.44,1019.56	51.255	32.44	18.815	14.21	Up
Flywch1	MmuEX0019365	chr17:23907202-23907295	94	chr17:23908382,23907202-23907295+23907299,23900285	S	63.55	SOK,SOK,SOK,OK,S@228.14,130.86	63.02	SOK,SOK,SOK,OK,S@136.12,79.88	64.37	SOK,SOK,SOK,OK,S@92.05,50.95	41.51	SOK,SOK,SOK,OK,S@124.53,175.47	41.05	SOK,SOK,SOK,OK,S@55.01,78.99	41.88	SOK,SOK,SOK,OK,S@69.52,96.48	63.695	41.465	22.23	21.14	Up
Prrc2b	MmuEX0037404	chr2:32068407-32070467	2061	chr2:32067811,32068407-32070467,32071566	S	52.26	SOK,SOK,SOK,OK,S@325.06,296.94	52.13	SOK,SOK,SOK,OK,S@177.24,162.76	52.43	SOK,SOK,SOK,OK,S@147.85,134.15	35.17	SOK,SOK,SOK,OK,S@285.23,525.77	35.47	SOK,SOK,SOK,OK,S@127.34,231.66	34.93	SOK,SOK,SOK,OK,S@157.88,294.12	52.28	35.2	17.08	16.66	Up
Nbr1	MmuEX0031025	chr11:101433776-101433886	111	chr11:101433291,101433776-101433886,101434122	S	64.47	SOK,SOK,SOK,OK,S@564.11,310.89	64.17	SOK,SOK,SOK,OK,S@302.88,169.12	64.83	SOK,SOK,SOK,OK,S@261.26,141.74	46.29	SOK,SOK,SOK,OK,S@310.14,359.86	43.24	SOK,SOK,SOK,OK,S@137.50,180.50	49.15	SOK,SOK,SOK,OK,S@173.01,178.99	64.5	46.195	18.305	15.02	Up
Palm	MmuEX0033522	chr10:79279537-79279668	132	chr10:79277986,79279537-79279668,79281786	S	82.3	SOK,SOK,SOK,OK,S@915.18,196.82	83.61	SOK,SOK,SOK,OK,S@468.22,91.78	80.98	SOK,SOK,SOK,OK,S@447.01,104.99	66.95	SOK,SOK,SOK,OK,S@524.22,258.78	65.26	SOK,SOK,SOK,OK,S@204.92,109.08	68.1	SOK,SOK,SOK,OK,S@319.39,149.61	82.295	66.68	15.615	12.88	Up
Tmem44	MmuEX0047980	chr16:30549479-30549543	65	chr16:30550449,30549479-30549543+30549547,30547555	S	28.69	SOK,SOK,SOK,B1,S@161.52,401.48	29.62	SOK,SOK,SOK,OK,S@86.19,204.81	27.7	SOK,SOK,SOK,B1,S@75.34,196.66	10.47	OK,OK,OK,OK,S@9.95,85.05	6.49	OK,OK,OK,OK,S@2.66,38.34	13.68	OK,OK,OK,OK,S@7.39,46.61	28.66	10.085	18.575	14.02	Up
Dbp	MmuEX0013795	chr7:52961976-52962086	111	chr7:52961132,52961976-52962086+52962386,52963630	S	71.12	SOK,SOK,SOK,OK,S@223.32,90.68	68.42	SOK,SOK,SOK,OK,S@98.52,45.48	73.47	SOK,SOK,SOK,OK,S@124.90,45.10	54.31	SOK,SOK,SOK,OK,S@82.55,69.45	61.64	OK,OK,OK,OK,S@36.37,22.63	50	OK,OK,OK,OK,S@46.50,46.50	70.945	55.82	15.125	6.78	Up
Trim46	MmuEX0048930	chr3:89042588-89042625	38	chr3:89042820,89042588-89042625,89041841	S	51.81	OK,OK,OK,OK,S@31.60,29.40	49.7	VLOW,VLOW,VLOW,B1,S@16.40,16.60	54.37	VLOW,VLOW,VLOW,OK,S@15.22,12.78	35.64	SOK,SOK,SOK,OK,S@36.71,66.29	35.02	OK,OK,OK,OK,S@15.06,27.94	36.08	OK,OK,OK,OK,S@21.65,38.35	52.035	35.55	16.485	13.62	Up
Taf4b	MmuEX0046215	chr18:14963226-14963348	123	chr18:14963136,14963226-14963348,14965854	S	95.8	OK,OK,OK,OK,S@45.98,2.02	92.91	VLOW,VLOW,VLOW,B1,S@26.01,1.99	100	VLOW,VLOW,VLOW,OK,S@20.00,0.00	79.32	OK,OK,OK,OK,S@70.59,18.41	75.93	OK,OK,OK,OK,S@34.17,10.83	82.92	OK,OK,OK,OK,S@36.48,7.52	96.455	79.425	17.03	9.99	Up
Esco1	MmuEX0017371	chr18:10595674-10595873	200	chr18:10596337,10595674-10595873,10588548	S	80.17	LOW,LOW,LOW,B2,C1@87.39,21.61	79.71	VLOW,VLOW,VLOW,B2,C1@49.42,12.58	80.77	VLOW,VLOW,VLOW,B2,S@37.96,9.04	58.02	SOK,SOK,SOK,B2,C1@74.27,53.73	44.44	OK,OK,LOW,B2,C1@23.11,28.89	68.89	LOW,LOW,VLOW,B2,C1@52.36,23.64	80.24	56.665	23.575	10.82	Up
Traf1	MmuEX0048684	chr2:34811716-34811800	85	chr2:34813479,34811716-34811800,34804624	S	100	OK,OK,OK,OK,S@43.00,0.00	100	VLOW,VLOW,VLOW,OK,S@17.00,0.00	100	VLOW,VLOW,VLOW,OK,S@26.00,0.00	80.77	OK,OK,OK,OK,S@37.96,9.04	70.37	VLOW,VLOW,VLOW,OK,S@16.19,6.81	92	VLOW,VLOW,VLOW,B1,S@22.08,1.92	100	81.185	18.815	8	Up
Dixdc1	MmuEX0014761	chr9:50490642-50490731	90	chr9:50491830,50490642-50490731,50490305+50490319	S	80.95	OK,OK,OK,OK,S@46.14,10.86	100	VLOW,VLOW,VLOW,OK,S@23.00,0.00	70	LOW,LOW,LOW,OK,S@23.80,10.20	49.15	OK,OK,OK,OK,S@43.25,44.75	44.44	LOW,LOW,LOW,OK,S@17.33,21.67	53.12	LOW,LOW,LOW,OK,S@26.03,22.97	85	48.78	36.22	16.88	Up
Thbs3	MmuEX0047174	chr3:89020603-89020809	207	chr3:89019246,89020603-89020809,89021607	S	88	OK,OK,OK,OK,S@41.36,5.64	92.31	VLOW,VLOW,VLOW,OK,S@23.08,1.92	83.33	VLOW,VLOW,VLOW,OK,S@18.33,3.67	68.42	SOK,SOK,SOK,OK,S@109.47,50.53	68.83	OK,OK,OK,OK,S@44.74,20.26	68.14	OK,OK,OK,OK,S@64.73,30.27	87.82	68.485	19.335	14.5	Up
Ppfibp1	MmuEX0036531	chr6:146948184-146948216	33	chr6:146946803,146948184-146948216,146949463	S	76.46	SOK,SOK,SOK,OK,S@792.89,244.11	79.15	SOK,SOK,SOK,OK,S@467.78,123.22	72.97	SOK,SOK,SOK,OK,S@325.45,120.55	37.11	SOK,SOK,SOK,OK,S@514.72,872.28	35.92	SOK,SOK,SOK,OK,S@228.45,407.55	38.13	SOK,SOK,SOK,OK,S@286.36,464.64	76.06	37.025	39.035	34.84	Up
Inpp4a	MmuEX0024183	chr1:37440184-37440216	33	chr1:37436905+37437022,37440184-37440216,37444543	S	72.92	OK,SOK,OK,OK,S@61.98,23.02	65.79	OK,OK,OK,OK,S@35.53,18.47	86.27	LOW,LOW,LOW,OK,S@26.74,4.26	52.62	OK,OK,OK,OK,S@27.89,25.11	55.24	VLOW,N,N,OK,S@9.39,17.61	51.41	VLOW,LOW,VLOW,OK,S@18.51,17.49	76.03	53.325	22.705	10.55	Up
Cd97	MmuEX0010283	chr8:86255802-86255936	135	chr8:86257313,86255802-86255936,86253424	C3	75.38	SOK,SOK,SOK,B2,C2@263.08,85.92	73.57	SOK,SOK,VLOW,B2,C2@144.93,52.07	77.78	SOK,SOK,N,B2,C2@118.23,33.77	38.78	SOK,SOK,SOK,B2,C3@118.67,187.33	40.4	SOK,SOK,LOW,B2,C3@56.16,82.84	37.45	SOK,SOK,OK,B2,C3@62.54,104.46	75.675	38.925	36.75	33.17	Up
Epb4.1l2	MmuEX0016999	chr10:25221384-25221437	54	chr10:25208899,25221384-25221437,25221630	C2	51.14	SOK,SOK,SOK,B2,C2@186.66,178.34	48.1	SOK,SOK,SOK,B2,C2@102.93,111.07	55.67	SOK,SOK,VLOW,B2,C3@84.06,66.94	16.07	SOK,SOK,SOK,B2,C2@112.01,584.99	15.67	SOK,SOK,SOK,B2,C2@48.58,261.42	16.39	SOK,SOK,SOK,B2,C2@63.43,323.57	51.885	16.03	35.855	31.71	Up
Bin1	MmuEX0007975	chr18:32585878-32586006	129	chr18:32584621,32585878-32586006,32591637	C2	72.51	SOK,SOK,SOK,B1,C2@614.16,232.84	77.49	SOK,SOK,SOK,B1,C2@372.73,108.27	66.36	SOK,SOK,SOK,B1,C2@242.88,123.12	42.9	SOK,SOK,SOK,B1,C2@675.25,898.75	46.95	SOK,SOK,SOK,B1,C2@339.45,383.55	39.62	SOK,SOK,SOK,B1,C2@337.17,513.83	71.925	43.285	28.64	19.41	Up
Cask	MmuEX0009247	chrX:13128073-13128108	36	chrX:13129499,13128073-13128108,13126487	C1	85.15	OK,OK,LOW,B1,C2@71.53,12.47	79.93	LOW,OK,VLOW,B1,C2@30.37,7.63	89.64	OK,OK,VLOW,B1,C2@41.23,4.77	67.05	SOK,SOK,SOK,B1,C2@126.05,61.95	58.34	OK,OK,OK,B1,C2@48.42,34.58	74.47	SOK,SOK,OK,B1,C2@78.19,26.81	84.785	66.405	18.38	5.46	Up
Magi1	MmuEX0027548	chr6:93654271-93654354	84	chr6:93657998,93654271-93654354,93651369+93651375	S	67.84	SOK,SOK,SOK,OK,S@113.29,53.71	69.49	SOK,SOK,SOK,OK,S@69.49,30.51	65.43	OK,OK,OK,OK,S@43.84,23.16	41.67	SOK,SOK,SOK,OK,S@56.67,79.33	42.86	OK,OK,OK,OK,S@23.57,31.43	40.87	OK,OK,OK,OK,S@33.10,47.90	67.46	41.865	25.595	22.57	Up
Spna2	MmuEX0044723	chr2:29869678-29869692	15	chr2:29869358,29869678-29869692,29871109	MIC	68.96	SOK,SOK,SOK,na,na@923.37,415.63	69.26	SOK,SOK,SOK,na,na@540.23,239.77	68.54	SOK,SOK,SOK,na,na@383.14,175.86	34.52	SOK,SOK,SOK,na,na@560.60,1063.40	32.39	SOK,SOK,SOK,na,na@242.60,506.40	36.31	SOK,SOK,SOK,na,na@317.71,557.29	68.9	34.35	34.55	32.23	Up

## Sheet: Just alt exonic events
GENE	EVENT	COORD	LENGTH	FullCO	COMPLEX	Endoth_Nova2_Cont	Endoth_Nova2_Cont-Q	Endoth_Nova2_Cont1b	Endoth_Nova2_Cont1b-Q	Endoth_Nova2_Cont2b	Endoth_Nova2_Cont2b-Q	Endoth_Nova2_KD	Endoth_Nova2_KD-Q	Endoth_Nova2_KD1	Endoth_Nova2_KD1-Q	Endoth_Nova2_KD2	Endoth_Nova2_KD2-Q	Average_control	Average_KD	Difference_between_means	Up / Down
Scmh1	MmuEX0041243	chr4:120134618-120134760	143	chr4:120126380,120134618-120134760,120135680	C1	SOK,SOK,OK,OK,C1@45.19,61.81	39.93	LOW,OK,VLOW,OK,C1@21.56,32.44	44.64	OK,OK,LOW,OK,C1@23.66,29.34	66.73	OK,SOK,OK,OK,C1@64.06,31.94	72.13	VLOW,LOW,VLOW,B1,C1@29.57,11.43	63.18	LOW,OK,VLOW,OK,C1@34.75,20.25	42.285	67.655	25.37	18.54	Down
Arfgap2	MmuEX0005709	chr2:91109227-91109268	42	chr2:91108665,91109227-91109268,91109609	C1	OK,OK,OK,OK,C1@40.64,49.36	42.11	OK,OK,LOW,OK,C2@22.74,31.26	50	VLOW,VLOW,VLOW,OK,C1@18.00,18.00	66.67	OK,OK,OK,OK,S@63.34,31.66	64.29	OK,OK,OK,OK,S@29.57,16.43	68.97	OK,OK,OK,OK,S@33.80,15.20	46.055	66.63	20.575	14.29	Down
Nutf2	MmuEX0032832	chr8:108390338-108390573	236	chr8:108385056,108390338-108390573,108399434	C1	OK,OK,OK,B1,C1@9.39,44.61	19.3	OK,OK,OK,B1,C1@6.56,27.44	14.29	LOW,LOW,LOW,B1,S@2.86,17.14	33.33	OK,OK,OK,B1,C1@16.66,33.34	31.03	VLOW,VLOW,VLOW,B2,C1@5.90,13.10	34.78	LOW,LOW,LOW,B1,C1@10.78,20.22	16.795	32.905	16.11	11.73	Down
Zfp280d	MmuEX0053184	chr9:72199332-72199377	46	chr9:72186855,72199332-72199377,72208093+72208100	C1	SOK,SOK,OK,OK,C1@72.89,36.11	65.96	OK,OK,OK,OK,C1@36.28,18.72	67.8	OK,OK,LOW,OK,C1@36.61,17.39	90.7	SOK,SOK,SOK,OK,S@101.58,10.42	91.68	OK,OK,OK,OK,S@45.84,4.16	89.9	OK,OK,OK,OK,S@55.74,6.26	66.88	90.79	23.91	22.1	Down
Bcl2l12	MmuEX0007843	chr7:52248114-52248401	288	chr7:52249550,52248114-52248401,52246824	C1	SOK,SOK,SOK,OK,C2@128.54,58.46	69.9	OK,OK,OK,OK,C2@62.21,26.79	67.69	OK,SOK,OK,OK,C2@66.34,31.66	83.74	SOK,SOK,SOK,OK,C1@179.20,34.80	85.32	SOK,SOK,OK,OK,C2@86.17,14.83	82.34	SOK,SOK,SOK,OK,C1@93.04,19.96	68.795	83.83	15.035	12.44	Down
Zbtb7c	MmuEX0052704	chr18:76255091-76255432	342	chr18:76171344,76255091-76255432,76296481	C1	SOK,SOK,SOK,OK,S@8.62,102.38	7.84	OK,OK,OK,OK,S@4.31,50.69	7.69	OK,OK,OK,OK,S@4.31,51.69	25.71	OK,OK,OK,OK,C1@11.31,32.69	29.41	VLOW,VLOW,VLOW,B1,S@6.47,15.53	22.22	VLOW,VLOW,VLOW,B1,C1@4.89,17.11	7.765	25.815	18.05	14.38	Down
Slc25a40	MmuEX0042921	chr5:8427196-8427267	72	chr5:8423039,8427196-8427267,8427408	C1	OK,OK,OK,OK,C1@22.97,72.03	17.95	OK,OK,OK,OK,S@8.26,37.74	30.67	OK,OK,OK,OK,C1@15.03,33.97	42.5	SOK,SOK,SOK,OK,C1@48.45,65.55	44.93	LOW,LOW,LOW,OK,C1@22.46,27.53	40.66	OK,OK,OK,OK,C1@26.02,37.98	24.31	42.795	18.485	9.99	Down
Mrps10	MmuEX0029715	chr17:47509525-47509594	70	chr17:47509440,47509522+47509525-47509594,47514709	C1	SOK,SOK,N,B2,C2@120.22,82.78	59.42	SOK,SOK,N,B2,C2@65.36,44.64	58.97	OK,OK,N,B2,C2@54.84,38.16	77.72	SOK,SOK,N,B2,C1@254.14,72.86	76.88	SOK,SOK,N,B2,C1@117.63,35.37	78.46	SOK,SOK,N,B2,C1@136.52,37.48	59.195	77.67	18.475	17.46	Down
Btbd10	MmuEX0008367	chr7:120495295-120495419	125	chr7:120508419,120495295-120495419+120495452,120479032	C1	SOK,SOK,SOK,B1,C2@57.51,232.49	22.31	SOK,SOK,OK,B1,C2@35.47,123.53	16.96	SOK,SOK,OK,OK,C3@22.22,108.78	37.73	SOK,SOK,SOK,OK,C2@126.02,207.98	35.45	SOK,SOK,OK,B1,C2@52.82,96.18	39.62	SOK,SOK,SOK,OK,C2@73.30,111.70	19.635	37.535	17.9	13.14	Down
1700086O06Rik	MmuEX0000598	chr18:38400493-38400607	115	chr18:38409368+38409832,38400493-38400607,38398843	C1	SOK,SOK,SOK,OK,C1@67.19,120.81	34.64	SOK,SOK,OK,OK,C1@35.68,67.32	37.1	OK,OK,OK,OK,C2@31.54,53.47	58.69	SOK,SOK,SOK,B1,C2@99.19,69.81	63.46	OK,OK,LOW,B1,C2@53.94,31.06	54.13	OK,OK,LOW,B1,C2@45.47,38.53	35.87	58.795	22.925	17.03	Down
D4Wsu53e	MmuEX0013588	chr4:134481692-134481736	45	chr4:134481347,134481692-134481736,134482650	C1	SOK,SOK,SOK,B1,C1@162.30,503.70	27.12	SOK,SOK,SOK,B1,C1@101.70,273.30	21	SOK,SOK,SOK,B1,C1@61.11,229.89	39.58	SOK,SOK,SOK,B1,C1@182.86,279.14	38.89	SOK,SOK,SOK,B2,C1@77.78,122.22	40.11	SOK,SOK,SOK,B1,C1@105.09,156.91	24.06	39.5	15.44	11.77	Down
Ncor1	MmuEX0031185	chr11:62147165-62147658	494	chr11:62147998,62147165-62147658,62144426	C1	SOK,SOK,SOK,OK,C2@261.04,319.96	46.32	SOK,SOK,SOK,B1,C2@142.20,164.80	43.46	SOK,SOK,SOK,OK,C2@119.08,154.92	65.45	SOK,SOK,SOK,OK,C2@437.21,230.79	58	SOK,SOK,SOK,OK,C2@169.94,123.06	72.71	SOK,SOK,SOK,OK,C1@272.66,102.34	44.89	65.355	20.465	11.68	Down
Ntan1	MmuEX0032512	chr16:13826976-13827078	103	chr16:13819529,13826976-13827078,13827153	C1	SOK,SOK,SOK,OK,C1@258.68,317.32	47.85	SOK,SOK,SOK,OK,C1@147.86,161.14	41.64	SOK,SOK,SOK,OK,C1@111.18,155.82	71.64	SOK,SOK,SOK,OK,S@576.70,228.30	74.88	SOK,SOK,SOK,OK,S@281.55,94.45	68.9	SOK,SOK,SOK,OK,S@295.58,133.42	44.745	71.89	27.145	21.05	Down
Ppp1r12a	MmuEX0036680	chr10:107689813-107689980	168	chr10:107689000,107689813-107689980,107690381	C1	SOK,SOK,SOK,OK,C1@425.72,242.28	62.99	SOK,SOK,SOK,OK,C1@246.92,145.08	64.78	SOK,SOK,SOK,OK,C1@178.79,97.21	84.26	SOK,SOK,SOK,OK,S@641.22,119.78	85.97	SOK,SOK,SOK,OK,S@307.77,50.23	82.77	SOK,SOK,SOK,OK,S@333.56,69.44	63.885	84.37	20.485	17.99	Down
Phldb2	MmuEX0034878	chr16:45775081-45775200	120	chr16:45777826,45775057+45775081-45775200,45772388	C1	SOK,SOK,SOK,OK,S@287.47,227.53	56.3	SOK,SOK,SOK,OK,S@157.08,121.92	55.26	SOK,SOK,SOK,OK,S@130.41,105.59	85.46	SOK,SOK,SOK,OK,S@664.88,113.12	86.6	SOK,SOK,SOK,OK,S@301.37,46.63	84.55	SOK,SOK,SOK,OK,S@363.56,66.44	55.78	85.575	29.795	28.25	Down
Atp11c	MmuEX0006765	chrX:57482325-57482429	105	chrX:57489734,57482325-57482429,57478970	C1	OK,OK,OK,OK,S@29.29,32.71	41.82	VLOW,VLOW,VLOW,OK,S@13.38,18.62	53.52	VLOW,VLOW,VLOW,OK,C1@16.06,13.94	75.84	OK,OK,OK,OK,S@61.43,19.57	72.68	VLOW,VLOW,VLOW,OK,C1@23.26,8.74	77.95	OK,OK,OK,OK,S@38.20,10.80	47.67	75.315	27.645	19.16	Down
Mll3	MmuEX0029193	chr5:24800375-24800536	162	chr5:24804688,24800375-24800536+24800539,24798994+24799066	C2	OK,OK,VLOW,Bl,C3@40.50,21.50	71.43	LOW,LOW,N,Bn,C3@25.71,10.29	57.58	VLOW,VLOW,N,Bn,C2@14.97,11.03	85.71	OK,OK,N,Bl,C3@44.57,7.43	86.67	LOW,LOW,N,Bn,C3@24.27,3.73	84.62	VLOW,VLOW,N,Bn,C3@20.31,3.69	64.505	85.645	21.14	13.19	Down
Rcor3	MmuEX0039316	chr1:193932525-193932582	58	chr1:193940150,193932525-193932582,193925036	C2	SOK,SOK,OK,B1,C2@68.67,75.33	46	OK,OK,LOW,B1,C2@33.58,39.42	49.47	OK,OK,LOW,B1,C2@35.12,35.88	67.21	SOK,SOK,LOW,B2,C2@102.83,50.17	72.97	OK,OK,VLOW,B1,C2@46.70,17.30	63.3	OK,OK,VLOW,B2,C2@56.34,32.66	47.735	68.135	20.4	13.83	Down
Rims2	MmuEX0039868	chr15:39418080-39418331	252	chr15:39417308,39418080-39418331,39447815	C2	OK,OK,OK,Bn,C2@0.51,46.49	0	OK,OK,LOW,Bn,C2@0.00,26.00	2.44	OK,OK,VLOW,Bn,C2@0.51,20.49	17.24	OK,OK,LOW,B1,C2@8.79,42.21	14.29	VLOW,VLOW,N,OK,C3@2.29,13.71	18.64	OK,OK,VLOW,B1,C2@6.52,28.48	1.22	16.465	15.245	11.85	Down
Fbrsl1	MmuEX0018757	chr5:110810620-110810665	46	chr5:110825064,110810620-110810665,110808612	C2	OK,SOK,OK,OK,C1@69.03,23.97	81.6	OK,OK,LOW,OK,C1@40.80,9.20	66.59	LOW,OK,LOW,OK,S@28.63,14.37	91.82	OK,SOK,OK,OK,C1@87.23,7.77	95.81	LOW,OK,LOW,OK,C1@42.16,1.84	88.68	OK,OK,OK,OK,C1@45.23,5.77	74.095	92.245	18.15	7.08	Down
Etl4	MmuEX0017446	chr2:20727402-20729000	1599	chr2:20720410,20727402-20729000,20729529	C2	SOK,SOK,VLOW,B2,C3@66.38,100.62	41.94	OK,OK,N,B2,C3@36.91,51.09	37.39	OK,OK,N,B2,C3@29.54,49.46	61.43	SOK,SOK,N,B2,C2@69.42,43.58	58.73	OK,OK,N,B2,C3@29.36,20.64	63.64	OK,OK,N,B2,C2@40.09,22.91	39.665	61.185	21.52	16.79	Down
Phactr2	MmuEX0034669	chr10:12975116-12975127	12	chr10:12981572,12975116-12975127,12973685+12973699	C2	OK,SOK,OK,B1,C2@27.18,38.82	46.67	OK,OK,OK,B1,C2@16.33,18.67	34.15	OK,OK,LOW,B1,C1@10.59,20.41	55.56	OK,OK,OK,OK,S@21.11,16.89	55.26	LOW,LOW,LOW,OK,S@12.71,10.29	56	VLOW,VLOW,VLOW,OK,S@8.40,6.60	40.41	55.63	15.22	8.59	Down
Tsku	MmuEX0049313	chr7:105507868-105507977	110	chr7:105509752+105509788,105507868-105507977,105501640	C2	SOK,SOK,OK,B1,C2@16.58,99.42	15.56	OK,OK,OK,Bn,C2@8.09,43.91	13.27	OK,OK,OK,OK,C1@8.49,55.51	31.85	SOK,SOK,SOK,OK,C2@85.04,181.96	32.28	SOK,SOK,OK,OK,C2@40.35,84.65	31.48	SOK,SOK,OK,OK,C2@44.70,97.30	14.415	31.88	17.465	15.92	Down
Tacc1	MmuEX0046113	chr8:26310563-26310678	116	chr8:26311594,26310563-26310678,26293402	C2	SOK,SOK,OK,OK,C3@79.08,96.92	40.33	OK,OK,OK,OK,C3@38.31,56.69	50.72	OK,OK,OK,OK,C2@41.08,39.92	60.66	OK,SOK,LOW,OK,C2@59.45,38.55	63.19	OK,OK,VLOW,OK,C2@30.33,17.67	58.35	OK,OK,VLOW,OK,C3@29.18,20.82	45.525	60.77	15.245	7.63	Down
Dock9	MmuEX0015484	chr14:121991034-121991101	68	chr14:121993558,121991034-121991101+121991170,121985564	C2	SOK,SOK,OK,OK,C3@58.07,173.93	25.41	SOK,SOK,LOW,OK,C3@36.84,108.16	24.42	OK,OK,VLOW,OK,C3@21.25,65.75	58.86	SOK,SOK,SOK,OK,C2@144.21,100.79	61.39	SOK,SOK,OK,OK,C2@63.23,39.77	57.07	SOK,SOK,OK,OK,C2@81.04,60.96	24.915	59.23	34.315	31.66	Down
1700086O06Rik	MmuEX0000599	chr18:38399227-38399405	179	chr18:38409368+38409832,38399227-38399405,38398843	C2	SOK,SOK,SOK,B1,C2@49.20,138.80	24.69	SOK,SOK,OK,B1,C2@24.94,76.06	27.94	OK,OK,OK,B1,C2@24.31,62.69	56.83	SOK,SOK,SOK,B1,C2@101.16,76.84	57.52	OK,OK,VLOW,B2,C2@51.19,37.81	56.14	OK,OK,LOW,B1,C2@49.96,39.04	26.315	56.83	30.515	28.2	Down
Btbd10	MmuEX0008366	chr7:120508419-120508483	65	chr7:120512386,120508419-120508483,120479032	C2	SOK,SOK,SOK,OK,C1@110.03,196.97	37.61	SOK,SOK,SOK,OK,C1@60.55,100.45	33.94	SOK,SOK,SOK,OK,C1@49.55,96.45	55.46	SOK,SOK,SOK,B1,C2@197.44,158.56	49.52	SOK,SOK,SOK,B1,C1@77.75,79.25	60.48	SOK,SOK,SOK,OK,C2@120.36,78.64	35.775	55	19.225	11.91	Down
Bub1	MmuEX0008425	chr2:127647678-127647730	53	chr2:127649695,127647678-127647730,127647595	C2	SOK,SOK,SOK,OK,C2@203.08,68.92	70.49	SOK,SOK,SOK,OK,C2@111.37,46.63	80.8	SOK,SOK,OK,OK,C2@92.11,21.89	92.7	SOK,SOK,SOK,OK,C2@471.84,37.16	95.71	SOK,SOK,SOK,OK,C2@221.09,9.91	90.26	SOK,SOK,SOK,OK,C1@250.92,27.08	75.645	92.985	17.34	9.46	Down
Mpdz	MmuEX0029495	chr4:80963498-80963608	111	chr4:80966250,80963498-80963608,80956223	C2	SOK,SOK,SOK,OK,S@92.08,140.92	43.48	SOK,SOK,SOK,OK,S@57.39,74.61	34.67	SOK,SOK,OK,OK,S@35.02,65.98	57.62	SOK,SOK,SOK,OK,C1@205.70,151.30	56.25	SOK,SOK,SOK,OK,S@84.38,65.62	58.62	SOK,SOK,SOK,OK,C1@121.34,85.66	39.075	57.435	18.36	12.77	Down
Atxn2l	MmuEX0007082	chr7:133635963-133636122	160	chr7:133636272,133635963-133636122,133635729	C2	SOK,SOK,LOW,B1,C2@517.14,375.86	62.95	SOK,SOK,VLOW,B1,C2@271.31,159.69	53.49	SOK,SOK,VLOW,B1,C2@247.12,214.88	76.25	SOK,SOK,SOK,B1,C2@911.19,283.81	75.73	SOK,SOK,SOK,B1,C2@411.21,131.79	76.69	SOK,SOK,SOK,B1,C2@500.02,151.98	58.22	76.21	17.99	12.78	Down
D19Ertd737e	MmuEX0013517	chr19:60296393-60296480	88	chr19:60302135+60302213+60302547,60296393-60296480,60296263	C2	SOK,SOK,LOW,B2,C3@156.97,138.03	53.78	SOK,SOK,VLOW,B2,C3@79.59,68.41	52.64	SOK,SOK,N,B2,C3@77.38,69.62	70.54	SOK,SOK,VLOW,B2,C3@318.14,132.86	71.33	SOK,SOK,N,B2,C3@149.08,59.92	69.87	SOK,SOK,N,B2,C3@169.09,72.91	53.21	70.6	17.39	16.09	Down
Msh5	MmuEX0029814	chr17:35170168-35170240	73	chr17:35170535,35170168-35170240,35169366	C2	OK,OK,N,B2,C2@35.78,12.22	67.74	VLOW,VLOW,N,Bn,C2@17.61,8.39	83.33	VLOW,VLOW,N,B2,C2@18.33,3.67	96	OK,OK,N,B2,C2@47.04,1.96	100	VLOW,VLOW,N,Bn,C2@17.00,0.00	93.94	LOW,LOW,N,Bl,C2@30.06,1.94	75.535	96.97	21.435	10.61	Down
Fam190a	MmuEX0018203	chr6:61760625-61760702	78	chr6:61668222,61760625-61760702,61906683	C2	OK,OK,N,OK,C3@36.77,21.23	61	VLOW,VLOW,N,OK,C3@20.13,12.87	66.67	VLOW,VLOW,N,OK,C3@16.67,8.33	85.37	LOW,LOW,N,OK,C2@32.44,5.56	88.24	VLOW,VLOW,N,OK,C2@14.12,1.88	83.33	VLOW,VLOW,N,OK,C3@18.33,3.67	63.835	85.785	21.95	16.66	Down
Atp8a1	MmuEX0006941	chr5:68172227-68172300	74	chr5:68177865,68172227-68172300,68167437	C3	OK,OK,OK,OK,C2@48.01,27.99	60.44	LOW,LOW,LOW,OK,C2@27.20,17.80	67.3	LOW,LOW,LOW,OK,C1@20.86,10.14	89.12	OK,OK,OK,B1,C1@62.38,7.62	92.81	VLOW,VLOW,VLOW,B1,S@25.06,1.94	86.88	VLOW,VLOW,VLOW,B1,C1@37.36,5.64	63.87	89.845	25.975	19.58	Down
Rims2	MmuEX0039869	chr15:39441610-39441687	78	chr15:39418331,39441610-39441687,39447815	C3	OK,OK,N,B2,C3@23.33,46.67	37.7	LOW,LOW,N,Bl,C3@15.83,26.17	27.27	LOW,LOW,N,Bn,C3@7.64,20.36	49.47	OK,OK,N,B2,C3@35.12,35.88	52.94	VLOW,VLOW,N,B2,C2@13.76,12.24	47.54	LOW,LOW,N,B2,C3@21.39,23.61	32.485	50.24	17.755	9.84	Down
Filip1l	MmuEX0019257	chr16:57506712-57506967	256	chr16:57391460,57506712-57506967,57507662	C3	OK,OK,LOW,Bn,C2@2.12,31.88	5.88	LOW,LOW,N,Bn,C2@1.06,16.94	6.67	VLOW,VLOW,N,Bn,C2@1.07,14.93	30	OK,OK,N,B2,C2@11.70,27.30	28.57	VLOW,VLOW,N,Bn,C2@5.14,12.86	31.25	VLOW,VLOW,N,B2,C2@6.56,14.44	6.275	29.91	23.635	21.9	Down
Srgap1	MmuEX0044896	chr10:121266283-121266385	103	chr10:121268941,121266283-121266385,121262750	C3	OK,SOK,OK,OK,C2@35.40,31.60	48.58	LOW,OK,LOW,OK,C2@18.95,20.05	59.51	VLOW,LOW,VLOW,OK,C2@16.66,11.34	75.79	SOK,SOK,OK,OK,C1@81.10,25.90	84.66	OK,OK,OK,OK,C1@39.79,7.21	70.01	OK,OK,OK,OK,C1@42.01,17.99	54.045	77.335	23.29	10.5	Down
Etl4	MmuEX0017445	chr2:20727212-20727289	78	chr2:20720410,20727212-20727289,20729529	C3	SOK,SOK,LOW,OK,C3@74.75,76.25	45.45	OK,OK,N,B1,C3@32.72,39.28	53.4	OK,OK,VLOW,OK,C3@42.19,36.81	64.95	OK,OK,N,B1,C3@51.96,28.04	66.67	LOW,LOW,N,B1,C3@26.67,13.33	63.27	LOW,LOW,N,B1,C3@25.31,14.69	49.425	64.97	15.545	9.87	Down
Ccdc136	MmuEX0009562	chr6:29367932-29368153	222	chr6:29361385,29367932-29368153,29371991	C3	SOK,SOK,N,Bn,C3@54.38,56.62	47.73	OK,OK,N,Bn,C3@31.02,33.98	50.82	LOW,LOW,N,Bn,C3@23.38,22.62	85.47	SOK,SOK,N,Bn,C3@141.88,24.12	86.05	OK,OK,N,Bn,C3@68.84,11.16	84.95	OK,OK,N,Bn,C3@73.06,12.94	49.275	85.5	36.225	34.13	Down
Ccdc136	MmuEX0009561	chr6:29367072-29367578	507	chr6:29361385,29367072-29367578,29371991	C3	SOK,SOK,N,Bn,C3@88.56,43.44	65.05	OK,OK,N,Bn,C3@55.29,29.71	70.91	LOW,LOW,N,Bn,C3@33.33,13.67	97.52	SOK,SOK,N,Bn,C3@155.06,3.94	97.4	OK,OK,N,Bn,C3@74.02,1.98	97.62	OK,OK,N,Bn,C3@81.02,1.98	67.98	97.51	29.53	26.49	Down
Fmnl2	MmuEX0019399	chr2:52989446-52989492	47	chr2:52986010,52989446-52989492+52989539,52990874	C3	SOK,SOK,SOK,OK,S@112.32,50.68	67.57	OK,OK,OK,OK,S@62.84,30.16	70.73	OK,OK,OK,OK,S@49.51,20.49	85.02	SOK,SOK,SOK,OK,S@241.46,42.54	86.21	SOK,SOK,SOK,OK,S@116.38,18.62	83.95	SOK,SOK,SOK,OK,S@125.09,23.91	69.15	85.08	15.93	13.22	Down
Ccdc136	MmuEX0009560	chr6:29365431-29365655	225	chr6:29361385,29365431-29365655,29371991	C3	SOK,SOK,N,Bn,C3@108.72,38.28	75.86	SOK,SOK,N,Bn,C3@77.38,24.62	69.81	LOW,LOW,N,Bn,C3@31.41,13.59	95.24	SOK,SOK,N,Bn,C3@117.15,5.85	96.36	OK,OK,N,Bn,C3@52.03,1.97	94.37	OK,OK,N,Bn,C3@65.12,3.88	72.835	95.365	22.53	18.51	Down
Ccdc136	MmuEX0009559	chr6:29364786-29364980	195	chr6:29361385,29364786-29364980,29371991	C3	SOK,SOK,N,Bn,C3@134.22,35.79	77.19	SOK,SOK,N,Bn,C3@77.96,23.04	81.58	OK,OK,N,Bn,C3@56.29,12.71	96.53	SOK,SOK,N,Bn,C3@164.10,5.90	97.18	OK,OK,N,Bn,C3@68.03,1.97	96.08	SOK,SOK,N,Bn,C3@96.08,3.92	79.385	96.63	17.245	14.5	Down
Nfib	MmuEX0031610	chr4:81969449-81969614	166	chr4:81973633,81969449-81969614,81966460	C3	SOK,SOK,SOK,B1,C3@118.37,242.63	30.77	SOK,SOK,OK,B1,C3@62.77,141.23	35.52	SOK,SOK,OK,B1,C2@55.77,101.23	51.59	SOK,SOK,SOK,B1,C2@205.84,193.16	53.82	SOK,SOK,SOK,B1,C2@97.95,84.05	49.77	SOK,SOK,SOK,B1,C2@108.00,109.00	33.145	51.795	18.65	14.25	Down
Ubr2	MmuEX0050335	chr17:47117269-47117367	99	chr17:47118303,47117269-47117367,47113039	C3	SOK,SOK,SOK,OK,C2@126.72,145.28	46.69	SOK,SOK,OK,OK,C2@59.76,68.24	46.5	SOK,SOK,OK,OK,C2@66.96,77.04	70.21	SOK,SOK,SOK,OK,C1@286.46,121.54	71.61	SOK,SOK,SOK,B1,C1@116.01,45.99	69.3	SOK,SOK,SOK,OK,C1@170.48,75.52	46.595	70.455	23.86	22.61	Down
Itga7	MmuEX0024625	chr10:128378501-128378632	132	chr10:128377993,128378501-128378632,128379864	C3	SOK,SOK,SOK,OK,C3@65.77,207.23	21.34	SOK,SOK,OK,OK,C3@30.94,114.06	27.36	SOK,SOK,OK,OK,C3@35.02,92.98	41.13	SOK,SOK,SOK,OK,C2@402.25,575.75	40.57	SOK,SOK,SOK,OK,C2@181.35,265.65	41.6	SOK,SOK,SOK,OK,C2@220.90,310.10	24.35	41.085	16.735	13.21	Down
H2afy	MmuEX0022308	chr13:56191119-56191218	100	chr13:56197485,56191119-56191218,56185646	C3	SOK,SOK,SOK,OK,C2@364.60,500.40	40.19	SOK,SOK,SOK,OK,C2@178.04,264.96	44.27	SOK,SOK,SOK,OK,C2@186.82,235.18	60	SOK,SOK,SOK,OK,C2@931.20,620.80	62.38	SOK,SOK,SOK,OK,C2@433.54,261.46	58.12	SOK,SOK,SOK,OK,C2@498.09,358.91	42.23	60.25	18.02	13.85	Down
Pparg	MmuEX0036473	chr6:115372084-115372210	127	chr6:115357338,115372084-115372210,115389858	C3	OK,OK,N,Bn,C3@0.00,20.00	0	VLOW,VLOW,N,Bn,C3@0.00,10.00	0	VLOW,VLOW,N,Bn,C3@0.00,10.00	23.94	OK,OK,N,Bl,C3@10.53,33.47	20.93	LOW,LOW,N,Bn,C3@5.44,20.56	28.57	VLOW,VLOW,N,Bn,C3@5.14,12.86	0	24.75	24.75	20.93	Down
Tubgcp6	MmuEX0049915	chr15:88939651-88939726	76	chr15:88940476,88939651-88939726,88939486	S	OK,OK,OK,OK,S@66.12,17.88	79.59	LOW,LOW,LOW,B1,S@35.02,8.98	77.78	LOW,LOW,LOW,OK,S@31.11,8.89	94.55	SOK,SOK,SOK,OK,S@101.17,5.83	94.74	OK,OK,OK,OK,S@35.05,1.95	94.44	OK,OK,OK,OK,S@66.11,3.89	78.685	94.59	15.905	14.85	Down
Wwox	MmuEX0052312	chr8:117203687-117203775	89	chr8:117012904,117203687-117203775,117230101	S	OK,OK,OK,OK,C1@57.41,12.59	79.69	LOW,LOW,LOW,OK,C1@27.89,7.11	84.39	LOW,LOW,LOW,OK,C1@29.54,5.46	100	SOK,SOK,SOK,OK,S@105.00,0.00	100	OK,OK,OK,OK,S@48.00,0.00	100	OK,OK,OK,OK,S@57.00,0.00	82.04	100	17.96	15.61	Down
Ninl	MmuEX0031730	chr2:150795716-150795868	153	chr2:150796760,150795716-150795868,150791978	S	OK,OK,OK,OK,S@42.33,18.67	64.9	LOW,LOW,LOW,OK,S@21.42,11.58	75	VLOW,VLOW,VLOW,OK,S@21.00,7.00	88.63	SOK,SOK,SOK,OK,C1@117.88,15.12	91.68	OK,OK,OK,OK,C1@63.26,5.74	85.45	OK,OK,OK,OK,S@54.69,9.31	69.95	88.565	18.615	10.45	Down
Slc12a8	MmuEX0042598	chr16:33617194-33617340	147	chr16:33608318,33617194-33617340+33625261,33624640	S	OK,OK,OK,OK,S@59.50,25.50	65.38	LOW,LOW,LOW,OK,S@28.11,14.89	75	LOW,LOW,LOW,OK,S@31.50,10.50	92.87	SOK,SOK,SOK,OK,S@101.23,7.77	88.36	OK,OK,OK,OK,S@43.30,5.70	96.72	OK,OK,OK,OK,S@58.03,1.97	70.19	92.54	22.35	13.36	Down
Soat2	MmuEX0044318	chr15:101991021-101991118	98	chr15:101989274,101991021-101991118,101991483	S	OK,OK,OK,OK,S@45.73,22.27	72.75	LOW,LOW,LOW,OK,S@28.37,10.63	60.4	VLOW,VLOW,VLOW,OK,S@17.52,11.48	85.15	SOK,SOK,SOK,OK,S@120.06,20.94	81.65	OK,OK,OK,OK,S@49.81,11.19	87.92	OK,OK,OK,OK,S@70.34,9.66	66.575	84.785	18.21	8.9	Down
Zfp398	MmuEX0053291	chr6:47790251-47790646	396	chr6:47785919,47790251-47790646,47808928	S	OK,OK,OK,OK,S@45.32,15.68	71.43	LOW,LOW,LOW,OK,S@30.00,12.00	80.95	VLOW,VLOW,VLOW,OK,S@15.38,3.62	92.73	OK,OK,OK,OK,S@49.15,3.85	90.91	VLOW,VLOW,VLOW,OK,S@19.09,1.91	93.94	VLOW,VLOW,VLOW,B1,S@30.06,1.94	76.19	92.425	16.235	9.96	Down
Rabep2	MmuEX0038417	chr7:133588037-133588092	56	chr7:133587943,133588037-133588092,133588334	S	SOK,SOK,SOK,OK,S@211.85,80.15	69.89	LOW,SOK,LOW,OK,S@98.54,42.46	75.18	LOW,SOK,LOW,OK,S@113.52,37.48	92.24	SOK,SOK,SOK,OK,S@198.32,16.68	84.27	VLOW,SOK,VLOW,B1,S@92.70,17.30	100	LOW,SOK,LOW,OK,S@105.00,0.00	72.535	92.135	19.6	9.09	Down
Ptbp2	MmuEX0037640	chr3:119427530-119427563	34	chr3:119428984,119427530-119427563,119427104	S	OK,OK,OK,B1,S@16.56,64.44	22.24	OK,OK,OK,B1,S@10.90,38.10	17.77	OK,OK,OK,OK,S@5.69,26.31	58.34	SOK,SOK,SOK,OK,S@92.18,65.82	64.39	OK,OK,OK,OK,S@46.36,25.64	53.49	OK,SOK,OK,OK,S@46.00,40.00	20.005	58.94	38.935	31.25	Down
Zfp672	MmuEX0053547	chr11:58133369-58133456	88	chr11:58136071+58136102,58133369-58133456,58133092	S	SOK,SOK,OK,B1,C1@28.79,74.21	27.06	OK,OK,OK,B1,S@14.61,39.39	28.95	OK,OK,OK,B2,C1@14.19,34.81	45.3	OK,OK,OK,B2,S@38.50,46.50	36.51	OK,OK,LOW,B2,S@15.70,27.30	55.56	VLOW,VLOW,VLOW,B2,S@23.34,18.66	28.005	46.035	18.03	7.56	Down
Slc9a5	MmuEX0043617	chr8:107885461-107885538	78	chr8:107883353,107885389+107885461-107885538,107887163	S	SOK,SOK,SOK,B1,S@26.97,79.03	28.57	OK,OK,OK,B1,S@15.43,38.57	22.35	OK,OK,OK,B1,S@11.62,40.38	45.78	SOK,SOK,SOK,OK,S@55.39,65.61	41.33	OK,OK,OK,OK,S@21.90,31.10	49.45	OK,OK,OK,OK,S@33.63,34.37	25.46	45.39	19.93	12.76	Down
Rnf38	MmuEX0040186	chr4:44171877-44171924	48	chr4:44200227+44200321,44171775+44171862+44171877-44171924,44165425	S	SOK,SOK,SOK,B1,S@31.97,94.03	27.62	OK,OK,OK,B1,S@18.51,48.49	22.92	OK,OK,OK,B2,S@13.52,45.48	48.39	SOK,SOK,SOK,B1,S@55.65,59.35	50.77	LOW,LOW,LOW,B1,S@24.88,24.12	46.67	OK,OK,OK,B1,S@30.80,35.20	25.27	48.72	23.45	19.05	Down
Trerf1	MmuEX0048821	chr17:47456301-47456567	267	chr17:47454870,47456301-47456567+47456627,47460227	S	SOK,SOK,SOK,B1,S@60.54,66.46	44.33	OK,OK,OK,B1,S@31.03,38.97	52	LOW,LOW,LOW,B1,S@29.64,27.36	69.57	OK,OK,OK,OK,S@54.26,23.74	69.7	VLOW,VLOW,VLOW,OK,S@19.52,8.48	69.49	OK,OK,OK,OK,S@34.74,15.26	48.165	69.595	21.43	17.49	Down
Myo19	MmuEX0030471	chr11:84708980-84709056	77	chr11:84708866,84708980-84709056,84710623	S	SOK,SOK,SOK,B1,S@91.95,48.05	67.35	OK,OK,OK,B1,S@55.23,26.77	63.38	OK,OK,OK,OK,S@36.76,21.24	82.35	SOK,SOK,SOK,OK,S@127.64,27.36	94.67	OK,OK,OK,OK,S@69.11,3.89	72.63	OK,OK,OK,OK,S@59.56,22.44	65.365	83.65	18.285	5.28	Down
Ahnak	MmuEX0004390	chr19:9076189-9081150	4962	chr19:9075353,9076189-9081150,9111649	S	SOK,SOK,SOK,B2,S@36.94,138.06	23.08	OK,OK,OK,B2,S@22.16,73.84	18.8	OK,OK,OK,B2,S@14.85,64.15	44.38	SOK,SOK,SOK,B2,S@114.06,142.94	49.44	SOK,SOK,SOK,B2,S@65.76,67.24	39.33	SOK,SOK,SOK,B2,S@48.77,75.23	20.94	44.385	23.445	16.25	Down
Baz2a	MmuEX0007708	chr10:127533991-127534116	126	chr10:127533579,127533991-127534116,127545950	S	SOK,SOK,SOK,B2,S@37.44,73.56	36.73	OK,OK,OK,B2,S@24.61,42.39	29.41	OK,OK,OK,B2,S@12.94,31.06	50	SOK,SOK,SOK,B2,S@60.00,60.00	52.73	VLOW,VLOW,VLOW,B2,S@22.15,19.85	48.57	OK,OK,OK,B2,S@37.88,40.12	33.07	50.65	17.58	11.84	Down
Pa2g4	MmuEX0033419	chr10:128000280-128000311	32	chr10:128000633,128000280-128000311+128000323,128000191	S	OK,OK,OK,B2,S@17.50,52.50	27.59	OK,OK,OK,Bl,S@10.21,26.79	22.22	OK,OK,OK,Bn,S@7.33,25.67	52	OK,OK,OK,B2,C1@49.40,45.60	42.86	LOW,LOW,VLOW,B2,C1@17.14,22.86	59.42	VLOW,VLOW,VLOW,B2,S@32.68,22.32	24.905	51.14	26.235	15.27	Down
Ube2j2	MmuEX0050174	chr4:155329531-155329669	139	chr4:155329445,155329531-155329669+155329674,155330477	S	OK,OK,OK,OK,C1@38.76,50.24	38.1	OK,OK,OK,OK,C1@22.10,35.90	55	VLOW,VLOW,VLOW,OK,C1@17.05,13.95	65.26	SOK,SOK,SOK,OK,C1@102.46,54.54	66.23	OK,OK,OK,OK,C1@42.39,21.61	64.6	OK,OK,OK,OK,C1@60.08,32.92	46.55	65.415	18.865	9.6	Down
Asb7	MmuEX0006373	chr7:73823043-73823131	89	chr7:73823966,73823043-73823131,73805141	S	OK,OK,OK,OK,S@28.90,55.10	31.25	OK,OK,OK,OK,S@13.12,28.88	37.7	LOW,LOW,LOW,OK,S@15.83,26.17	53.85	SOK,SOK,SOK,OK,S@59.23,50.77	48.15	OK,OK,OK,OK,S@28.89,31.11	61.29	LOW,LOW,LOW,OK,S@30.64,19.36	34.475	54.72	20.245	10.45	Down
Fnip1	MmuEX0019507	chr11:54301214-54301297	84	chr11:54296088,54301214-54301297,54302771	S	SOK,SOK,SOK,OK,S@41.78,110.22	26.95	OK,OK,OK,OK,S@22.10,59.90	28.14	OK,OK,OK,OK,S@19.70,50.30	50.24	SOK,SOK,SOK,OK,S@98.97,98.03	40.28	OK,OK,OK,OK,S@34.24,50.76	58.73	SOK,SOK,SOK,OK,S@65.78,46.22	27.545	49.505	21.96	12.14	Down
BC024814	MmuEX0007398	chr16:8482220-8482260	41	chr16:8478422,8482220-8482260,8482349	S	OK,OK,OK,OK,S@43.46,51.54	45.16	OK,OK,OK,OK,S@23.48,28.52	46.48	LOW,LOW,LOW,OK,S@19.99,23.01	72.37	SOK,SOK,SOK,OK,S@149.81,57.19	71.19	OK,OK,OK,OK,S@61.94,25.06	73.23	SOK,SOK,SOK,OK,S@87.88,32.12	45.82	72.21	26.39	24.71	Down
Dcp1a	MmuEX0013926	chr14:31334776-31334841	66	chr14:31332370+31332863,31334776-31334841,31335914	S	SOK,SOK,SOK,OK,S@56.05,61.95	42.86	OK,OK,OK,OK,S@23.57,31.43	51.81	OK,OK,OK,OK,S@32.64,30.36	62.69	SOK,SOK,SOK,OK,S@98.42,58.58	63.83	OK,OK,OK,OK,S@49.15,27.85	61.62	OK,OK,OK,OK,S@49.30,30.70	47.335	62.725	15.39	9.81	Down
Nadsyn1	MmuEX0030795	chr7:151007077-151007137	61	chr7:151008564,151007077-151007137,151005114	S	OK,OK,OK,OK,S@52.39,26.61	73.08	OK,OK,OK,OK,S@32.89,12.11	58.14	VLOW,VLOW,VLOW,OK,S@19.77,14.23	83.33	OK,OK,OK,OK,S@82.50,16.50	80	OK,OK,OK,OK,S@36.00,9.00	86.21	OK,OK,OK,OK,S@46.55,7.45	65.61	83.105	17.495	6.92	Down
Guf1	MmuEX0022213	chr5:69954322-69954461	140	chr5:69953096,69954322-69954461,69955763	S	SOK,SOK,SOK,OK,S@71.02,67.98	45.63	OK,OK,OK,OK,S@34.22,40.78	58.02	LOW,LOW,LOW,B1,S@37.13,26.87	70.71	SOK,SOK,SOK,OK,S@169.00,70.00	72.97	OK,OK,OK,OK,C1@70.05,25.95	69.23	SOK,SOK,SOK,OK,S@99.00,44.00	51.825	71.1	19.275	11.21	Down
Armc9	MmuEX0006197	chr1:88148852-88148967	116	chr1:88141245,88148852-88148967,88153801	S	SOK,SOK,SOK,OK,S@84.19,24.81	71.93	OK,OK,OK,OK,S@35.25,13.75	81.82	OK,OK,OK,OK,S@49.09,10.91	92.63	SOK,SOK,SOK,OK,S@169.51,13.49	92.41	OK,OK,OK,OK,S@70.23,5.77	92.79	SOK,SOK,SOK,OK,S@99.29,7.71	76.875	92.6	15.725	10.59	Down
Narg2	MmuEX0030891	chr9:69269468-69269597	130	chr9:69264916,69269468-69269597,69273464	S	SOK,SOK,SOK,OK,S@69.49,30.51	69.23	OK,OK,OK,OK,S@38.08,16.92	69.81	LOW,LOW,LOW,OK,S@31.41,13.59	84.87	SOK,SOK,SOK,B1,S@93.36,16.64	81.54	LOW,LOW,LOW,B1,S@48.11,10.89	88.89	LOW,LOW,LOW,B1,S@45.33,5.67	69.52	85.215	15.695	11.73	Down
BC057079	MmuEX0007547	chr4:87842663-87842920	258	chr4:87831986,87842663-87842920,87875227	S	SOK,SOK,SOK,OK,S@66.33,37.67	65.71	OK,OK,OK,OK,S@38.11,19.89	61.4	LOW,LOW,LOW,OK,S@28.24,17.76	81.35	SOK,SOK,SOK,OK,S@142.36,32.64	78.72	OK,OK,OK,OK,S@66.12,17.88	83.84	OK,OK,OK,OK,S@76.29,14.71	63.555	81.28	17.725	13.01	Down
Phf8	MmuEX0034789	chrX:148006909-148007211	303	chrX:148004974,148006909-148007211,148007956	S	SOK,SOK,SOK,OK,S@74.90,71.10	53.54	OK,OK,OK,OK,S@40.69,35.31	48.94	OK,OK,OK,OK,S@34.26,35.74	66.86	SOK,SOK,SOK,OK,S@97.62,48.38	70.27	OK,OK,OK,OK,S@44.27,18.73	64.36	OK,OK,OK,OK,S@53.42,29.58	51.24	67.315	16.075	10.82	Down
2310035C23Rik	MmuEX0000917	chr1:107588789-107588880	92	chr1:107588686,107588789-107588880,107589461	S	SOK,SOK,SOK,OK,S@76.85,44.15	61.36	OK,OK,OK,OK,S@43.57,27.43	66.67	OK,OK,OK,OK,S@33.34,16.66	82.55	SOK,SOK,SOK,OK,S@112.27,23.73	84.85	OK,OK,OK,OK,S@51.76,9.24	80.72	OK,OK,OK,OK,S@60.54,14.46	64.015	82.785	18.77	14.05	Down
2010317E24Rik	MmuEX0000756	chr2:25228936-25229037	102	chr2:25228518,25228936-25229037,25230472	S	SOK,SOK,SOK,OK,S@84.21,58.79	56.44	OK,OK,OK,OK,S@44.59,34.41	62.03	OK,OK,OK,OK,S@39.70,24.30	76.08	SOK,SOK,SOK,OK,S@201.61,63.39	68.75	SOK,SOK,SOK,OK,S@74.25,33.75	81.5	SOK,SOK,SOK,OK,S@127.95,29.05	59.235	75.125	15.89	6.72	Down
Dpy19l4	MmuEX0015657	chr4:11217538-11217669	132	chr4:11219701,11217538-11217669,11217436	S	SOK,SOK,SOK,OK,S@88.30,80.70	50	OK,OK,OK,OK,S@49.50,49.50	55.56	OK,OK,OK,OK,S@38.89,31.11	74.58	SOK,SOK,SOK,OK,S@153.63,52.37	69.52	OK,OK,OK,OK,S@61.87,27.13	78.63	SOK,SOK,SOK,OK,S@92.00,25.00	52.78	74.075	21.295	13.96	Down
Naa16	MmuEX0030728	chr14:79759263-79759335	73	chr14:79768885,79759263-79759335,79756343	S	SOK,SOK,SOK,OK,S@101.39,45.61	66.67	OK,OK,OK,OK,S@50.00,25.00	71.43	OK,OK,OK,OK,S@51.43,20.57	86.89	SOK,SOK,SOK,OK,S@148.58,22.42	88.64	OK,OK,OK,OK,S@73.57,9.43	85.26	OK,OK,OK,OK,S@75.03,12.97	69.05	86.95	17.9	13.83	Down
Trit1	MmuEX0049021	chr4:122726395-122726507	113	chr4:122726123,122726395-122726507,122726720	S	SOK,SOK,SOK,OK,C1@88.84,52.16	67.39	OK,OK,OK,OK,S@51.89,25.11	58.02	OK,OK,OK,OK,C1@37.13,26.87	85.47	SOK,SOK,SOK,OK,S@185.47,31.53	85.45	SOK,SOK,OK,OK,S@87.16,14.84	85.48	SOK,SOK,SOK,OK,S@98.30,16.70	62.705	85.465	22.76	18.06	Down
Trit1	MmuEX0049023	chr4:122729309-122729418	110	chr4:122726797,122729309-122729418,122729727	S	SOK,SOK,SOK,OK,S@88.30,80.70	58.62	OK,OK,OK,OK,S@53.93,38.07	45.28	OK,OK,OK,OK,S@34.87,42.13	73.57	SOK,SOK,SOK,OK,S@178.78,64.22	69.78	SOK,SOK,SOK,OK,S@82.34,35.66	77.3	SOK,SOK,SOK,OK,S@96.62,28.37	51.95	73.54	21.59	11.16	Down
Ap1g2	MmuEX0005397	chr14:55723419-55723495	77	chr14:55723668,55723419-55723495,55723295	S	SOK,SOK,SOK,OK,S@87.88,28.12	83.1	OK,OK,OK,OK,S@54.02,10.99	67.21	OK,OK,OK,OK,S@34.28,16.72	91.52	SOK,SOK,SOK,OK,S@144.60,13.40	91.55	OK,OK,OK,OK,S@62.25,5.75	91.49	OK,OK,OK,OK,S@82.34,7.66	75.155	91.52	16.365	8.39	Down
Rc3h2	MmuEX0039249	chr2:37232875-37232956	82	chr2:37233371,37232875-37232956,37232788	S	SOK,SOK,SOK,OK,S@84.18,51.82	75.61	OK,OK,OK,OK,S@54.44,17.56	48.84	OK,OK,OK,OK,S@31.26,32.74	87.5	SOK,SOK,SOK,OK,S@118.12,16.88	85.92	OK,OK,OK,OK,S@56.71,9.29	89.04	OK,OK,OK,OK,S@61.44,7.56	62.225	87.48	25.255	10.31	Down
Ncoa1	MmuEX0031140	chr12:4249836-4249884	49	chr12:4253653+4253657,4249836-4249884+4249890,4249747+4249750	S	SOK,SOK,SOK,OK,S@97.90,57.10	63.3	OK,OK,OK,OK,S@56.34,32.66	62.96	OK,OK,OK,OK,S@41.55,24.45	80.35	SOK,SOK,SOK,OK,S@125.35,30.65	77.01	OK,OK,OK,OK,S@59.30,17.70	83.72	OK,OK,OK,OK,S@66.14,12.86	63.13	80.365	17.235	13.71	Down
Iqcb1	MmuEX0024414	chr16:36851271-36851380	110	chr16:36849822,36851271-36851380,36856377	S	SOK,SOK,SOK,OK,S@139.97,58.03	66.39	OK,OK,OK,OK,S@65.73,33.27	75.22	OK,OK,OK,OK,S@74.47,24.53	88.52	SOK,SOK,SOK,OK,S@407.19,52.81	87.72	SOK,SOK,SOK,OK,S@187.72,26.28	89.23	SOK,SOK,SOK,OK,S@219.51,26.49	70.805	88.475	17.67	12.5	Down
4930430F08Rik	MmuEX0001510	chr10:100044897-100044956	60	chr10:100046548,100044897-100044956,100041065	S	OK,OK,OK,OK,S@11.09,54.91	22.03	OK,OK,OK,OK,S@7.93,28.07	11.11	OK,OK,OK,OK,S@3.33,26.67	37.56	SOK,SOK,SOK,OK,S@57.09,94.91	45.26	OK,OK,OK,OK,S@31.23,37.77	31.75	OK,OK,OK,OK,S@26.35,56.65	16.57	38.505	21.935	9.72	Down
Spen	MmuEX0044633	chr4:141036661-141036729	69	chr4:141039640,141036661-141036729,141035304	S	OK,OK,OK,OK,S@14.91,61.09	23.19	OK,OK,OK,OK,S@8.58,28.42	16.45	OK,OK,OK,OK,S@6.42,32.58	36.09	OK,OK,OK,OK,S@32.84,58.16	38.08	LOW,OK,LOW,B1,S@16.37,26.63	34.36	OK,OK,OK,OK,S@16.49,31.51	19.82	36.22	16.4	11.17	Down
AI848100	MmuEX0002765	chr1:163775691-163775711	21	chr1:163777336,163775691-163775711,163775489	S	OK,SOK,OK,B1,S@50.00,49.00	58.84	OK,SOK,OK,B1,S@30.60,21.40	40.85	OK,OK,OK,B2,S@19.20,27.80	79.57	SOK,SOK,SOK,B1,S@129.70,33.30	78.22	OK,SOK,OK,OK,S@61.79,17.21	80.82	OK,SOK,OK,B1,S@67.89,16.11	49.845	79.52	29.675	19.38	Down
Clcn3	MmuEX0011578	chr8:63454529-63454704	176	chr8:63461573,63454529-63454704,63420211	S	SOK,SOK,SOK,OK,S@67.79,112.21	36.49	OK,SOK,OK,B1,S@34.30,59.70	38.96	OK,OK,OK,OK,S@33.51,52.49	60.89	SOK,SOK,SOK,OK,S@71.85,46.15	58.31	LOW,LOW,LOW,B1,S@36.15,25.85	63.86	OK,OK,OK,OK,S@35.76,20.24	37.725	61.085	23.36	19.35	Down
Sorbs2	MmuEX0044385	chr8:46826841-46826933	93	chr8:46821556,46826841-46826933,46830774	S	SOK,SOK,SOK,B1,S@18.46,147.54	12.55	SOK,SOK,OK,B1,C1@12.68,88.32	8.97	OK,SOK,OK,OK,S@5.83,59.17	29.72	SOK,SOK,SOK,OK,S@82.92,196.08	31.62	SOK,SOK,SOK,B1,S@39.84,86.16	28.18	SOK,SOK,SOK,OK,S@43.12,109.88	10.76	29.9	19.14	15.63	Down
Hnrnpl	MmuEX0023118	chr7:29595691-29596187	497	chr7:29593878,29595691-29596187,29598298+29598301	S	SOK,SOK,SOK,B2,S@418.00,223.00	69.7	SOK,SOK,SOK,B2,S@234.19,101.81	60.53	SOK,SOK,SOK,B2,S@184.62,120.38	82.96	SOK,SOK,SOK,B2,S@641.28,131.72	81.68	SOK,SOK,SOK,B2,S@291.60,65.40	84.07	SOK,SOK,SOK,B2,S@349.73,66.27	65.115	82.875	17.76	11.98	Down
Usp48	MmuEX0051064	chr4:137192849-137192902	54	chr4:137190923,137192849-137192902,137193675+137193680	S	SOK,SOK,SOK,OK,C1@64.59,138.41	33.73	SOK,SOK,SOK,OK,C1@38.11,74.89	29.5	OK,OK,OK,OK,C1@26.55,63.45	54.25	SOK,SOK,SOK,OK,S@142.68,120.32	52.87	SOK,SOK,SOK,OK,S@63.44,56.56	55.43	SOK,SOK,SOK,OK,C1@79.26,63.74	31.615	54.15	22.535	19.14	Down
Atrx	MmuEX0007049	chrX:103079646-103079759	114	chrX:103083054,103079646-103079759,103075354+103075357	S	SOK,SOK,SOK,OK,S@190.58,133.42	56.22	SOK,SOK,SOK,OK,S@102.32,79.68	62.29	SOK,SOK,SOK,OK,S@88.45,53.55	78.44	SOK,SOK,SOK,OK,S@305.13,83.87	80.85	SOK,SOK,SOK,OK,S@137.44,32.55	76.61	SOK,SOK,SOK,OK,S@167.78,51.22	59.255	78.73	19.475	14.32	Down
2410002O22Rik	MmuEX0000992	chr13:104942245-104942262	18	chr13:104944376,104942245-104942262,104940263	S	SOK,SOK,SOK,OK,S@183.52,73.48	73.2	SOK,SOK,SOK,OK,S@105.41,38.59	69.08	SOK,SOK,SOK,OK,S@78.06,34.94	85.99	SOK,SOK,SOK,OK,S@296.67,48.33	88.21	SOK,SOK,SOK,OK,S@135.84,18.16	84.16	SOK,SOK,SOK,OK,S@160.75,30.25	71.14	86.185	15.045	10.96	Down
Tcf12	MmuEX0046651	chr9:71716806-71716877	72	chr9:71717881,71716806-71716877,71716082+71716085	S	SOK,SOK,SOK,OK,S@217.38,707.62	23.24	SOK,SOK,SOK,OK,S@118.29,390.71	23.81	SOK,SOK,SOK,OK,S@99.05,316.95	38.88	SOK,SOK,SOK,OK,S@379.86,597.14	37.29	SOK,SOK,SOK,OK,S@151.02,253.98	40.02	SOK,SOK,SOK,OK,S@228.91,343.09	23.525	38.655	15.13	13.48	Down
Magi1	MmuEX0027545	chr6:93644002-93644169	168	chr6:93647188,93644002-93644169+93644202+93644205,93636869	S	SOK,SOK,SOK,OK,S@244.93,129.07	65.87	SOK,SOK,SOK,OK,S@137.67,71.33	65	SOK,SOK,SOK,OK,S@107.25,57.75	81.64	SOK,SOK,SOK,OK,S@226.14,50.86	77.48	SOK,SOK,SOK,OK,S@103.82,30.18	85.71	SOK,SOK,SOK,OK,S@122.57,20.43	65.435	81.595	16.16	11.61	Down
Ktn1	MmuEX0025961	chr14:48324095-48324163	69	chr14:48323952,48324095-48324163,48325438	S	SOK,SOK,SOK,OK,S@268.86,397.14	39.66	SOK,SOK,SOK,OK,S@145.95,222.05	41.23	SOK,SOK,SOK,OK,S@122.87,175.13	68.98	SOK,SOK,SOK,OK,S@850.52,382.48	69.27	SOK,SOK,SOK,OK,S@408.69,181.31	68.71	SOK,SOK,SOK,OK,S@441.81,201.19	40.445	68.99	28.545	27.48	Down
Ppig	MmuEX0036568	chr2:69573925-69573954	30	chr2:69572435,69573925-69573954,69574046	S	SOK,SOK,SOK,OK,S@260.88,270.12	53.83	SOK,SOK,SOK,OK,S@148.57,127.43	44.17	SOK,SOK,SOK,OK,S@112.63,142.37	64.75	SOK,SOK,SOK,OK,S@486.27,264.73	61.44	SOK,SOK,SOK,OK,S@201.52,126.48	67.35	SOK,SOK,SOK,OK,S@284.89,138.11	49	64.395	15.395	7.61	Down
Unc5b	MmuEX0050632	chr10:60239933-60239965	33	chr10:60240138,60239933-60239965,60237908	S	SOK,SOK,SOK,OK,S@318.09,175.91	65.99	SOK,SOK,SOK,OK,S@174.21,89.79	62.58	SOK,SOK,SOK,OK,S@143.93,86.07	96.77	SOK,SOK,SOK,OK,S@264.18,8.82	98.68	SOK,SOK,SOK,OK,S@110.52,1.48	95.45	SOK,SOK,SOK,OK,S@153.67,7.33	64.285	97.065	32.78	29.46	Down
Fn1	MmuEX0019422	chr1:71650234-71650503	270	chr1:71651544,71650234-71650503,71649071	S	SOK,SOK,SOK,OK,S@609.72,364.28	57.31	SOK,SOK,SOK,OK,S@228.09,169.91	66.47	SOK,SOK,SOK,OK,S@382.87,193.13	78.44	SOK,SOK,SOK,OK,S@7883.22,2166.78	77.64	SOK,SOK,SOK,OK,S@3411.50,982.50	79.07	SOK,SOK,SOK,OK,S@4472.20,1183.80	61.89	78.355	16.465	11.17	Down
Ctnnd1	MmuEX0013079	chr2:84452689-84452706	18	chr2:84453093,84452689-84452706,84452249	S	SOK,SOK,SOK,OK,S@462.12,506.88	45.61	SOK,SOK,SOK,OK,S@244.47,291.53	50.21	SOK,SOK,SOK,OK,S@217.41,215.59	63.45	SOK,SOK,SOK,OK,S@508.23,292.77	61.97	SOK,SOK,SOK,OK,S@206.98,127.02	64.5	SOK,SOK,SOK,OK,S@301.22,165.78	47.91	63.235	15.325	11.76	Down
Pja2	MmuEX0035334	chr17:64647065-64647250	186	chr17:64657963,64647065-64647250,64642365	S	SOK,SOK,SOK,OK,S@457.86,311.14	60.23	SOK,SOK,SOK,OK,S@257.18,169.82	58.7	SOK,SOK,SOK,OK,S@200.75,141.25	74.48	SOK,SOK,SOK,OK,S@753.74,258.26	76.05	SOK,SOK,SOK,OK,S@352.11,110.89	73.19	SOK,SOK,SOK,OK,S@401.81,147.19	59.465	74.62	15.155	12.96	Down
Ppp3cb	MmuEX0036790	chr14:21322469-21322498	30	chr14:21327846,21322469-21322498,21320884	S	SOK,SOK,SOK,OK,S@64.66,192.34	21.59	SOK,SOK,SOK,OK,S@29.15,105.85	29.17	SOK,SOK,SOK,OK,S@35.59,86.41	42.49	SOK,SOK,SOK,OK,S@183.13,247.87	42.81	SOK,SOK,SOK,OK,S@81.77,109.23	42.24	SOK,SOK,SOK,OK,S@101.38,138.62	25.38	42.525	17.145	13.07	Down
Fn1	MmuEX0019423	chr1:71660337-71660609	273	chr1:71661934,71660337-71660609,71659224	S	SOK,SOK,SOK,OK,S@143.48,536.52	12.89	SOK,SOK,SOK,OK,S@37.25,251.75	27.99	SOK,SOK,SOK,OK,S@109.44,281.56	43.66	SOK,SOK,SOK,OK,S@3361.82,4338.18	42.03	SOK,SOK,SOK,OK,S@1406.74,1940.26	44.93	SOK,SOK,SOK,OK,S@1955.80,2397.20	20.44	43.48	23.04	14.04	Down
Nasp	MmuEX0030915	chr4:116283008-116283982	975	chr4:116284577,116283008-116283982,116278368	S	SOK,SOK,SOK,OK,S@83.02,384.98	16.56	SOK,SOK,SOK,OK,S@43.72,220.28	19.3	SOK,SOK,SOK,OK,S@39.37,164.63	37.73	SOK,SOK,SOK,OK,S@480.68,793.32	36.01	SOK,SOK,SOK,OK,S@219.66,390.34	39.35	SOK,SOK,SOK,OK,S@261.28,402.72	17.93	37.68	19.75	16.71	Down
Baz1a	MmuEX0007699	chr12:56024372-56024467	96	chr12:56028551,56024372-56024467,56024251	S	SOK,SOK,SOK,OK,S@97.39,93.61	47.45	SOK,SOK,SOK,OK,S@47.92,53.08	55.17	OK,OK,OK,OK,S@49.65,40.35	66.08	SOK,SOK,SOK,OK,S@249.12,127.88	68.42	SOK,SOK,SOK,OK,S@109.47,50.53	64.39	SOK,SOK,SOK,OK,S@139.73,77.27	51.31	66.405	15.095	9.22	Down
Ubap2l	MmuEX0050122	chr3:89835233-89835292	60	chr3:89837987,89835218+89835233-89835292,89832299	S	SOK,SOK,SOK,OK,S@818.59,506.41	62.55	SOK,SOK,SOK,OK,S@477.88,286.12	60.74	SOK,SOK,SOK,OK,S@340.75,220.25	78.7	SOK,SOK,SOK,OK,S@1379.61,373.39	79.35	SOK,SOK,SOK,OK,S@634.01,164.99	78.15	SOK,SOK,SOK,OK,S@745.55,208.45	61.645	78.75	17.105	15.6	Down
Pitpnb	MmuEX0035275	chr5:111814540-111814624	85	chr5:111812130,111814540-111814624,111815523	S	SOK,SOK,SOK,OK,S@834.72,537.28	63.44	SOK,SOK,SOK,OK,S@482.14,277.86	57.73	SOK,SOK,SOK,OK,S@353.31,258.69	75.86	SOK,SOK,SOK,OK,S@1354.10,430.90	77.23	SOK,SOK,SOK,OK,S@637.15,187.85	74.7	SOK,SOK,SOK,OK,S@717.12,242.88	60.585	75.965	15.38	11.26	Down
Bag6	MmuEX0007608	chr17:35279505-35279550	46	chr17:35279329,35279443+35279505-35279550,35279672	S	SOK,SOK,SOK,OK,S@947.62,436.38	73.01	SOK,SOK,SOK,OK,S@514.72,190.28	64.01	SOK,SOK,SOK,OK,S@434.63,244.37	87.35	SOK,SOK,SOK,OK,S@1475.34,213.66	86.83	SOK,SOK,SOK,OK,S@665.12,100.88	87.79	SOK,SOK,SOK,OK,S@810.30,112.70	68.51	87.31	18.8	13.82	Down
Cobll1	MmuEX0012048	chr2:64943772-64943885	114	chr2:64945069,64943772-64943885,64941451	S	SOK,SOK,SOK,OK,S@109.29,129.71	44.51	SOK,SOK,SOK,OK,S@55.64,69.36	47.1	SOK,SOK,SOK,OK,S@53.69,60.31	62.25	SOK,SOK,SOK,OK,S@179.28,108.72	60.44	SOK,SOK,SOK,OK,S@88.24,57.76	64.16	SOK,SOK,SOK,OK,S@91.11,50.89	45.805	62.3	16.495	13.34	Down
Nfia	MmuEX0031607	chr4:97748416-97748507	92	chr4:97732137,97748416-97748507,97777909	S	SOK,SOK,SOK,OK,S@134.85,61.15	64.17	SOK,SOK,SOK,OK,S@67.38,37.62	74.46	OK,OK,OK,OK,S@67.76,23.24	84.83	SOK,SOK,SOK,OK,S@127.24,22.76	81.34	OK,OK,OK,OK,S@60.19,13.81	88.33	OK,OK,OK,OK,S@67.13,8.87	69.315	84.835	15.52	6.88	Down
Extl3	MmuEX0017658	chr14:65699217-65699312	96	chr14:65716834,65699217-65699312,65697026	S	SOK,SOK,SOK,OK,S@130.69,103.31	54.29	SOK,SOK,SOK,OK,S@68.95,58.05	57.75	SOK,SOK,SOK,OK,S@61.79,45.21	70.94	SOK,SOK,SOK,OK,S@185.15,75.85	77.13	SOK,SOK,SOK,OK,S@94.10,27.90	65.85	SOK,SOK,SOK,OK,S@91.53,47.47	56.02	71.49	15.47	8.1	Down
Hsd17b7	MmuEX0023306	chr1:171889554-171889610	57	chr1:171889818,171889554-171889610,171886164	S	SOK,SOK,SOK,OK,S@133.76,56.24	71.19	SOK,SOK,SOK,OK,S@71.90,29.10	69.52	OK,OK,OK,OK,S@61.87,27.13	86.1	SOK,SOK,SOK,OK,S@357.31,57.69	82.2	SOK,SOK,SOK,OK,S@143.03,30.97	89.02	SOK,SOK,SOK,OK,S@214.54,26.46	70.355	85.61	15.255	11.01	Down
Dysf	MmuEX0016017	chr6:84046471-84046512	42	chr6:84037868,84046471-84046512,84047702	S	SOK,SOK,SOK,OK,S@146.59,599.41	18.43	SOK,SOK,SOK,OK,S@75.19,332.81	21.15	SOK,SOK,SOK,OK,S@71.49,266.51	44.27	SOK,SOK,SOK,OK,S@342.65,431.35	42.14	SOK,SOK,SOK,OK,S@142.85,196.15	45.97	SOK,SOK,SOK,OK,S@199.97,235.03	19.79	44.055	24.265	20.99	Down
Atp9b	MmuEX0006987	chr18:81033094-81033170	77	chr18:81041266,81033094-81033170,81005511	S	SOK,SOK,SOK,OK,S@158.64,49.36	77.59	SOK,SOK,SOK,OK,S@79.92,23.08	75	SOK,SOK,SOK,OK,S@78.75,26.25	92.37	SOK,SOK,SOK,OK,S@232.77,19.23	92.25	SOK,SOK,SOK,OK,S@114.39,9.61	92.48	SOK,SOK,SOK,OK,S@118.37,9.63	76.295	92.365	16.07	14.66	Down
Ccdc58	MmuEX0009830	chr16:36082777-36082902	126	chr16:36072223,36082777-36082902,36085103	S	SOK,SOK,SOK,B2,C1@133.28,57.72	67.74	SOK,SOK,VLOW,B2,C1@70.45,33.55	72.28	VLOW,VLOW,VLOW,B2,S@62.88,24.12	85.27	SOK,SOK,SOK,B2,S@278.83,48.17	85.19	LOW,LOW,LOW,B2,C1@127.78,22.21	85.34	LOW,LOW,LOW,B2,S@151.05,25.95	70.01	85.265	15.255	12.91	Down
Idh1	MmuEX0023577	chr1:65225564-65225986	423	chr1:65226337,65225564-65225986,65221942	S	SOK,SOK,SOK,B2,C2@223.04,152.96	55.47	SOK,SOK,VLOW,B2,C2@106.50,85.50	63.56	SOK,SOK,N,B2,C1@116.95,67.05	79.02	SOK,SOK,VLOW,B2,C1@391.15,103.85	79.53	SOK,SOK,N,B2,C1@181.33,46.67	78.6	SOK,SOK,N,B2,C1@209.86,57.14	59.515	79.065	19.55	15.04	Down
3110009E18Rik	MmuEX0001293	chr1:122067978-122068055	78	chr1:122062749,122067978-122068055+122068059,122084618	S	OK,OK,OK,B1,S@49.97,27.03	66.83	VLOW,VLOW,VLOW,B1,S@24.06,11.94	63.2	LOW,LOW,LOW,OK,S@25.91,15.09	81.3	SOK,SOK,SOK,OK,S@105.69,24.31	85.93	OK,OK,OK,B1,S@57.57,9.43	76.6	OK,OK,OK,OK,S@48.26,14.74	65.015	81.265	16.25	9.77	Down
Mpp2	MmuEX0029533	chr11:101941967-101942085	119	chr11:101946614,101941967-101942085,101926035	S	OK,OK,OK,OK,S@41.89,9.11	75	VLOW,VLOW,VLOW,OK,S@15.75,5.25	87.5	LOW,LOW,LOW,OK,S@26.25,3.75	100	OK,OK,OK,OK,S@53.00,0.00	100	VLOW,VLOW,VLOW,OK,S@20.00,0.00	100	LOW,LOW,LOW,OK,S@33.00,0.00	81.25	100	18.75	12.5	Down
Mfsd8	MmuEX0028842	chr3:40626117-40626220	104	chr3:40627749,40626117-40626220,40626032	S	OK,OK,OK,OK,S@43.56,12.44	66.67	VLOW,VLOW,VLOW,OK,S@16.67,8.33	87.88	LOW,LOW,LOW,OK,S@27.24,3.76	100	OK,OK,OK,OK,S@69.00,0.00	100	LOW,LOW,LOW,OK,S@31.00,0.00	100	LOW,LOW,LOW,OK,S@38.00,0.00	77.275	100	22.725	12.12	Down
Zfp850	MmuEX0053660	chr7:28797355-28797469	115	chr7:28799035,28797355-28797469,28793455	S	OK,OK,OK,OK,S@40.06,13.94	72.41	VLOW,VLOW,VLOW,OK,S@18.10,6.90	75.76	LOW,LOW,LOW,OK,S@21.97,7.03	90.38	OK,OK,OK,B1,S@89.48,9.52	91.49	LOW,LOW,LOW,B1,S@41.17,3.83	89.47	OK,OK,OK,OK,S@48.31,5.69	74.085	90.48	16.395	13.71	Down
Ttll3	MmuEX0049661	chr6:113351296-113351491	196	chr6:113349765,113351296-113351491,113355293	S	OK,OK,OK,OK,S@37.17,13.83	74.19	VLOW,VLOW,VLOW,OK,S@20.03,6.97	71.43	VLOW,VLOW,VLOW,OK,S@17.14,6.86	90.48	OK,OK,OK,OK,S@54.29,5.71	90.91	VLOW,VLOW,VLOW,OK,S@19.09,1.91	90.24	OK,OK,OK,OK,S@35.19,3.81	72.81	90.575	17.765	16.05	Down
Evl	MmuEX0017508	chr12:109921558-109921620	63	chr12:109921471,109921558-109921620,109924260	S	SOK,SOK,SOK,OK,S@563.63,530.37	51.09	SOK,SOK,SOK,OK,S@291.21,278.79	51.99	SOK,SOK,SOK,OK,S@272.43,251.57	70.17	SOK,SOK,SOK,OK,S@817.48,347.52	69.16	SOK,SOK,SOK,OK,S@372.08,165.92	71.04	SOK,SOK,SOK,OK,S@445.42,181.58	51.54	70.1	18.56	17.17	Down
Npr2	MmuEX0032213	chr4:43656207-43656281	75	chr4:43656046,43656190+43656207-43656281,43656478	S	SOK,SOK,SOK,OK,S@156.75,36.25	84.85	SOK,SOK,SOK,OK,S@103.52,18.48	75.31	OK,OK,OK,OK,S@53.47,17.53	98.11	SOK,SOK,SOK,OK,S@103.02,1.98	100	OK,OK,OK,OK,S@36.00,0.00	97.14	OK,OK,OK,OK,S@67.03,1.97	80.08	98.57	18.49	12.29	Down
Erbb2ip	MmuEX0017201	chr13:104617987-104618103	117	chr13:104623578,104617987-104618103+104618296,104613486	C3	SOK,SOK,SOK,B2,C2@360.36,353.64	44.73	SOK,SOK,SOK,B2,C2@162.82,201.18	56.95	SOK,SOK,SOK,B2,C2@199.32,150.68	66.24	SOK,SOK,SOK,B2,C2@518.66,264.34	67.21	SOK,SOK,SOK,B2,C2@239.94,117.06	65.44	SOK,SOK,SOK,B2,C2@278.77,147.23	50.84	66.325	15.485	8.49	Down
Lrch3	MmuEX0026798	chr16:32995892-32995999	108	chr16:32995082+32995097,32995892-32995999,32997468	S	SOK,SOK,SOK,OK,S@139.57,178.43	47.68	SOK,SOK,SOK,OK,S@83.44,91.56	39.51	SOK,SOK,SOK,OK,S@56.50,86.50	92.77	SOK,SOK,SOK,OK,S@296.86,23.14	91.84	SOK,SOK,SOK,OK,S@129.49,11.51	93.51	SOK,SOK,SOK,OK,S@167.38,11.62	43.595	92.675	49.08	44.16	Down
Dennd5b	MmuEX0014303	chr6:149033393-149033458	66	chr6:149049705,149033393-149033458,149029437	S	OK,OK,OK,B1,S@13.75,41.25	27.59	OK,OK,OK,OK,S@10.21,26.79	20	VLOW,VLOW,VLOW,B1,S@3.60,14.40	46.84	OK,OK,OK,OK,S@27.17,30.83	48.39	VLOW,VLOW,VLOW,OK,S@11.13,11.87	45.83	VLOW,VLOW,VLOW,OK,S@16.04,18.96	23.795	47.11	23.315	18.24	Down
Dock6	MmuEX0015442	chr9:21630227-21630319	93	chr9:21634658,21630227-21630319,21629974	C2	SOK,SOK,LOW,OK,C3@25.67,345.33	5.44	SOK,SOK,N,OK,C3@12.13,210.87	9.23	SOK,SOK,VLOW,OK,C3@13.66,134.34	26.05	SOK,SOK,OK,OK,C3@58.61,166.39	23.46	SOK,SOK,LOW,OK,C3@23.46,76.54	28.21	SOK,SOK,OK,OK,C3@35.26,89.74	7.335	25.835	18.5	14.23	Down
Rims2	MmuEX0039873	chr15:39366384-39366563	180	chr15:39342920,39366384-39366563,39367418	C2	OK,OK,OK,OK,S@21.95,37.05	33.33	VLOW,VLOW,VLOW,OK,S@9.33,18.67	40.91	VLOW,VLOW,VLOW,OK,S@12.68,18.32	52.54	OK,OK,OK,OK,S@47.29,42.71	49.09	VLOW,VLOW,VLOW,OK,S@20.13,20.87	55.56	LOW,LOW,LOW,OK,S@27.22,21.78	37.12	52.325	15.205	8.18	Down
Mical3	MmuEX0028987	chr6:120903652-120903702	51	chr6:120907717,120903652-120903702,120902503	S	OK,OK,OK,OK,S@21.41,50.59	38.78	LOW,LOW,LOW,OK,S@13.19,20.81	22.58	OK,OK,OK,OK,S@8.58,29.42	60.29	SOK,SOK,SOK,OK,S@65.72,43.28	61.4	LOW,LOW,LOW,OK,S@28.24,17.76	59.49	OK,OK,OK,OK,S@37.48,25.52	30.68	60.445	29.765	20.71	Down
Macf1	MmuEX0027478	chr4:123140781-123141014	234	chr4:123157430,123140781-123141014,123138477	C1	SOK,SOK,OK,B2,C2@71.95,38.05	70.59	LOW,LOW,VLOW,B2,C2@40.94,17.06	60	OK,OK,VLOW,B2,C2@31.20,20.80	38.67	SOK,SOK,OK,B2,C2@40.22,63.78	37.5	LOW,LOW,LOW,Bn,C2@12.38,20.62	39.22	OK,OK,OK,Bl,C2@27.85,43.15	65.295	38.36	26.935	20.78	Up
Cyb561d1	MmuEX0013265	chr3:108003043-108003080	38	chr3:108003545,108003043-108003080,108002633	C1	OK,OK,LOW,OK,C1@57.00,0.00	100	LOW,LOW,VLOW,OK,C1@29.00,0.00	100	VLOW,VLOW,N,B1,C1@28.00,0.00	78.29	LOW,LOW,LOW,OK,C1@30.53,8.47	80.79	VLOW,VLOW,N,OK,C1@14.54,3.46	76.23	N,VLOW,N,OK,C1@16.01,4.99	100	78.51	21.49	19.21	Up
2210408F21Rik	MmuEX0000800	chr6:31278332-31278360	29	chr6:31235120,31278289+31278332-31278360+31278389,31285991	C1	SOK,SOK,SOK,B2,C1@176.75,67.25	70.99	SOK,SOK,LOW,B2,C1@79.51,32.49	73.68	SOK,SOK,LOW,B2,C1@97.26,34.74	52.94	OK,OK,OK,OK,C2@41.29,36.71	53.19	LOW,LOW,VLOW,B1,C2@19.15,16.85	52.73	LOW,LOW,LOW,OK,C1@22.15,19.85	72.335	52.96	19.375	17.8	Up
Atat1	MmuEX0006554	chr17:36035333-36035412	80	chr17:36038313,36035333-36035412,36035244+36035295	C1	OK,OK,OK,OK,C1@37.17,13.83	70.37	VLOW,VLOW,VLOW,OK,S@16.19,6.81	75	VLOW,VLOW,VLOW,OK,C1@21.00,7.00	56.7	OK,OK,OK,OK,S@43.09,32.91	51.22	VLOW,VLOW,VLOW,OK,S@15.88,15.12	60.71	LOW,LOW,LOW,OK,S@27.32,17.68	72.685	55.965	16.72	9.66	Up
Macf1	MmuEX0027477	chr4:123142599-123142748	150	chr4:123157430,123142599-123142748,123138477	C2	OK,OK,OK,Bn,C3@57.97,37.03	67.21	LOW,LOW,VLOW,Bn,C3@34.28,16.72	54.39	LOW,LOW,VLOW,Bn,C3@23.93,20.07	42.86	SOK,SOK,OK,Bn,C3@49.29,65.71	46.43	LOW,LOW,LOW,Bn,C3@19.04,21.96	40.95	OK,OK,OK,Bn,C3@30.30,43.70	60.8	43.69	17.11	7.96	Up
Epb4.1l2	MmuEX0016997	chr10:25215251-25215397	147	chr10:25208899,25215251-25215397,25221630	C2	SOK,SOK,SOK,B2,C3@265.67,92.33	69.6	SOK,SOK,OK,B2,C3@147.55,64.45	81.37	SOK,SOK,VLOW,B2,C3@118.80,27.20	44.94	SOK,SOK,SOK,B2,C2@344.24,421.76	45.85	SOK,SOK,SOK,B2,C2@153.14,180.86	44.24	SOK,SOK,SOK,B2,C2@191.12,240.88	75.485	45.045	30.44	23.75	Up
Epb4.1l2	MmuEX0016996	chr10:25213373-25213435	63	chr10:25208899,25213373-25213435,25221630	C2	SOK,SOK,SOK,B2,C2@227.58,92.42	67.63	SOK,SOK,SOK,B2,C2@136.61,65.39	77.44	SOK,SOK,VLOW,B2,C2@91.38,26.62	39.98	SOK,SOK,SOK,B2,C2@272.26,408.74	39.95	SOK,SOK,SOK,B2,C2@115.46,173.54	40	SOK,SOK,SOK,B2,C2@156.80,235.20	72.535	39.975	32.56	27.63	Up
Galnt2	MmuEX0020016	chr8:126853613-126853700	88	chr8:126852113,126853613-126853700,126855909	C2	SOK,SOK,SOK,OK,C2@427.28,280.72	61.76	SOK,SOK,SOK,OK,C2@257.54,159.46	58.38	SOK,SOK,SOK,OK,C2@169.89,121.11	44.59	SOK,SOK,SOK,OK,C2@390.16,484.84	46.5	SOK,SOK,SOK,OK,C2@174.84,201.16	43.18	SOK,SOK,SOK,OK,C2@215.47,283.53	60.07	44.84	15.23	11.88	Up
Elmod3	MmuEX0016724	chr6:72547618-72547639	22	chr6:72548291+72548316,72547618-72547639,72544750+72545008+72545014	C2	OK,OK,OK,B1,C3@16.56,19.44	49.08	VLOW,VLOW,VLOW,B1,C3@9.33,9.67	42.76	VLOW,VLOW,N,OK,C3@7.27,9.73	25.84	OK,OK,OK,OK,C2@8.53,24.47	35.58	LOW,LOW,VLOW,OK,C2@7.12,12.88	8.27	VLOW,VLOW,VLOW,Bn,C1@1.08,11.92	45.92	21.925	23.995	7.18	Up
Srgap1	MmuEX0044897	chr10:121265785-121265818	34	chr10:121268941,121265785-121265818,121262750	C3	OK,SOK,LOW,OK,C2@45.46,42.54	57.08	LOW,OK,VLOW,OK,C2@32.54,24.46	42.48	LOW,LOW,N,OK,C2@13.17,17.83	27.88	OK,SOK,VLOW,OK,C3@23.70,61.30	16.51	OK,OK,N,OK,C3@5.94,30.06	36.81	OK,OK,VLOW,OK,C2@18.04,30.96	49.78	26.66	23.12	5.67	Up
Apbb3	MmuEX0005541	chr18:36838048-36838124	77	chr18:36838651,36838048-36838124,36837159	C3	SOK,SOK,N,B2,C3@107.58,11.42	93.85	OK,OK,N,B2,C2@59.13,3.87	86.67	LOW,LOW,N,B2,C3@48.54,7.46	68.7	OK,OK,LOW,B2,C3@66.64,30.36	67.44	VLOW,VLOW,N,Bn,C3@24.28,11.72	69.44	OK,OK,N,B2,C3@42.36,18.64	90.26	68.44	21.82	17.23	Up
Ccdc157	MmuEX0009654	chr11:4052912-4053059	148	chr11:4060162,4052912-4053059,4050105	C3	SOK,SOK,VLOW,B2,C3@85.55,26.45	81.25	OK,OK,N,Bl,C3@47.12,10.88	71.43	OK,OK,N,B2,C3@38.57,15.43	57.65	OK,OK,N,Bl,C3@38.63,28.37	58.62	VLOW,VLOW,N,Bn,C3@13.48,9.52	57.14	LOW,LOW,N,Bn,C3@25.14,18.86	76.34	57.88	18.46	12.81	Up
Stxbp5	MmuEX0045642	chr10:9498712-9498765	54	chr10:9503986,9498059+9498712-9498765,9497869	C3	SOK,SOK,VLOW,OK,C3@39.97,68.03	39.07	OK,OK,N,OK,C3@27.35,42.65	33.37	LOW,LOW,N,B1,C3@12.68,25.32	18.33	OK,OK,N,B1,C3@10.63,47.37	20.06	LOW,LOW,N,OK,C3@5.42,21.58	16.86	OK,OK,N,B2,C3@5.23,25.77	36.22	18.46	17.76	13.31	Up
Itga7	MmuEX0024626	chr10:128378878-128378997	120	chr10:128377993,128378878-128378997,128379864	C3	SOK,SOK,SOK,OK,C1@307.77,95.23	78.57	SOK,SOK,SOK,OK,C1@176.78,48.22	73.66	SOK,SOK,SOK,OK,C1@131.11,46.89	59.22	SOK,SOK,SOK,OK,C2@705.31,485.69	59.55	SOK,SOK,SOK,OK,C2@335.86,228.14	58.94	SOK,SOK,SOK,OK,C2@369.55,257.45	76.115	59.245	16.87	14.11	Up
Dock9	MmuEX0015485	chr14:121990533-121990576	44	chr14:121993558,121990533-121990576,121985564	C3	SOK,SOK,SOK,OK,C1@312.29,50.71	86.68	SOK,SOK,SOK,OK,C1@182.03,27.97	85.14	SOK,SOK,SOK,OK,C1@130.26,22.74	46.81	SOK,SOK,SOK,OK,C2@100.64,114.36	47.69	OK,OK,OK,OK,C2@45.78,50.22	46.11	SOK,SOK,OK,OK,C2@54.87,64.13	85.91	46.9	39.01	37.45	Up
H2afy	MmuEX0022309	chr13:56189617-56189703	87	chr13:56197485,56189613+56189617-56189703,56185646	C3	SOK,SOK,SOK,OK,C2@567.28,377.72	62.48	SOK,SOK,SOK,OK,C2@327.40,196.60	57.09	SOK,SOK,SOK,OK,C2@240.35,180.65	41.28	SOK,SOK,SOK,OK,C2@545.31,775.69	40.74	SOK,SOK,SOK,OK,C2@239.96,349.04	41.72	SOK,SOK,SOK,OK,C2@305.39,426.61	59.785	41.23	18.555	15.37	Up
Uqcc	MmuEX0050722	chr2:155735089-155735161	73	chr2:155736093+155736101,155735089-155735161,155683867+155683925	C3	OK,OK,N,Bl,C3@42.00,0.00	100	VLOW,VLOW,N,Bn,C3@23.00,0.00	100	VLOW,VLOW,N,Bn,C3@19.00,0.00	72.17	OK,OK,N,B2,C3@47.63,18.37	75.41	LOW,LOW,N,Bn,C3@26.39,8.61	68.69	VLOW,VLOW,N,Bn,C3@21.29,9.71	100	72.05	27.95	24.59	Up
Abi1	MmuEX0003242	chr2:22818734-22818748	15	chr2:22826603,22818734-22818748,22818021	MIC	SOK,SOK,SOK,na,na@338.54,396.46	45.13	SOK,SOK,SOK,na,na@176.46,214.54	47.1	SOK,SOK,SOK,na,na@162.02,181.98	20.04	SOK,SOK,SOK,na,na@191.98,766.02	17.69	SOK,SOK,SOK,na,na@80.84,376.16	22.13	SOK,SOK,SOK,na,na@110.87,390.13	46.115	19.91	26.205	23	Up
Idh3g	MmuEX0023592	chrX:71027637-71027648	12	chrX:71028014,71027637-71027648,71027442	MIC	SOK,SOK,SOK,na,na@1344.28,390.72	76.15	SOK,SOK,SOK,na,na@724.19,226.81	79.08	SOK,SOK,SOK,na,na@619.99,164.01	60.32	SOK,SOK,SOK,na,na@1070.68,704.32	59.46	SOK,SOK,SOK,na,na@484.60,330.40	61.04	SOK,SOK,SOK,na,na@585.98,374.02	77.615	60.25	17.365	15.11	Up
Ralgapa1	MmuEX0038609	chr12:56822393-56822474	82	chr12:56823761,56822393-56822474,56820695	S	SOK,SOK,SOK,B2,S@98.52,35.48	76.84	LOW,LOW,LOW,B2,S@59.94,18.06	69.11	VLOW,VLOW,VLOW,B2,S@38.70,17.30	52.49	SOK,SOK,SOK,B2,S@70.34,63.66	55.7	VLOW,VLOW,VLOW,B2,S@23.95,19.05	51.03	OK,OK,OK,B2,S@46.44,44.56	72.975	53.365	19.61	13.41	Up
Mthfd2l	MmuEX0030013	chr5:91361938-91361971	34	chr5:91360459,91361938-91361971,91375816	S	SOK,SOK,SOK,B2,S@159.81,44.19	78.01	LOW,LOW,LOW,B2,S@95.95,27.05	78.84	VLOW,VLOW,VLOW,B2,S@63.86,17.14	58.14	SOK,SOK,SOK,B2,S@115.12,82.88	60.44	OK,SOK,OK,B2,S@56.81,37.19	56.1	SOK,SOK,SOK,B2,S@58.34,45.66	78.425	58.27	20.155	17.57	Up
Atxn1	MmuEX0007056	chr13:46051824-46051944	121	chr13:46060184,46051824-46051944,45947825	S	OK,OK,OK,OK,S@55.13,3.87	94.12	LOW,LOW,LOW,OK,C1@31.06,1.94	92.59	VLOW,VLOW,VLOW,B1,S@24.07,1.93	74.6	OK,OK,OK,OK,S@41.03,13.97	62.5	VLOW,VLOW,VLOW,B1,S@16.25,9.75	87.1	LOW,LOW,LOW,OK,S@25.26,3.74	93.355	74.8	18.555	5.49	Up
Slit2	MmuEX0043691	chr5:48612206-48612229	24	chr5:48611319,48612206-48612229,48615892	S	OK,OK,OK,OK,S@21.31,33.69	44.3	LOW,LOW,LOW,OK,S@14.18,17.82	31	LOW,LOW,LOW,OK,S@7.13,15.87	16.71	OK,SOK,OK,B1,S@15.21,75.79	15.93	OK,OK,OK,B1,S@6.05,31.95	17.27	OK,OK,OK,OK,S@9.15,43.85	37.65	16.6	21.05	13.73	Up
Trim46	MmuEX0048926	chr3:89040225-89040522	298	chr3:89041539,89040225-89040522,89039214	S	OK,OK,OK,OK,S@51.30,28.70	70.77	LOW,LOW,LOW,OK,S@25.48,10.52	59.04	LOW,LOW,LOW,OK,S@25.98,18.02	48.07	SOK,SOK,SOK,OK,S@71.62,77.38	50.23	OK,OK,OK,OK,S@31.14,30.86	46.56	OK,OK,OK,OK,S@40.51,46.49	64.905	48.395	16.51	8.81	Up
Zcwpw1	MmuEX0052857	chr5:138258121-138258204	84	chr5:138253328,138258121-138258204,138258686	S	OK,OK,OK,OK,S@59.24,12.76	77.78	LOW,LOW,LOW,OK,S@31.11,8.89	88.24	LOW,LOW,LOW,OK,S@28.24,3.76	53.45	OK,OK,OK,OK,S@47.57,41.43	48.15	LOW,LOW,LOW,OK,S@19.26,20.74	58.06	LOW,LOW,LOW,B1,S@28.45,20.55	83.01	53.105	29.905	19.72	Up
Ralgps2	MmuEX0038672	chr1:158814664-158814756	93	chr1:158817222,158814664-158814756,158799698	S	OK,OK,OK,OK,S@59.00,0.00	100	LOW,LOW,LOW,OK,S@32.00,0.00	100	LOW,LOW,LOW,OK,S@27.00,0.00	82.27	SOK,SOK,SOK,OK,S@152.20,32.80	88.1	OK,OK,OK,OK,S@69.60,9.40	78.15	SOK,SOK,SOK,OK,S@82.84,23.16	100	83.125	16.875	11.9	Up
Myl4	MmuEX0030395	chr11:104443308-104443343	36	chr11:104441743+104441789,104443308-104443343,104445292	S	OK,OK,OK,B2,S@22.31,46.69	30.8	LOW,OK,LOW,B1,S@12.32,27.68	34.67	VLOW,LOW,VLOW,B2,S@10.05,18.95	8.56	OK,OK,OK,Bn,S@2.57,27.43	12.22	LOW,OK,LOW,Bn,S@2.69,19.31	0	N,VLOW,N,Bn,S@0.00,8.00	32.735	6.11	26.625	18.58	Up
Utrn	MmuEX0051174	chr10:12470263-12470340	78	chr10:12485069,12470263-12470340,12465145	S	OK,OK,OK,B1,C1@30.42,66.58	31.99	OK,OK,OK,B1,C1@18.87,40.13	30.39	OK,OK,LOW,B1,C1@11.55,26.45	15.41	OK,OK,OK,B1,S@8.48,46.52	9.55	OK,OK,OK,B1,S@2.67,25.33	22.22	LOW,LOW,LOW,B1,S@6.00,21.00	31.19	15.885	15.305	8.17	Up
Dclre1b	MmuEX0013911	chr3:103611995-103612021	27	chr3:103612823,103611995-103612021+103612160,103611499	S	SOK,SOK,SOK,B1,S@118.48,30.52	73.33	OK,OK,OK,B1,S@57.20,20.80	86.84	OK,OK,OK,B1,S@61.66,9.34	58.14	SOK,SOK,SOK,OK,S@98.84,71.16	61.29	OK,OK,OK,OK,S@45.97,29.03	55.74	OK,OK,OK,OK,S@52.95,42.05	80.085	58.515	21.57	12.04	Up
Pikfyve	MmuEX0035194	chr1:65239108-65239140	33	chr1:65238868,65239108-65239140,65242230	S	SOK,SOK,SOK,B2,S@39.01,79.99	30.2	OK,OK,OK,B2,S@20.84,48.16	36.44	OK,OK,OK,B1,S@18.22,31.78	17.41	SOK,SOK,SOK,B1,S@18.98,90.02	13.27	OK,OK,OK,OK,S@7.17,46.83	21.63	OK,OK,OK,B1,S@11.90,43.10	33.32	17.45	15.87	8.57	Up
Zfp251	MmuEX0053122	chr15:76700712-76700844	133	chr15:76701083,76700712-76700844,76700350	S	SOK,SOK,SOK,OK,S@96.54,23.46	72.22	OK,OK,OK,OK,S@44.78,17.22	90.16	OK,OK,OK,OK,S@52.29,5.71	62.64	SOK,SOK,SOK,OK,S@92.71,55.29	65.33	OK,OK,OK,OK,S@40.50,21.50	60.75	OK,OK,OK,OK,S@52.25,33.75	81.19	63.04	18.15	6.89	Up
Rgs12	MmuEX0039621	chr5:35373117-35373270	154	chr5:35372739,35373117-35373270,35374520	S	SOK,SOK,SOK,OK,S@98.57,18.43	80.82	OK,OK,OK,OK,S@53.34,12.66	88.89	OK,OK,OK,OK,S@45.33,5.67	68.1	SOK,SOK,SOK,OK,S@132.79,62.21	65.81	OK,OK,OK,OK,S@63.84,33.16	70.43	OK,OK,OK,B1,S@69.02,28.98	84.855	68.12	16.735	10.39	Up
Pctp	MmuEX0034087	chr11:89847407-89847474	68	chr11:89848510,89847407-89847474,89846070	S	SOK,SOK,SOK,OK,S@93.36,16.64	85.71	OK,OK,OK,OK,S@55.71,9.29	83.67	OK,OK,OK,OK,S@37.65,7.35	65.81	OK,OK,OK,OK,S@63.84,33.16	68	LOW,LOW,LOW,OK,S@28.56,13.44	64.18	OK,OK,OK,OK,S@35.30,19.70	84.69	66.09	18.6	15.67	Up
Tfdp2	MmuEX0047063	chr9:96190999-96191046	48	chr9:96188141,96190999-96191046,96195384	S	SOK,SOK,SOK,OK,S@108.30,60.70	63.03	OK,OK,OK,OK,S@61.14,35.86	65.52	OK,OK,OK,OK,C1@47.17,24.83	37.96	SOK,SOK,SOK,OK,S@64.15,104.85	34.51	OK,OK,OK,OK,C1@26.23,49.77	40.91	OK,OK,OK,OK,S@38.05,54.95	64.275	37.71	26.565	22.12	Up
Prss16	MmuEX0037439	chr13:22096960-22097101	142	chr13:22097851,22096960-22097101,22095194	S	SOK,SOK,SOK,OK,S@108.19,39.81	77.08	OK,OK,OK,OK,S@65.52,19.48	68	OK,OK,OK,OK,S@42.84,20.16	57.35	SOK,SOK,SOK,OK,S@61.36,45.64	56.86	LOW,LOW,LOW,OK,S@22.74,17.26	57.65	OK,OK,OK,OK,S@38.63,28.37	72.54	57.255	15.285	10.35	Up
Cbx5	MmuEX0009400	chr15:103045453-103045552	100	chr15:103070164,103045453-103045552+103045556,103043685	S	SOK,SOK,SOK,B2,S@213.11,580.89	27.49	SOK,SOK,SOK,B2,S@116.01,305.99	26.1	SOK,SOK,SOK,B2,S@97.09,274.91	6.89	SOK,SOK,SOK,B2,S@66.76,902.24	6.15	SOK,SOK,SOK,B2,S@27.61,421.39	7.55	SOK,SOK,SOK,B2,S@39.26,480.74	26.795	6.85	19.945	18.55	Up
Ipo11	MmuEX0024350	chr13:107626292-107626506	215	chr13:107632169,107626292-107626506,107613131	S	SOK,SOK,SOK,B2,S@444.55,199.45	71.85	SOK,SOK,SOK,B2,S@250.04,97.96	65.83	SOK,SOK,SOK,B2,S@194.86,101.14	22.21	SOK,SOK,SOK,B2,S@105.72,370.28	19.32	SOK,SOK,SOK,B2,S@40.57,169.43	24.59	SOK,SOK,SOK,B2,S@65.41,200.59	68.84	21.955	46.885	41.24	Up
Hmga1	MmuEX0023026	chr17:27693897-27694011	115	chr17:27693654+27693694,27693897-27694011,27696478	S	SOK,SOK,SOK,B2,S@472.37,446.63	52.96	SOK,SOK,SOK,B2,S@266.92,237.08	49.55	SOK,SOK,SOK,B2,S@205.63,209.37	32.28	SOK,SOK,SOK,B2,S@901.58,1891.42	35.34	SOK,SOK,SOK,B2,S@475.68,870.32	29.54	SOK,SOK,SOK,B2,S@427.44,1019.56	51.255	32.44	18.815	14.21	Up
Flywch1	MmuEX0019365	chr17:23907202-23907295	94	chr17:23908382,23907202-23907295+23907299,23900285	S	SOK,SOK,SOK,OK,S@228.14,130.86	63.02	SOK,SOK,SOK,OK,S@136.12,79.88	64.37	SOK,SOK,SOK,OK,S@92.05,50.95	41.51	SOK,SOK,SOK,OK,S@124.53,175.47	41.05	SOK,SOK,SOK,OK,S@55.01,78.99	41.88	SOK,SOK,SOK,OK,S@69.52,96.48	63.695	41.465	22.23	21.14	Up
Prrc2b	MmuEX0037404	chr2:32068407-32070467	2061	chr2:32067811,32068407-32070467,32071566	S	SOK,SOK,SOK,OK,S@325.06,296.94	52.13	SOK,SOK,SOK,OK,S@177.24,162.76	52.43	SOK,SOK,SOK,OK,S@147.85,134.15	35.17	SOK,SOK,SOK,OK,S@285.23,525.77	35.47	SOK,SOK,SOK,OK,S@127.34,231.66	34.93	SOK,SOK,SOK,OK,S@157.88,294.12	52.28	35.2	17.08	16.66	Up
Nbr1	MmuEX0031025	chr11:101433776-101433886	111	chr11:101433291,101433776-101433886,101434122	S	SOK,SOK,SOK,OK,S@564.11,310.89	64.17	SOK,SOK,SOK,OK,S@302.88,169.12	64.83	SOK,SOK,SOK,OK,S@261.26,141.74	46.29	SOK,SOK,SOK,OK,S@310.14,359.86	43.24	SOK,SOK,SOK,OK,S@137.50,180.50	49.15	SOK,SOK,SOK,OK,S@173.01,178.99	64.5	46.195	18.305	15.02	Up
Palm	MmuEX0033522	chr10:79279537-79279668	132	chr10:79277986,79279537-79279668,79281786	S	SOK,SOK,SOK,OK,S@915.18,196.82	83.61	SOK,SOK,SOK,OK,S@468.22,91.78	80.98	SOK,SOK,SOK,OK,S@447.01,104.99	66.95	SOK,SOK,SOK,OK,S@524.22,258.78	65.26	SOK,SOK,SOK,OK,S@204.92,109.08	68.1	SOK,SOK,SOK,OK,S@319.39,149.61	82.295	66.68	15.615	12.88	Up
Tmem44	MmuEX0047980	chr16:30549479-30549543	65	chr16:30550449,30549479-30549543+30549547,30547555	S	SOK,SOK,SOK,B1,S@161.52,401.48	29.62	SOK,SOK,SOK,OK,S@86.19,204.81	27.7	SOK,SOK,SOK,B1,S@75.34,196.66	10.47	OK,OK,OK,OK,S@9.95,85.05	6.49	OK,OK,OK,OK,S@2.66,38.34	13.68	OK,OK,OK,OK,S@7.39,46.61	28.66	10.085	18.575	14.02	Up
Dbp	MmuEX0013795	chr7:52961976-52962086	111	chr7:52961132,52961976-52962086+52962386,52963630	S	SOK,SOK,SOK,OK,S@223.32,90.68	68.42	SOK,SOK,SOK,OK,S@98.52,45.48	73.47	SOK,SOK,SOK,OK,S@124.90,45.10	54.31	SOK,SOK,SOK,OK,S@82.55,69.45	61.64	OK,OK,OK,OK,S@36.37,22.63	50	OK,OK,OK,OK,S@46.50,46.50	70.945	55.82	15.125	6.78	Up
Trim46	MmuEX0048930	chr3:89042588-89042625	38	chr3:89042820,89042588-89042625,89041841	S	OK,OK,OK,OK,S@31.60,29.40	49.7	VLOW,VLOW,VLOW,B1,S@16.40,16.60	54.37	VLOW,VLOW,VLOW,OK,S@15.22,12.78	35.64	SOK,SOK,SOK,OK,S@36.71,66.29	35.02	OK,OK,OK,OK,S@15.06,27.94	36.08	OK,OK,OK,OK,S@21.65,38.35	52.035	35.55	16.485	13.62	Up
Taf4b	MmuEX0046215	chr18:14963226-14963348	123	chr18:14963136,14963226-14963348,14965854	S	OK,OK,OK,OK,S@45.98,2.02	92.91	VLOW,VLOW,VLOW,B1,S@26.01,1.99	100	VLOW,VLOW,VLOW,OK,S@20.00,0.00	79.32	OK,OK,OK,OK,S@70.59,18.41	75.93	OK,OK,OK,OK,S@34.17,10.83	82.92	OK,OK,OK,OK,S@36.48,7.52	96.455	79.425	17.03	9.99	Up
Esco1	MmuEX0017371	chr18:10595674-10595873	200	chr18:10596337,10595674-10595873,10588548	S	LOW,LOW,LOW,B2,C1@87.39,21.61	79.71	VLOW,VLOW,VLOW,B2,C1@49.42,12.58	80.77	VLOW,VLOW,VLOW,B2,S@37.96,9.04	58.02	SOK,SOK,SOK,B2,C1@74.27,53.73	44.44	OK,OK,LOW,B2,C1@23.11,28.89	68.89	LOW,LOW,VLOW,B2,C1@52.36,23.64	80.24	56.665	23.575	10.82	Up
Traf1	MmuEX0048684	chr2:34811716-34811800	85	chr2:34813479,34811716-34811800,34804624	S	OK,OK,OK,OK,S@43.00,0.00	100	VLOW,VLOW,VLOW,OK,S@17.00,0.00	100	VLOW,VLOW,VLOW,OK,S@26.00,0.00	80.77	OK,OK,OK,OK,S@37.96,9.04	70.37	VLOW,VLOW,VLOW,OK,S@16.19,6.81	92	VLOW,VLOW,VLOW,B1,S@22.08,1.92	100	81.185	18.815	8	Up
Dixdc1	MmuEX0014761	chr9:50490642-50490731	90	chr9:50491830,50490642-50490731,50490305+50490319	S	OK,OK,OK,OK,S@46.14,10.86	100	VLOW,VLOW,VLOW,OK,S@23.00,0.00	70	LOW,LOW,LOW,OK,S@23.80,10.20	49.15	OK,OK,OK,OK,S@43.25,44.75	44.44	LOW,LOW,LOW,OK,S@17.33,21.67	53.12	LOW,LOW,LOW,OK,S@26.03,22.97	85	48.78	36.22	16.88	Up
Thbs3	MmuEX0047174	chr3:89020603-89020809	207	chr3:89019246,89020603-89020809,89021607	S	OK,OK,OK,OK,S@41.36,5.64	92.31	VLOW,VLOW,VLOW,OK,S@23.08,1.92	83.33	VLOW,VLOW,VLOW,OK,S@18.33,3.67	68.42	SOK,SOK,SOK,OK,S@109.47,50.53	68.83	OK,OK,OK,OK,S@44.74,20.26	68.14	OK,OK,OK,OK,S@64.73,30.27	87.82	68.485	19.335	14.5	Up
Ppfibp1	MmuEX0036531	chr6:146948184-146948216	33	chr6:146946803,146948184-146948216,146949463	S	SOK,SOK,SOK,OK,S@792.89,244.11	79.15	SOK,SOK,SOK,OK,S@467.78,123.22	72.97	SOK,SOK,SOK,OK,S@325.45,120.55	37.11	SOK,SOK,SOK,OK,S@514.72,872.28	35.92	SOK,SOK,SOK,OK,S@228.45,407.55	38.13	SOK,SOK,SOK,OK,S@286.36,464.64	76.06	37.025	39.035	34.84	Up
Inpp4a	MmuEX0024183	chr1:37440184-37440216	33	chr1:37436905+37437022,37440184-37440216,37444543	S	OK,SOK,OK,OK,S@61.98,23.02	65.79	OK,OK,OK,OK,S@35.53,18.47	86.27	LOW,LOW,LOW,OK,S@26.74,4.26	52.62	OK,OK,OK,OK,S@27.89,25.11	55.24	VLOW,N,N,OK,S@9.39,17.61	51.41	VLOW,LOW,VLOW,OK,S@18.51,17.49	76.03	53.325	22.705	10.55	Up
Cd97	MmuEX0010283	chr8:86255802-86255936	135	chr8:86257313,86255802-86255936,86253424	C3	SOK,SOK,SOK,B2,C2@263.08,85.92	73.57	SOK,SOK,VLOW,B2,C2@144.93,52.07	77.78	SOK,SOK,N,B2,C2@118.23,33.77	38.78	SOK,SOK,SOK,B2,C3@118.67,187.33	40.4	SOK,SOK,LOW,B2,C3@56.16,82.84	37.45	SOK,SOK,OK,B2,C3@62.54,104.46	75.675	38.925	36.75	33.17	Up
Epb4.1l2	MmuEX0016999	chr10:25221384-25221437	54	chr10:25208899,25221384-25221437,25221630	C2	SOK,SOK,SOK,B2,C2@186.66,178.34	48.1	SOK,SOK,SOK,B2,C2@102.93,111.07	55.67	SOK,SOK,VLOW,B2,C3@84.06,66.94	16.07	SOK,SOK,SOK,B2,C2@112.01,584.99	15.67	SOK,SOK,SOK,B2,C2@48.58,261.42	16.39	SOK,SOK,SOK,B2,C2@63.43,323.57	51.885	16.03	35.855	31.71	Up
Bin1	MmuEX0007975	chr18:32585878-32586006	129	chr18:32584621,32585878-32586006,32591637	C2	SOK,SOK,SOK,B1,C2@614.16,232.84	77.49	SOK,SOK,SOK,B1,C2@372.73,108.27	66.36	SOK,SOK,SOK,B1,C2@242.88,123.12	42.9	SOK,SOK,SOK,B1,C2@675.25,898.75	46.95	SOK,SOK,SOK,B1,C2@339.45,383.55	39.62	SOK,SOK,SOK,B1,C2@337.17,513.83	71.925	43.285	28.64	19.41	Up
Cask	MmuEX0009247	chrX:13128073-13128108	36	chrX:13129499,13128073-13128108,13126487	C1	OK,OK,LOW,B1,C2@71.53,12.47	79.93	LOW,OK,VLOW,B1,C2@30.37,7.63	89.64	OK,OK,VLOW,B1,C2@41.23,4.77	67.05	SOK,SOK,SOK,B1,C2@126.05,61.95	58.34	OK,OK,OK,B1,C2@48.42,34.58	74.47	SOK,SOK,OK,B1,C2@78.19,26.81	84.785	66.405	18.38	5.46	Up
Magi1	MmuEX0027548	chr6:93654271-93654354	84	chr6:93657998,93654271-93654354,93651369+93651375	S	SOK,SOK,SOK,OK,S@113.29,53.71	69.49	SOK,SOK,SOK,OK,S@69.49,30.51	65.43	OK,OK,OK,OK,S@43.84,23.16	41.67	SOK,SOK,SOK,OK,S@56.67,79.33	42.86	OK,OK,OK,OK,S@23.57,31.43	40.87	OK,OK,OK,OK,S@33.10,47.90	67.46	41.865	25.595	22.57	Up
Spna2	MmuEX0044723	chr2:29869678-29869692	15	chr2:29869358,29869678-29869692,29871109	MIC	SOK,SOK,SOK,na,na@923.37,415.63	69.26	SOK,SOK,SOK,na,na@540.23,239.77	68.54	SOK,SOK,SOK,na,na@383.14,175.86	34.52	SOK,SOK,SOK,na,na@560.60,1063.40	32.39	SOK,SOK,SOK,na,na@242.60,506.40	36.31	SOK,SOK,SOK,na,na@317.71,557.29	68.9	34.35	34.55	32.23	Up

## Sheet: Matches to Zhang
GENE	EVENT	COORD	LENGTH	FullCO	COMPLEX	Endoth_Nova2_Cont	Endoth_Nova2_Cont-Q	Endoth_Nova2_Cont1b	Endoth_Nova2_Cont1b-Q	Endoth_Nova2_Cont2b	Endoth_Nova2_Cont2b-Q	Endoth_Nova2_KD	Endoth_Nova2_KD-Q	Endoth_Nova2_KD1	Endoth_Nova2_KD1-Q	Endoth_Nova2_KD2	Endoth_Nova2_KD2-Q	Average_control	Average_KD	Difference_between_means	Difference_between ranges	Enough coverage to compute stat	Significant to dPSI 15, range 5%	Same direction as Zhang
	MmuEX0026798	chr16:32995892-32995999	108	chr16:32995082+32995097,32995892-32995999,32997468	S	43.89	SOK,SOK,SOK,OK,S@139.57,178.43	47.68	SOK,SOK,SOK,OK,S@83.44,91.56	39.51	SOK,SOK,SOK,OK,S@56.50,86.50	92.77	SOK,SOK,SOK,OK,S@296.86,23.14	91.84	SOK,SOK,SOK,OK,S@129.49,11.51	93.51	SOK,SOK,SOK,OK,S@167.38,11.62	43.595	92.675	49.08	44.16	YES	YES	YES
Ppfibp1	MmuEX0036531	chr6:146948184-146948216	33	chr6:146946803,146948184-146948216,146949463	S	76.46	SOK,SOK,SOK,OK,S@792.89,244.11	79.15	SOK,SOK,SOK,OK,S@467.78,123.22	72.97	SOK,SOK,SOK,OK,S@325.45,120.55	37.11	SOK,SOK,SOK,OK,S@514.72,872.28	35.92	SOK,SOK,SOK,OK,S@228.45,407.55	38.13	SOK,SOK,SOK,OK,S@286.36,464.64	76.06	37.025	39.035	34.84	YES	YES	YES
Cd97	MmuEX0010283	chr8:86255802-86255936	135	chr8:86257313,86255802-86255936,86253424	C3	75.38	SOK,SOK,SOK,B2,C2@263.08,85.92	73.57	SOK,SOK,VLOW,B2,C2@144.93,52.07	77.78	SOK,SOK,N,B2,C2@118.23,33.77	38.78	SOK,SOK,SOK,B2,C3@118.67,187.33	40.4	SOK,SOK,LOW,B2,C3@56.16,82.84	37.45	SOK,SOK,OK,B2,C3@62.54,104.46	75.675	38.925	36.75	33.17	YES	YES	YES
Epb4.1l2	MmuEX0016999	chr10:25221384-25221437	54	chr10:25208899,25221384-25221437,25221630	C2	51.14	SOK,SOK,SOK,B2,C2@186.66,178.34	48.1	SOK,SOK,SOK,B2,C2@102.93,111.07	55.67	SOK,SOK,VLOW,B2,C3@84.06,66.94	16.07	SOK,SOK,SOK,B2,C2@112.01,584.99	15.67	SOK,SOK,SOK,B2,C2@48.58,261.42	16.39	SOK,SOK,SOK,B2,C2@63.43,323.57	51.885	16.03	35.855	31.71	YES	YES	YES
Spna2	MmuEX0044723	chr2:29869678-29869692	15	chr2:29869358,29869678-29869692,29871109	MIC	68.96	SOK,SOK,SOK,na,na@923.37,415.63	69.26	SOK,SOK,SOK,na,na@540.23,239.77	68.54	SOK,SOK,SOK,na,na@383.14,175.86	34.52	SOK,SOK,SOK,na,na@560.60,1063.40	32.39	SOK,SOK,SOK,na,na@242.60,506.40	36.31	SOK,SOK,SOK,na,na@317.71,557.29	68.9	34.35	34.55	32.23	YES	YES	YES
Mical3	MmuEX0028987	chr6:120903652-120903702	51	chr6:120907717,120903652-120903702,120902503	S	29.73	OK,OK,OK,OK,S@21.41,50.59	38.78	LOW,LOW,LOW,OK,S@13.19,20.81	22.58	OK,OK,OK,OK,S@8.58,29.42	60.29	SOK,SOK,SOK,OK,S@65.72,43.28	61.4	LOW,LOW,LOW,OK,S@28.24,17.76	59.49	OK,OK,OK,OK,S@37.48,25.52	30.68	60.445	29.765	20.71	YES	YES	YES
Bin1	MmuEX0007975	chr18:32585878-32586006	129	chr18:32584621,32585878-32586006,32591637	C2	72.51	SOK,SOK,SOK,B1,C2@614.16,232.84	77.49	SOK,SOK,SOK,B1,C2@372.73,108.27	66.36	SOK,SOK,SOK,B1,C2@242.88,123.12	42.9	SOK,SOK,SOK,B1,C2@675.25,898.75	46.95	SOK,SOK,SOK,B1,C2@339.45,383.55	39.62	SOK,SOK,SOK,B1,C2@337.17,513.83	71.925	43.285	28.64	19.41	YES	YES	YES
Magi1	MmuEX0027548	chr6:93654271-93654354	84	chr6:93657998,93654271-93654354,93651369+93651375	S	67.84	SOK,SOK,SOK,OK,S@113.29,53.71	69.49	SOK,SOK,SOK,OK,S@69.49,30.51	65.43	OK,OK,OK,OK,S@43.84,23.16	41.67	SOK,SOK,SOK,OK,S@56.67,79.33	42.86	OK,OK,OK,OK,S@23.57,31.43	40.87	OK,OK,OK,OK,S@33.10,47.90	67.46	41.865	25.595	22.57	YES	YES	YES
Dennd5b	MmuEX0014303	chr6:149033393-149033458	66	chr6:149049705,149033393-149033458,149029437	S	25	OK,OK,OK,B1,S@13.75,41.25	27.59	OK,OK,OK,OK,S@10.21,26.79	20	VLOW,VLOW,VLOW,B1,S@3.60,14.40	46.84	OK,OK,OK,OK,S@27.17,30.83	48.39	VLOW,VLOW,VLOW,OK,S@11.13,11.87	45.83	VLOW,VLOW,VLOW,OK,S@16.04,18.96	23.795	47.11	23.315	18.24	YES	YES	YES
Evl	MmuEX0017508	chr12:109921558-109921620	63	chr12:109921471,109921558-109921620,109924260	S	51.52	SOK,SOK,SOK,OK,S@563.63,530.37	51.09	SOK,SOK,SOK,OK,S@291.21,278.79	51.99	SOK,SOK,SOK,OK,S@272.43,251.57	70.17	SOK,SOK,SOK,OK,S@817.48,347.52	69.16	SOK,SOK,SOK,OK,S@372.08,165.92	71.04	SOK,SOK,SOK,OK,S@445.42,181.58	51.54	70.1	18.56	17.17	YES	YES	YES
Dock6	MmuEX0015442	chr9:21630227-21630319	93	chr9:21634658,21630227-21630319,21629974	C2	6.92	SOK,SOK,LOW,OK,C3@25.67,345.33	5.44	SOK,SOK,N,OK,C3@12.13,210.87	9.23	SOK,SOK,VLOW,OK,C3@13.66,134.34	26.05	SOK,SOK,OK,OK,C3@58.61,166.39	23.46	SOK,SOK,LOW,OK,C3@23.46,76.54	28.21	SOK,SOK,OK,OK,C3@35.26,89.74	7.335	25.835	18.5	14.23	YES	YES	YES
Npr2	MmuEX0032213	chr4:43656207-43656281	75	chr4:43656046,43656190+43656207-43656281,43656478	S	81.22	SOK,SOK,SOK,OK,S@156.75,36.25	84.85	SOK,SOK,SOK,OK,S@103.52,18.48	75.31	OK,OK,OK,OK,S@53.47,17.53	98.11	SOK,SOK,SOK,OK,S@103.02,1.98	100	OK,OK,OK,OK,S@36.00,0.00	97.14	OK,OK,OK,OK,S@67.03,1.97	80.08	98.57	18.49	12.29	YES	YES	YES
Cask	MmuEX0009247	chrX:13128073-13128108	36	chrX:13129499,13128073-13128108,13126487	C1	85.15	OK,OK,LOW,B1,C2@71.53,12.47	79.93	LOW,OK,VLOW,B1,C2@30.37,7.63	89.64	OK,OK,VLOW,B1,C2@41.23,4.77	67.05	SOK,SOK,SOK,B1,C2@126.05,61.95	58.34	OK,OK,OK,B1,C2@48.42,34.58	74.47	SOK,SOK,OK,B1,C2@78.19,26.81	84.785	66.405	18.38	5.46	YES	YES	YES
Erbb2ip	MmuEX0017201	chr13:104617987-104618103	117	chr13:104623578,104617987-104618103+104618296,104613486	C3	50.47	SOK,SOK,SOK,B2,C2@360.36,353.64	44.73	SOK,SOK,SOK,B2,C2@162.82,201.18	56.95	SOK,SOK,SOK,B2,C2@199.32,150.68	66.24	SOK,SOK,SOK,B2,C2@518.66,264.34	67.21	SOK,SOK,SOK,B2,C2@239.94,117.06	65.44	SOK,SOK,SOK,B2,C2@278.77,147.23	50.84	66.325	15.485	8.49	YES	YES	YES
Rims2	MmuEX0039873	chr15:39366384-39366563	180	chr15:39342920,39366384-39366563,39367418	C2	37.21	OK,OK,OK,OK,S@21.95,37.05	33.33	VLOW,VLOW,VLOW,OK,S@9.33,18.67	40.91	VLOW,VLOW,VLOW,OK,S@12.68,18.32	52.54	OK,OK,OK,OK,S@47.29,42.71	49.09	VLOW,VLOW,VLOW,OK,S@20.13,20.87	55.56	LOW,LOW,LOW,OK,S@27.22,21.78	37.12	52.325	15.205	8.18	YES	YES	NO
