# Supplementary material for: The alternative splicing factor Nova2 regulates vascular development and lumen formation
Source: Nat Commun. 2015 Oct 8;6:8479. doi: 10.1038/ncomms9479 (PMC4633719; doi:10.1038/ncomms9479)
Supplement: Supplementary Table 2 — contains the Gene Ontology (GO) categories for Nova2 target genes in ECs. [file ncomms9479-s3.xlsx]

## Sheet: Protein isoform
PROTEIN ISOFORM
GOID	Ontology Source	GOTerm	Nr. Genes	% Associated Genes	Term PValue	Associated Genes Found	All Associated Genes
GO:0001952	GO_BiologicalProcess_20.03.2014_19h52	regulation of cell-matrix adhesion	3	6.97674	0.020587	[Cask, Macf1, Utrn]	[Acer2, Acvrl1, Arhgap6, Bcl2, Bcl6, Cask, Cdh13, Cdk6, Cdkn2a, Cib1, Csf1, Ddr1, Dmtn, Emp2, Epb4.1l5, Gsk3b, Ilk, Itgb1bp1, Kdr, Macf1, Mink1, Mmp14, Nf1, Pik3cb, Pik3r1, Plau, Ppm1f, Pten, Ptprj, Rasa1, Rock1, S100a10, Sdc4, Sema3e, Serpine1, Smad3, Src, Tek, Thbs1, Tsc1, Utrn, Vegfa, Vegfc]
GO:0003779	GO_MolecularFunction_20.03.2014_19h52	actin binding	11	5.41872	9.88866e-05	[Dixdc1, Epb4.1l2, Evl, Fmnl2, Macf1, Mical3, Myl4, Pdlim5, Phactr2, Sptan1, Utrn]	[Ablim1, Ablim2, Ace, Actn1, Actn4, Actr2, Actr3, Add1, Add3, Afap1, Aif1l, Ajuba, Alkbh4, Anln, Antxr1, Arpc1a, Arpc2, Arpc3, Arpc4, Arpc5, Arpc5l, Bloc1s6, Cald1, Cap1, Capg, Capzb, Ccdc88a, Cfl2, Cnn3, Cobl, Coro1b, Coro1c, Coro2a, Coro2b, Cotl1, Ctnna1, Cyfip1, Daam1, Dbn1, Dbnl, Diap1, Diap2, Diap3, Dixdc1, Dmtn, Dst, Dstn, Emd, Enah, Enc1, Epb4.1, Epb4.1l1, Epb4.1l2, Eps8, Evl, Ezr, Fbxo25,…
GO:0005178	GO_MolecularFunction_20.03.2014_19h52	integrin binding	4	8.69565	0.0034641	[Erbb2ip, Fn1, Itga7, Utrn]	[Actn1, Adam17, Adam8, Adam9, Calr, Cd9, Col3a1, Ctgf, Cyr61, Emp2, Erbb2ip, Fn1, Gsk3b, Icam1, Icam2, Igf1, Ilk, Itga5, Itga7, Itgb1, Itgb1bp1, Itgb3, Itgb5, Jam3, Kdr, L1cam, Lama5, Lamb1, Lamb2, Lamc1, Lyn, Mfge8, Mmp14, Nf2, Nisch, Npnt, Ppap2b, Ptk2, Ptpn2, Pxn, Thbs1, Timp2, Tln1, Utrn, Vcam1, Vwf]
GO:0005319	GO_MolecularFunction_20.03.2014_19h52	lipid transporter activity	3	8.33333	0.0127584	[Atp11c, Atp8a1, Pitpnb]	[Abca1, Abca4, Abca7, Abcc1, Abcd1, Ano10, Ano6, Ano8, Apoe, Atp10a, Atp10d, Atp11a, Atp11c, Atp8a1, Atp8b2, Atp8b3, Atp9b, Col4a3bp, Gltp, Gltpd1, Mttp, Pitpna, Pitpnb, Pitpnc1, Plekha8, Plscr1, Prelid1, Rft1, Scp2, Slc10a3, Slc27a1, Slco2a1, Spns2, Stard3, Stard5, Triap1]
GO:0005509	GO_MolecularFunction_20.03.2014_19h52	calcium ion binding	10	4.65116	0.000696691	[Cd97, Dysf, Efcab4a, Macf1, Myl4, Myl6, Ninl, Ppp3cb, Sptan1, Thbs3]	[Actn1, Actn4, Adam8, Agrn, Aif1l, Anxa1, Anxa11, Anxa2, Anxa3, Anxa4, Anxa5, Anxa6, Anxa7, Arsa, Asph, Atp2a2, Atp2c1, Atp5b, Bmp1, Braf, C2cd5, Cab39, Cabp1, Calm1, Calm2, Calm3, Calml4, Calr, Calr3, Calu, Camkk2, Cant1, Canx, Capn1, Capn10, Capn2, Capns1, Cbl, Cblb, Cd93, Cd97, Cdh11, Cdh13, Cdh2, Cdh24, Cdh5, Celsr1, Cetn2, Cetn3, Chordc1, Chp1, Cib1, Clstn1, Creld1, Creld2, Cubn, Dgka, Dhh, …
GO:0005548	GO_MolecularFunction_20.03.2014_19h52	phospholipid transporter activity	3	13.6364	0.00316037	[Atp11c, Atp8a1, Pitpnb]	[Abca1, Abca4, Abca7, Ano10, Ano6, Ano8, Atp10a, Atp10d, Atp11a, Atp11c, Atp8a1, Atp8b2, Atp8b3, Atp9b, Gltpd1, Pitpna, Pitpnb, Pitpnc1, Plscr1, Prelid1, Scp2, Triap1]
GO:0005667	GO_CellularComponent_20.03.2014_19h52	transcription factor complex	8	4.46927	0.00306875	[Dcp1a, Hax1, Nfya, Taf4b, Tcf12, Tfdp2, Tfe3, Trrap]	[Ahr, Ajuba, Ankrd1, Apex1, Arid2, Arid5a, Arnt, Arntl, Ascc1, Atf1, Atf4, Atf5, Ccnh, Cdk2, Cdk7, Clock, Cops5, Creb1, Crebbp, Creg1, Crem, Ctbp1, Ctnnb1, Cyfip1, Dazap2, Dcp1a, Deaf1, E2f1, E2f2, E2f3, E2f4, E2f5, E2f6, E2f7, E2f8, Ecsit, Edf1, Ep300, Epas1, Ercc1, Ercc2, Ercc3, Ercc5, Ets1, Eya3, Fos, Foxm1, Foxn2, Glis2, Gtf2a1, Gtf2a2, Gtf2e2, Gtf2f2, Gtf2h1, Gtf2h2, Gtf2h3, Gtf2h4, Gtf3c1, …
GO:0005912	GO_CellularComponent_20.03.2014_19h52	adherens junction	6	5.12821	0.00522319	[Ctnnd1, Evl, Focad, Itga7, Mdc1, Sptan1]	[Aatf, Abi2, Actn1, Adam17, Ahi1, Aif1l, Ajuba, Apc, Arpc2, Asap3, Bcar1, Brca1, Cav1, Cdh2, Ctnna1, Ctnnb1, Ctnnd1, Dlc1, Dlg1, Dlg5, Dst, Ebag9, Enah, Epb4.1l5, Epha2, Esam, Evl, Ezr, Fam129b, Fermt2, Fes, Flnb, Focad, Git1, Ilk, Itga2b, Itga5, Itga7, Itgb1, Itgb5, Jup, Kdm4b, Keap1, Kif22, Kifc3, Lasp1, Lcp1, Lig4, Lima1, Limd1, Limk1, Lims1, Lin7c, Lmo7, Lpp, Luc7l3, Lyn, Map2k1, Map2k2, Mapk…
GO:0005923	GO_CellularComponent_20.03.2014_19h52	tight junction	3	5.66038	0.0354437	[Ctnnd1, Magi1, Mpdz]	[Amot, Amotl1, Amotl2, Ank3, Apc, Arhgap17, Arhgef2, Ash1l, Ccdc85c, Ccnd1, Cdh5, Cgnl1, Cldn12, Cnksr3, Ctnnb1, Ctnnd1, Cyth1, Dlg1, Ect2, Esam, F11r, Frmd4a, Fzd5, Jam2, Jam3, Lhx2, Lin7c, Magi1, Magi3, Micall2, Mpdz, Mpp5, Mpp7, Mtdh, Nphp1, Pard3, Pard6a, Pmp22, Prkci, Rab13, Rpgrip1l, Shroom2, Strn, Sympk, Synpo, Tbcd, Tgfbr1, Tjap1, Tjp1, Tjp2, Ubn1, Vapa, Vasp]
GO:0005924	GO_CellularComponent_20.03.2014_19h52	cell-substrate adherens junction	4	5	0.0235847	[Evl, Focad, Itga7, Mdc1]	[Aatf, Actn1, Adam17, Aif1l, Ajuba, Arpc2, Asap3, Bcar1, Brca1, Cav1, Dlc1, Dst, Ebag9, Enah, Epb4.1l5, Epha2, Evl, Ezr, Fermt2, Fes, Flnb, Focad, Git1, Ilk, Itga2b, Itga5, Itga7, Itgb1, Itgb5, Kdm4b, Keap1, Kif22, Lasp1, Lcp1, Lig4, Lima1, Limd1, Limk1, Lims1, Lpp, Luc7l3, Map2k1, Map2k2, Mapk1, Mapk3, Mdc1, Msn, Neurl2, Nol6, Nox4, Nup214, Pak1, Parva, Parvb, Pdlim2, Pdlim7, Peak1, Plec, Ppfia1…
GO:0006333	GO_BiologicalProcess_20.03.2014_19h52	chromatin assembly or disassembly	3	5.45455	0.0389293	[Baz2a, H2afy, Smarcd3]	[Anp32b, Arid1a, Arid2, Asf1a, Asf1b, Bahd1, Baz1b, Baz2a, Brd2, Cdan1, Cdkn2a, Cebpg, Cenpa, Cenpp, Cenpv, Chaf1a, Chaf1b, Chd1, Chd3, Ctcf, H2afv, H2afy, H2afy2, Hmga2, Hp1bp3, Itgb3bp, Kat6a, Kat6b, Mcm2, Mis18a, Naa60, Nap1l1, Nap1l4, Npm1, Parp10, Rbbp4, Rsf1, Set, Shprh, Smarca2, Smarca4, Smarcb1, Smarcc1, Smarcc2, Smarcd1, Smarcd2, Smarcd3, Smarce1, Suv39h2, Tal1, Tlk1, Tlk2, Tpr, Trp53, T…
GO:0006338	GO_BiologicalProcess_20.03.2014_19h52	chromatin remodeling	6	10.1695	0.000142903	[Baz1a, Baz2a, Chd8, Nasp, Scmh1, Smarcd3]	[Actl6a, Actr8, Anp32e, Arid1a, Bahd1, Baz1a, Baz1b, Baz2a, Bptf, Brd4, Brdt, Cdkn2a, Cebpg, Cenpp, Cenpv, Chd1, Chd1l, Chd8, Chek1, Chrac1, Dmap1, Hdac4, Hdac5, Hmg20b, Hmga2, Ino80, Itgb3bp, Kat2b, Men1, Mis18a, Morf4l1, Mta2, Myc, Mysm1, Nasp, Nr3c1, Psme4, Ptma, Rbbp4, Rbbp7, Rere, Rnf8, Rsf1, Satb2, Scmh1, Sirt1, Smarca4, Smarcad1, Smarcb1, Smarcc1, Smarcc2, Smarcd1, Smarcd2, Smarcd3, Smarce…
GO:0006342	GO_BiologicalProcess_20.03.2014_19h52	chromatin silencing	3	15	0.00238646	[Baz2a, Phf8, Ubr2]	[Baz2a, Cbx8, Dnmt3a, Dnmt3b, Hat1, Hdac2, Kmt2d, Mbd3, Mecp2, Mier1, Phf2, Phf8, Sin3a, Sirt1, Smarca4, Suv39h1, Ube2b, Ubr2, Ubtf, Uty]
GO:0006473	GO_BiologicalProcess_20.03.2014_19h52	protein acetylation	5	4.5045	0.017754	[Atat1, Bag6, Esco1, Ncoa1, Trrap]	[Actl6a, Adsl, Apbb1, Arid5a, Arrb1, Asl, Atat1, Atf2, Bag6, Bloc1s1, Bmi1, Brca1, Brca2, Brd1, Brd4, Brd8, Brpf1, Brpf3, Ccdc101, Chek1, Crebbp, Csrp2bp, Ctbp1, Ctcf, Dmap1, Dr1, Dscc1, Ep300, Ep400, Epc1, Esco1, Esco2, Flcn, Gata2, Hat1, Hcfc1, Ing3, Ing4, Ing5, Iws1, Jade1, Jade2, Jade3, Kansl1, Kansl2, Kansl3, Kat2a, Kat2b, Kat5, Kat6a, Kat6b, Kat7, Kat8, Kmt2a, Ldb1, Lif, Map3k7, Mapk3, Mbd3…
GO:0006816	GO_BiologicalProcess_20.03.2014_19h52	calcium ion transport	5	4.20168	0.0232319	[Ahnak, Asic1, Cask, Efcab4a, Itpr1]	[Ace, Ahnak, Ank2, Anxa6, Arrb2, Asic1, Asph, Atp2a2, Atp2b1, Atp2b4, Atp2c1, Bak1, Bax, Bcl2, Cachd1, Cacnb3, Calcrl, Camk2a, Camk2d, Camk2g, Cask, Catsper2, Cav1, Ccl5, Cdk5, Cherp, Creb3, Ctgf, Ctnnb1, Cxcl10, Cxcl12, Dbi, Ddit3, Diap1, Efcab4a, Ero1l, F2r, F2rl3, Fkbp1a, Fkbp1b, Gimap5, Gnai2, Gpm6a, Gsto1, Ibtk, Icam1, Igf1, Inpp5k, Itgav, Itpr1, Itpr2, Itpr3, Jak3, Lck, Lime1, Lyn, Mcoln1, …
GO:0007160	GO_BiologicalProcess_20.03.2014_19h52	cell-matrix adhesion	4	4.65116	0.0297702	[Cask, Fn1, Macf1, Utrn]	[Acer2, Actn1, Acvrl1, Adam8, Adam9, Ajuba, Arhgap6, Bcam, Bcl2, Bcl2l11, Bcl6, Cask, Cdh13, Cdk5, Cdk6, Cdkn2a, Cib1, Col3a1, Col5a3, Csf1, Ctgf, Ctnnb1, Ddr1, Dlc1, Dmtn, Emp2, Epb4.1l5, Epdr1, Fermt2, Fn1, Gsk3b, Hpse, Ilk, Itga2b, Itga4, Itgav, Itgb1, Itgb1bp1, Itgb3, Itgb4, Jam3, Kdr, Lims1, Macf1, Mink1, Mmp14, Nf1, Nid1, Nid2, Npnt, Pdpk1, Pik3cb, Pik3r1, Pip5k1a, Pip5k1b, Plau, Ppm1f, Pte…
GO:0008287	GO_CellularComponent_20.03.2014_19h52	protein serine/threonine phosphatase complex	3	10.3448	0.00699612	[Itpr1, Ppp1r12a, Ppp3cb]	[Cnep1r1, Ctdnep1, Itpr1, Ppp1ca, Ppp1cc, Ppp1r10, Ppp1r12a, Ppp1r15b, Ppp2cb, Ppp2r1a, Ppp2r2a, Ppp2r2d, Ppp2r3a, Ppp2r4, Ppp2r5a, Ppp2r5c, Ppp2r5e, Ppp3ca, Ppp3cb, Ppp4c, Ppp4r2, Shoc2, Smek1, Smek2, Strn, Strn3, Strn4, Tox4, Wdr82]
GO:0008360	GO_BiologicalProcess_20.03.2014_19h52	regulation of cell shape	4	5.97015	0.013074	[Epb4.1l2, Fn1, Itga7, Palm]	[1810043G02Rik, Aldoa, Anxa7, Arap1, Arap3, Arhgef18, Baiap2, Bambi, Brwd1, Brwd3, Ccl2, Ccl7, Cdc42ep1, Cdc42ep3, Cdc42ep5, Cdc42se1, Cdc42se2, Cfdp1, Cyfip1, Diap1, Dlc1, Dmtn, Epb4.1, Epb4.1l2, Eps8, Ezr, Fblim1, Fermt2, Fes, Fgd1, Fmnl1, Fmnl3, Fn1, Fyn, Gas2, Gas7, Gna13, Grlf1, Hexb, Hpn, Icam1, Il6, Itga7, Kdr, Limd1, Myh10, Myh9, Myl12a, Myo10, Palm, Parva, Parvb, Plxnb2, Prpf40a, Ptk2, P…
GO:0010720	GO_BiologicalProcess_20.03.2014_19h52	positive regulation of cell development	5	4.31034	0.0210643	[Dixdc1, Fn1, Pparg, Smarcd3, Spen]	[Ace, Actr3, Adnp, Anapc2, Apoe, Arpc2, Aspm, Bad, Bambi, Bcl2, Bcl9l, Bmp4, Braf, C1qbp, Calr, Caprin1, Caprin2, Cdc42, Cdkl5, Cib1, Ctnnb1, Cul7, Cxcl12, Dicer1, Dixdc1, Dmtn, Ep300, Epb4.1l5, Etv5, Ezh2, Fbxw8, Fn1, Fxn, Gcnt2, Gli3, Glipr2, Golga2, Hdac1, Hdac2, Hes1, Hif1a, Id2, Il6st, Ilk, Ist1, Lif, Lig4, Limk1, Lyn, Man2a1, Map1b, Mapk9, Met, Metrn, Myadm, Ncoa3, Ndel1, Net1, Ngf, Notch1,…
GO:0015629	GO_CellularComponent_20.03.2014_19h52	actin cytoskeleton	11	4.93274	0.000226473	[Ahnak, Dctn2, Epb4.1l2, Hax1, Macf1, Myl4, Myl6, Pdlim5, Ppp1r12a, Sptan1, Utrn]	[Abl2, Ablim1, Ablim2, Actn1, Actn4, Actr10, Actr2, Actr3, Adam17, Adam8, Add1, Afap1, Ahnak, Aif1l, Aldoa, Amot, Anapc2, Ankrd26, Anln, Anxa2, Apbb3, Arhgap6, Arpc1a, Arpc2, Arpc3, Arpc4, Arpc5, Baiap2, Bin3, Bmf, Brca1, Cald1, Cap1, Capzb, Ccdc53, Cd2ap, Cdc42bpa, Cdc42bpb, Cdc42ep1, Cdc42ep3, Cfl2, Cgnl1, Cit, Clic5, Cobl, Coro1b, Coro1c, Coro2a, Coro2b, Crocc, Cryab, Csrp1, Ctdp1, Ctnna1, Ctn…
GO:0015748	GO_BiologicalProcess_20.03.2014_19h52	organophosphate ester transport	3	7.69231	0.0158556	[Atp11c, Atp8a1, Pitpnb]	[Abca1, Abca4, Abca7, Abcc1, Ano6, Apoe, Atp10a, Atp10d, Atp11a, Atp11c, Atp8a1, Atp8b2, Atp8b3, Atp9b, G6pc3, Gltpd1, Ldlr, P2rx7, Pitpna, Pitpnb, Pitpnc1, Plscr1, Prelid1, Prkcd, Scarb1, Scp2, Slc25a17, Slc25a23, Slc25a24, Slc25a42, Slc35a1, Slc35a2, Slc35a3, Slc35a5, Slc35b2, Slc37a2, Slc37a4, Tmem30a, Triap1]
GO:0015914	GO_BiologicalProcess_20.03.2014_19h52	phospholipid transport	3	11.1111	0.00571227	[Atp11c, Atp8a1, Pitpnb]	[Abca1, Abca4, Abca7, Abcc1, Ano6, Apoe, Atp10a, Atp10d, Atp11a, Atp11c, Atp8a1, Atp8b2, Atp8b3, Atp9b, Gltpd1, Ldlr, P2rx7, Pitpna, Pitpnb, Pitpnc1, Plscr1, Prelid1, Prkcd, Scarb1, Scp2, Tmem30a, Triap1]
GO:0017048	GO_MolecularFunction_20.03.2014_19h52	Rho GTPase binding	3	5.88235	0.0321279	[Dock9, Fmnl2, Srgap1]	[Akap13, Als2, Arhgef2, Brk1, Cdc42bpb, Cdc42ep5, Cdkl5, Cit, Cyfip1, Daam1, Diap1, Diap2, Diap3, Dock11, Dock4, Dock7, Dock9, Dvl1, Ect2, Eps8, Farp1, Flna, Fmnl1, Fmnl2, Fmnl3, Hace1, Inf2, Iqgap1, Iqgap3, Kctd13, Kif3b, Lrrk2, Map3k11, Nckap1, Net1, Ocrl, Pard6a, Pfn1, Pkn1, Rab7, Ralbp1, Rock1, Rock2, Rtkn, Sod1, Srgap1, Srgap2, Tnfaip1, Vcl, Vps4a, Wasf1]
GO:0022836	GO_MolecularFunction_20.03.2014_19h52	gated channel activity	3	5.55556	0.0371654	[Asic1, Clcn3, Itpr1]	[Ano10, Ano6, Ano8, Aqp1, Asic1, Cacnb3, Catsper2, Chrnb1, Clcn2, Clcn3, Clcn4-2, Clcn5, Clcn6, Clcn7, Clic4, Clic5, Glrb, Grik5, Grin2c, Hcn2, Hpn, Hvcn1, Itgav, Itpr1, Itpr2, Itpr3, Kcnh2, Kcnq1, Mcoln1, Mtmr6, Ncs1, Orai1, P2rx4, P2rx7, Piezo1, Pkd2, Rasa3, Rest, Scn1b, Scnn1a, Stim1, Stim2, Tmem132a, Tmem38a, Tmem66, Tpcn1, Tpcn2, Trpc1, Trpc2, Trpm4, Ttyh3, Vdac1, Vdac2, Vdac3]
GO:0030016	GO_CellularComponent_20.03.2014_19h52	myofibril	4	6.06061	0.0124216	[Ahnak, Myl4, Pdlim5, Sptan1]	[Ablim2, Actn1, Actn4, Ahnak, Ank2, Ank3, Ankrd1, Ankrd23, Anxa5, Arf1, Arhgef25, Bag3, Capzb, Cfl2, Cryab, Ctnnb1, Dnajb6, Dst, Fhl3, Fkbp1a, Fkbp1b, Fxr1, Glrx3, Habp4, Hdac4, Hdac5, Ilk, Jph1, Jup, Kat2b, Ldb2, Lman1, Mef2c, Mtm1, Myl12a, Myl4, Myom1, Myzap, Nol6, Pak1, Pde4b, Pde4dip, Pdlim5, Ppp2r5a, Ppp3ca, Psen1, Psen2, Psma6, S100a1, Sco2, Sdc4, Sptan1, Sptbn1, Sri, Svil, Sync, Syne1, Syn…
GO:0030017	GO_CellularComponent_20.03.2014_19h52	sarcomere	3	5.55556	0.0371654	[Myl4, Pdlim5, Sptan1]	[Actn1, Actn4, Ank2, Ank3, Ankrd1, Ankrd23, Anxa5, Arf1, Bag3, Capzb, Cfl2, Cryab, Ctnnb1, Dnajb6, Dst, Fhl3, Fkbp1a, Fkbp1b, Glrx3, Habp4, Hdac4, Hdac5, Jph1, Jup, Kat2b, Ldb2, Lman1, Mef2c, Mtm1, Myl12a, Myl4, Myom1, Myzap, Pak1, Pde4b, Pdlim5, Ppp2r5a, Ppp3ca, Psen1, Psen2, Psma6, S100a1, Sptan1, Sptbn1, Sri, Sync, Syne1, Syne2, Tmod3, Tnnt2, Tpm1, Trim32, Trpc1, Vcl]
GO:0030027	GO_CellularComponent_20.03.2014_19h52	lamellipodium	5	5.61798	0.00727772	[Abi1, Ctnnd1, Dysf, Evl, Hax1]	[2610034B18Rik, Abi1, Abi3, Actr3, Ajuba, Als2, Amot, Amotl1, Anapc2, Antxr1, Apbb1, Apc, Arap3, Arhgap31, Arhgef7, Arpc3, Arpc5, Bcar1, Brk1, Capzb, Ccdc88a, Cdh2, Cdk5, Cib1, Coro1b, Ctnna1, Ctnnb1, Ctnnd1, Cttn, Cyfip1, Dbnl, Dgkz, Dpysl3, Dysf, Enah, Evl, Fat1, Fert2, Fgd1, Gsn, Hax1, Ilk, Inppl1, Itgb1bp1, Itsn1, Lrrc16a, Mylk, Myo10, Myo9b, Nckap1, Nf2, Nradd, Parva, Parvb, Pdxp, Phactr4, P…
GO:0030175	GO_CellularComponent_20.03.2014_19h52	filopodium	3	8.57143	0.0118109	[Abi1, Palm, Utrn]	[Abi1, Antxr1, Arf6, Cdc42, Cdk5, Cib1, Crip2, Dync1h1, Enah, Ezr, Fat1, Fscn1, Gpm6a, Itgb1, Lcp1, Msn, Mtm1, Myo10, Myo1b, Myo9b, Nf2, Nptxr, Palld, Palm, Podxl, Ppp1r9b, Rdx, Rufy3, Spata13, Syne2, Twf1, Twf2, Utrn, Vasp, Vcam1]
GO:0030374	GO_MolecularFunction_20.03.2014_19h52	ligand-dependent nuclear receptor transcription coactivator activity	3	10	0.00769701	[Ncoa1, Pparg, Smarcd3]	[Atxn7l3, Calcoco1, Carm1, Ccar1, Cyfip1, Dcaf6, Eny2, Helz2, Kdm1a, Mbd4, Med1, Med16, Ncoa1, Ncoa2, Ncoa3, Ncoa6, Ncoa7, Pkn1, Pparg, Ppargc1b, Pus1, Rbm14, Rxrb, Smarcd3, Ss18, Tada3, Tsg101, Usp22, Wdr77, Zmiz2]
GO:0030507	GO_MolecularFunction_20.03.2014_19h52	spectrin binding	3	21.4286	0.000808933	[Dctn2, Epb4.1l2, Sptan1]	[Add1, Camsap1, Dctn2, Dmtn, Dync1i1, Epb4.1, Epb4.1l2, Gnb1, Myo10, Myo7a, Ptprn, Rhod, Sptan1, Stx4a]
GO:0033267	GO_CellularComponent_20.03.2014_19h52	axon part	3	5.55556	0.0371654	[Bin1, Dixdc1, Sptan1]	[Aatk, Ank3, Ap3d1, Apc, Aqp1, Atp6v0d1, Aurka, Bin1, Cad, Camk2d, Cntnap1, Cobl, Dab2ip, Dixdc1, Dlg1, Dlg4, Dpysl2, Eea1, Elk1, Fkbp1a, Fkbp4, Gabbr1, Got1, Gpm6a, Grik5, Hap1, Ilk, L1cam, Limk1, Mapk8ip1, Mapk8ip3, Mpp2, Myo1d, Ndel1, P2rx4, P2rx7, Palld, Pard3, Pard6a, Pfn2, Ptch1, Rgs10, Scn1b, Sept5, Sept6, Sept7, Slc9a6, Smo, Sptan1, Sptbn1, Synj2, Tanc1, Tpx2, Trpm7]
GO:0034728	GO_BiologicalProcess_20.03.2014_19h52	nucleosome organization	3	6.81818	0.0218781	[H2afy, Nasp, Smarcd3]	[Anp32b, Anp32e, Arid1a, Arid2, Asf1a, Asf1b, Baz1b, Brd2, Brdt, Cebpg, Cenpa, Cenpp, Ctcf, H2afv, H2afy, H2afy2, Hp1bp3, Itgb3bp, Kat6a, Kat6b, Mcm2, Mis18a, Naa60, Nap1l1, Nap1l4, Nasp, Npm1, Psme4, Ptma, Rnf8, Rsf1, Set, Setd2, Shprh, Smarca2, Smarca4, Smarcb1, Smarcc1, Smarcc2, Smarcd1, Smarcd2, Smarcd3, Smarce1, Tspyl2]
GO:0040029	GO_BiologicalProcess_20.03.2014_19h52	regulation of gene expression, epigenetic	4	4.49438	0.0331907	[Baz2a, H2afy, Phf8, Ubr2]	[Ago1, Ajuba, Alkbh2, Alkbh3, Apex1, Arid4a, Arid4b, Baz1b, Baz2a, Bcdin3d, Brca1, Cbx8, Chek1, Clp1, Ctcf, Dgcr8, Dicer1, Dnmt1, Dnmt3a, Dnmt3b, Drosha, Eed, Ehmt1, Ehmt2, Epc1, Exosc10, Ezh2, Fto, Glmn, Gnas, Gpx1, Gsk3a, Gsk3b, H2afy, H2afy2, Hat1, Hdac2, Kcnq1, Kdm1b, Klf2, Kmt2a, Kmt2d, Kmt2e, Limd1, Mbd1, Mbd3, Mbd4, Mecp2, Mier1, Mis18a, Mov10, Mphosph8, Mta2, Mtrr, Nr3c1, Phf2, Phf8, Pik3…
GO:0042383	GO_CellularComponent_20.03.2014_19h52	sarcolemma	3	5.76923	0.0337645	[Ahnak, Dysf, Itga7]	[Adcy6, Ahnak, Akap7, Ank2, Ank3, Anxa1, Anxa2, Anxa5, Aqp1, Atp1a1, Bgn, Bsg, Camk2d, Cdh2, Cib1, Cltc, Col6a1, Col6a2, Ctsb, Dlg1, Dst, Dtna, Dtnbp1, Dysf, Ezr, Fkrp, Flnc, Flot1, Itga7, Itgb1, Kcnq1, Lamp1, Msn, Nos3, Plcb3, Pld2, Plec, Ppp3r1, Prkar2a, Ptk2, Rdx, Scn1b, Sgcb, Slc30a1, Slc8b1, Slc9a1, Snta1, Stx4a, Sync, Tgfb3, Vcam1, Vcl]
GO:0042393	GO_MolecularFunction_20.03.2014_19h52	histone binding	4	4.21053	0.0406953	[Baz2a, Chd8, Nasp, Phf8]	[Anp32b, Anp32e, Apbb1, Asf1a, Asf1b, Baz1b, Baz2a, Brd1, Brd2, Brd3, Brd4, Brd9, Brdt, Carm1, Cbx2, Cbx4, Cbx5, Cbx7, Cbx8, Ccdc101, Cdyl, Chd1, Chd2, Chd8, Coprs, Ctsl, Dek, Dnajc2, Dtx3l, Glyr1, Gyk, Hinfp, Hmgb2, Ing1, Ing2, Ing3, Ing4, Ing5, Ipo7, Ipo9, Jak2, Kat8, Kdm4a, Kdm7a, Kmt2a, L3mbtl2, Loxl3, Lrwd1, Mcm2, Mphosph8, Msh6, Msl3, Mtf2, Mysm1, Nasp, Ncapd2, Ncapd3, Ncapg2, Npm1, Phf1, P…
GO:0043197	GO_CellularComponent_20.03.2014_19h52	dendritic spine	3	6.38298	0.0260114	[Asic1, Ctnnd1, Palm]	[Actn1, Add1, Adrbk1, Als2, Apbb1, Arfgef2, Arrb1, Arrb2, Asic1, Atp2b1, Cald1, Canx, Cnn3, Cript, Ctnnd1, Dlg4, Dnm3, Dtnbp1, Fbxo2, Fmr1, Gabbr1, Gipc1, Gsk3b, Lzts3, Mob4, Mtmr2, Myh10, Ncoa2, Nr1d1, Nr3c1, P2rx4, P2ry1, Palm, Picalm, Ppp1ca, Ppp1cc, Pten, Rapgef4, Rgs10, Shank2, Shank3, Sipa1l1, Srgap2, Strn, Strn4, Syne1, Synpo]
GO:0043292	GO_CellularComponent_20.03.2014_19h52	contractile fiber	5	6.94444	0.0029464	[Ahnak, Myl4, Pdlim5, Ppp1r12a, Sptan1]	[Ablim2, Actn1, Actn4, Ahnak, Ank2, Ank3, Ankrd1, Ankrd23, Anxa5, Arf1, Arhgef25, Bag3, Capzb, Cfl2, Cryab, Cst3, Ctnnb1, Dbi, Dnajb6, Dst, Fhl3, Fkbp1a, Fkbp1b, Fxr1, Glrx3, Habp4, Hdac4, Hdac5, Ilk, Jph1, Jup, Kat2b, Ldb2, Lman1, Mef2c, Mtm1, Myl12a, Myl4, Myom1, Myzap, Nol6, Npnt, Pak1, Pde4b, Pde4dip, Pdlim5, Pecam1, Plec, Ppp1r12a, Ppp2r5a, Ppp3ca, Psen1, Psen2, Psma6, S100a1, Sco2, Sdc4, Sp…
GO:0043547	GO_BiologicalProcess_20.03.2014_19h52	positive regulation of GTPase activity	5	4.5045	0.017754	[Arhgap1, Bin1, Rasal2, Rgs12, Srgap1]	[Abr, Acap2, Agrn, Akt2, Als2, Arap1, Arap3, Arfgap1, Arfgap3, Arhgap1, Arhgap10, Arhgap27, Arhgap31, Arhgap33, Arhgap6, Arhgef5, Arhgef7, Arrb1, Asap1, Asap3, Axin1, Bcr, Bin1, Cd40, Cdkl5, Chn2, Dab2ip, Dlc1, Dock4, Dock7, Ect2, Elmod2, Epha2, Erbb2, Evi5l, Ezh2, Gdi2, Gipc1, Git1, Gnaq, Gnb2l1, Grlf1, Gsk3b, Hras, Icam1, Llgl1, Lrrk2, Map2k1, Myo9a, Myo9b, Ndel1, Net1, Nf1, Nutf2, Ocrl, Pgam5,…
GO:0044309	GO_CellularComponent_20.03.2014_19h52	neuron spine	3	6.12245	0.0289835	[Asic1, Ctnnd1, Palm]	[Actn1, Add1, Adrbk1, Als2, Apbb1, Arfgef2, Arrb1, Arrb2, Asic1, Atp2b1, Cald1, Canx, Cnn3, Cript, Ctnnd1, Dlg4, Dnm3, Dtnbp1, Eea1, Fbxo2, Fmr1, Gabbr1, Gipc1, Gsk3b, Lzts3, Mob4, Mtmr2, Myh10, Ncoa2, Nr1d1, Nr3c1, P2rx4, P2ry1, Palm, Picalm, Ppp1ca, Ppp1cc, Pten, Rapgef4, Rgs10, Shank2, Shank3, Sipa1l1, Slc9a6, Srgap2, Strn, Strn4, Syne1, Synpo]
GO:0044449	GO_CellularComponent_20.03.2014_19h52	contractile fiber part	4	6.55738	0.00947355	[Ahnak, Myl4, Pdlim5, Sptan1]	[Actn1, Actn4, Ahnak, Ank2, Ank3, Ankrd1, Ankrd23, Anxa5, Arf1, Bag3, Capzb, Cfl2, Cryab, Ctnnb1, Dnajb6, Dst, Fhl3, Fkbp1a, Fkbp1b, Fxr1, Glrx3, Habp4, Hdac4, Hdac5, Ilk, Jph1, Jup, Kat2b, Ldb2, Lman1, Mef2c, Mtm1, Myl12a, Myl4, Myom1, Myzap, Npnt, Pak1, Pde4b, Pdlim5, Pecam1, Ppp2r5a, Ppp3ca, Psen1, Psen2, Psma6, S100a1, Sdc4, Sptan1, Sptbn1, Sri, Svil, Sync, Syne1, Syne2, Tmod3, Tnnt2, Tpm1, T…
GO:0045211	GO_CellularComponent_20.03.2014_19h52	postsynaptic membrane	5	7.69231	0.00187619	[Abi1, Mpdz, Pdlim5, Pja2, Usp48]	[Abi1, Akap1, Ank2, Ank3, Apbb1, Arf1, Arrb1, Arrb2, Atad1, Camk2n1, Cdk5, Chrnb1, Clstn1, Cpeb1, Dlg1, Dlg4, Dnaja3, Dnm2, Dtnbp1, Erbb2, F2r, Fbxo45, Gabbr1, Glrb, Gopc, Gphn, Grik5, Grin2c, Homer3, Klhl17, Lin7c, Lzts3, Met, Mink1, Mpdz, Mpp2, Nbea, Ncoa2, Ncs1, Nlgn2, Nsmf, P2ry1, Pdlim5, Picalm, Pick1, Pja2, Prr7, Psmd3, Pten, Rusc1, Scrib, Sema4c, Shank2, Shank3, Sipa1l1, Sltm, Snta1, Srgap…
GO:0045814	GO_BiologicalProcess_20.03.2014_19h52	negative regulation of gene expression, epigenetic	3	13.0435	0.00359851	[Baz2a, Phf8, Ubr2]	[Baz2a, Cbx8, Dnmt3a, Dnmt3b, Epc1, Ezh2, Hat1, Hdac2, Kmt2d, Mbd3, Mecp2, Mier1, Phf2, Phf8, Sin3a, Sirt1, Smarca4, Suv39h1, Trim27, Ube2b, Ubr2, Ubtf, Uty]
GO:0047485	GO_MolecularFunction_20.03.2014_19h52	protein N-terminus binding	4	5.12821	0.0217143	[Hax1, Ncoa1, Pdlim5, Sptan1]	[Acox1, Actn4, Alg2, Alox5ap, Aptx, Atm, Birc2, Birc3, Calm1, Calm2, Calm3, Chmp6, Csnk2a2, Dab2ip, Daxx, Dctn4, Eif3e, Eif5a, Ercc2, Ercc3, Ercc5, Ercc6, Exoc2, Exoc5, Fez1, Glrx, Grin2c, Gtf2h2, Gtf2h3, Hax1, Mau2, Mecp2, Men1, Mnat1, Morf4l1, Nbn, Ncoa1, Ncoa3, Ncor2, Nipbl, Npat, Parp1, Pdcd6, Pdlim5, Pex14, Pex19, Pex5, Pias3, Plec, Rassf1, Rbpj, Rela, Rpa2, Rps21, Scfd1, Sdcbp, Smarca4, Sma…
GO:0050769	GO_BiologicalProcess_20.03.2014_19h52	positive regulation of neurogenesis	5	6.09756	0.00515831	[Dixdc1, Fn1, Pparg, Smarcd3, Spen]	[Ace, Actr3, Adnp, Anapc2, Apoe, Aspm, Caprin1, Caprin2, Cdkl5, Ctnnb1, Cul7, Cxcl12, Dicer1, Dixdc1, Ep300, Etv5, Fbxw8, Fn1, Fxn, Gli3, Golga2, Hdac1, Hdac2, Hes1, Hif1a, Id2, Il6st, Ilk, Ist1, Lif, Lig4, Limk1, Lyn, Man2a1, Map1b, Met, Metrn, Ndel1, Ngf, Notch1, Nrp1, Ntn1, Numb, Numbl, Nutf2, Pafah1b1, Pias2, Plxnb2, Pparg, Prkch, Prkci, Prpf19, Ptk2, Ptpra, Rab11a, Rela, Rtn4, Serpinf1, Sgk1…
GO:0051924	GO_BiologicalProcess_20.03.2014_19h52	regulation of calcium ion transport	4	5.88235	0.0137479	[Ahnak, Cask, Efcab4a, Itpr1]	[Ace, Ahnak, Ank2, Arrb2, Asph, Bak1, Bax, Bcl2, Cask, Cav1, Ccl5, Creb3, Ctnnb1, Cxcl10, Cxcl12, Dbi, Diap1, Efcab4a, F2r, F2rl3, Fkbp1a, Fkbp1b, Gimap5, Gnai2, Gsto1, Icam1, Igf1, Inpp5k, Itpr1, Jak3, Lime1, Lyn, Mgea5, Myh9, Mylk, Myo5a, Nos3, Orai1, P2rx4, P2rx7, Pacsin3, Pde4b, Pdgfb, Pkd2, Pla2g6, Plcg1, Plcg2, Pml, Prkce, Ptgs2, Ptpn6, Rhoa, Rpl3, S100a1, Serpine1, Slc30a1, Sri, Stim1, Sti…
GO:0070160	GO_CellularComponent_20.03.2014_19h52	occluding junction	3	5.66038	0.0354437	[Ctnnd1, Magi1, Mpdz]	[Amot, Amotl1, Amotl2, Ank3, Apc, Arhgap17, Arhgef2, Ash1l, Ccdc85c, Ccnd1, Cdh5, Cgnl1, Cldn12, Cnksr3, Ctnnb1, Ctnnd1, Cyth1, Dlg1, Ect2, Esam, F11r, Frmd4a, Fzd5, Jam2, Jam3, Lhx2, Lin7c, Magi1, Magi3, Micall2, Mpdz, Mpp5, Mpp7, Mtdh, Nphp1, Pard3, Pard6a, Pmp22, Prkci, Rab13, Rpgrip1l, Shroom2, Strn, Sympk, Synpo, Tbcd, Tgfbr1, Tjap1, Tjp1, Tjp2, Ubn1, Vapa, Vasp]
GO:0070588	GO_BiologicalProcess_20.03.2014_19h52	calcium ion transmembrane transport	3	6.81818	0.0218781	[Asic1, Cask, Itpr1]	[Ace, Asic1, Asph, Atp2a2, Atp2b4, Atp2c1, Cacnb3, Cask, Catsper2, Cdk5, Ctnnb1, Gpm6a, Itgav, Itpr1, Itpr2, Itpr3, Mcoln1, Mcu, Mcur1, Micu1, Ncs1, Orai1, Pdgfb, Pkd1, Pkd2, Psen1, Rasa3, Serpine1, Slc24a1, Slc24a3, Slc25a25, Slc30a1, Slc8b1, Stim1, Stim2, Tmem132a, Tmem66, Tpcn1, Tpcn2, Trim27, Trpc1, Trpc2, Trpm4, Trpm7]
GO:0070603	GO_CellularComponent_20.03.2014_19h52	SWI/SNF superfamily-type complex	3	5.55556	0.0371654	[Baz1a, Smarcd3, Trrap]	[0610010K14Rik, Actl6a, Actr5, Actr8, Anp32e, Appl1, Appl2, Arid1a, Arid1b, Baz1a, Baz1b, Bptf, Brd8, Chaf1a, Chd3, Chd4, Chrac1, Dpf1, Ep400, Gatad2a, Hdac1, Hdac2, Hmgxb4, Ing3, Ino80, Ino80b, Ino80c, Kat5, Mbd3, Mcrs1, Mta1, Mta2, Mta3, Nacc2, Nfrkb, Phf10, Rbbp4, Rbbp7, Rsf1, Ruvbl2, Smarca2, Smarca4, Smarcb1, Smarcc1, Smarcc2, Smarcd1, Smarcd2, Smarcd3, Smarce1, Tfpt, Top2b, Trrap, Uchl5, Yy…
GO:0097060	GO_CellularComponent_20.03.2014_19h52	synaptic membrane	7	8.53659	0.000121355	[Abi1, Cask, Itpr1, Mpdz, Pdlim5, Pja2, Usp48]	[Abi1, Akap1, Ank2, Ank3, Apbb1, Arf1, Arrb1, Arrb2, Atad1, Camk2n1, Cask, Cdk5, Chrnb1, Clstn1, Cpeb1, Dlg1, Dlg4, Dnaja3, Dnm2, Dtnbp1, Eno1, Eno2, Epb4.1l1, Erbb2, F2r, Fbxo45, Fosl1, Gabbr1, Glrb, Gopc, Gphn, Grik5, Grin2c, Homer3, Itpr1, Klhl17, L1cam, Lin7c, Lphn1, Lzts3, Met, Mink1, Mpdz, Mpp2, Mtmr2, Nbea, Ncoa2, Ncs1, Ndufs7, Nipsnap1, Nlgn2, Nsmf, P2ry1, Pde2a, Pdlim5, Pi4k2a, Picalm, P…

## Sheet: Dysfunctional with Nova2
Dysfunctional with Nova2
GOID	Ontology Source	GOTerm	Nr. Genes	% Associated Genes	Term PValue	Associated Genes Found	All Associated Genes	OverViewTerm
GO:0004702	GO_MolecularFunction_20.03.2014_19h52	receptor signaling protein serine/threonine kinase activity	4	6.89655	0.00596793	[Acvr1b, Map4k5, Mapk11, Mapk14]	[Acvr1, Acvr1b, Acvr2a, Acvr2b, Acvrl1, Araf, Braf, Chuk, Ikbkb, Ikbke, Map2k3, Map2k6, Map3k1, Map3k10, Map3k11, Map3k12, Map3k14, Map3k15, Map3k2, Map3k3, Map3k6, Map3k7, Map3k8, Map4k1, Map4k4, Map4k5, Mapk1, Mapk11, Mapk12, Mapk14, Mapk3, Mapk6, Mapk7, Mapk8, Mapk9, Mink1, Nek4, Nlk, Oxsr1, Pak1, Pak2, Pak4, Pkn1, Ppp4c, Raf1, Slk, Stk10, Stk24, Stk25, Stk3, Stk39, Stk4, Taok1, Taok2, Taok3, …	TRUE
GO:0005057	GO_MolecularFunction_20.03.2014_19h52	receptor signaling protein activity	4	5.55556	0.0126593	[Acvr1b, Map4k5, Mapk11, Mapk14]	[Acvr1, Acvr1b, Acvr2a, Acvr2b, Acvrl1, Araf, Braf, Chuk, Dok1, Dok4, Eng, Erbb2, Ikbkb, Ikbke, Insr, Map2k1, Map2k3, Map2k6, Map3k1, Map3k10, Map3k11, Map3k12, Map3k14, Map3k15, Map3k2, Map3k3, Map3k6, Map3k7, Map3k8, Map4k1, Map4k4, Map4k5, Mapk1, Mapk11, Mapk12, Mapk14, Mapk3, Mapk6, Mapk7, Mapk8, Mapk9, Mink1, Nek4, Ngf, Nlk, Oxsr1, Pak1, Pak2, Pak4, Pkn1, Ppp4c, Raf1, Rgs12, Slk, Smad3, Smad…	FALSE
GO:0005769	GO_CellularComponent_20.03.2014_19h52	early endosome	5	5.10204	0.0077328	[Llgl1, Mvb12b, Tsg101, Vps16, Wash]	[1700021K19Rik, AI314180, Als2, Ankrd27, Anxa2, Apoe, Arf6, Atp6v0d1, Chmp1a, Chmp3, Clcn3, Clip3, Cln3, Derl1, Derl2, Ece1, Eea1, Ehd1, Fam109a, Fam21, Furin, Fzd5, Hfe, Hgs, Hspd1, Kcnq1, Kdr, Kif16b, Ldlr, Llgl1, Lmtk2, Lrp6, Map2k1, Map2k2, Mapk1, Mapk3, Mapkapk2, Mgrn1, Mib2, Mmgt1, Mvb12b, Nf2, Nipa2, Numb, Ocrl, P2ry2, Pi4k2a, Prdx3, Ptpn1, Ptpn23, Rab1, Rab11fip5, Rab14, Rab31, Rab34, Rab…	TRUE
GO:0010008	GO_CellularComponent_20.03.2014_19h52	endosome membrane	4	4.87805	0.01957	[Appl2, Llgl1, Mvb12b, Tsg101]	[Acap2, Ankfy1, Ap3d1, Appl1, Appl2, Arf6, Cd63, Chmp7, Clip3, Cyb561a3, Ehd1, Ehd3, Ehd4, Erbb2, Fig4, H2-DMa, Kif13a, Lamp2, Lamtor1, Lamtor2, Lamtor3, Lamtor4, Lamtor5, Ldlr, Llgl1, Micall1, Mvb12a, Mvb12b, Ndrg1, Pacsin2, Pi4k2a, Rab11b, Rab12, Rab23, Rab27a, Rab27b, Rap2a, Rap2c, Rffl, Rnf13, Scamp1, Scamp2, Scamp5, Shc1, Slc11a2, Slc9a6, Snx1, Snx10, Snx16, Snx17, Snx2, Snx3, Snx4, Snx5, Sn…	FALSE
GO:0016810	GO_MolecularFunction_20.03.2014_19h52	hydrolase activity, acting on carbon-nitrogen (but not peptide) bonds	4	5.97015	0.00989229	[Adarb1, Mthfd2l, Nadsyn1, Ntan1]	[Acer2, Acer3, Acy1, Acy3, Ada, Adal, Adar, Adarb1, Adat1, Afmid, Amdhd2, Ampd2, Ampd3, Apobec3, Asah1, Asah2, Atic, Atxn3, Btd, Cad, Cat, Cda, Crmp1, Dctd, Ddah1, Ddah2, Dpysl2, Dpysl3, Faah, Gatm, Gch1, Gls, Gls2, Hdac1, Hdac10, Hdac2, Hdac3, Hdac4, Hdac5, Hdac6, Hdac7, Hdac8, Mta2, Mthfd1, Mthfd2, Mthfd2l, Naaa, Nacc2, Nadsyn1, Ngly1, Nif3l1, Nit1, Nit2, Ntan1, Oplah, Pdf, Pycrl, Sirt1, Sirt2,…	TRUE
GO:0030218	GO_ImmuneSystemProcess_20.03.2014_19h52	erythrocyte differentiation	4	5.1948	0.0158781	[Acvr1b, Jmjd6, Mapk14, Ncor1]	[Acvr1b, Acvr2a, Adam19, Add1, Ankrd54, Arid4a, Atpif1, Bcl6, Bmp4, Bpgm, Cdk6, Cebpg, Cited2, Dmtn, Dnase2a, Epas1, Ercc2, Ets1, Exoc6, Fech, Foxo3, G6pdx, Gas2l1, Gata2, Gata3, Hcls1, Hif1a, Hmgb2, Hoxa5, Id2, Inpp5d, Isg15, Jak2, Jmjd6, Kdm1a, Klf13, Klf2, Kmt2e, Ldb1, Lmo2, Lyn, Maea, Mapk14, Mbd4, Med1, Mfsd7b, Ncor1, Nfe2l1, Pknox1, Plcb1, Ptbp3, Ptpn2, Rb1, Rbfox2, Rcor1, Rcor2, Rps14, Rps…	FALSE
GO:0031056	GO_BiologicalProcess_20.03.2014_19h52	regulation of histone modification	3	4.6875	0.0463736	[Ncor1, Paxbp1, Paxip1]	[Arid5a, Arrb1, Asxl2, Bcor, Brca1, Chek1, Ctbp1, Ctcf, Ctr9, Dnmt1, Dnmt3b, Eed, Flcn, Gata2, Gata3, Iws1, Jarid2, Jdp2, Kdm1a, Kdm3a, Kmt2a, Kmt2b, Lif, Lpin1, Mapk3, Mapk8, Mecp2, Men1, Mtf2, Ncor1, Nipbl, Ogt, Otub1, Paxbp1, Paxip1, Phf1, Phf19, Pml, Prkd1, Prkd2, Pygo2, Rnf20, Rps6ka4, Rps6ka5, Rtf1, Sin3a, Ski, Snai2, Snw1, Srebf1, Supt6, Tada2a, Tada3, Taf7, Tgfb1, Tom1l2, Trip12, Trp53, U…	FALSE
GO:0031058	GO_BiologicalProcess_20.03.2014_19h52	positive regulation of histone modification	3	8.57143	0.00945427	[Ncor1, Paxbp1, Paxip1]	[Arid5a, Arrb1, Asxl2, Brca1, Ctbp1, Ctr9, Dnmt1, Dnmt3b, Eed, Jarid2, Jdp2, Lif, Lpin1, Mapk3, Men1, Mtf2, Ncor1, Nipbl, Ogt, Paxbp1, Paxip1, Phf1, Phf19, Pml, Rnf20, Rps6ka4, Rps6ka5, Rtf1, Snai2, Snw1, Srebf1, Tgfb1, Tom1l2, Trp53, Wdr61]	TRUE
GO:0033044	GO_BiologicalProcess_20.03.2014_19h52	regulation of chromosome organization	4	4.25532	0.0304568	[Bub1, Ncor1, Paxbp1, Paxip1]	[Acd, Arid5a, Arrb1, Asxl2, Bcor, Brca1, Bub1, Cdca5, Cenpv, Chek1, Ctbp1, Ctcf, Ctnnb1, Ctr9, Dnmt1, Dnmt3b, Eed, Ercc1, Flcn, Gata2, Gata3, Hdac8, Iws1, Jarid2, Jdp2, Kdm1a, Kdm3a, Kmt2a, Kmt2b, Lif, Lpin1, Mapk3, Mapk8, Mcph1, Mecp2, Men1, Mtf2, Myc, Ncor1, Nipbl, Nsmce2, Ogt, Otub1, Parp10, Paxbp1, Paxip1, Phf1, Phf19, Pif1, Pml, Pot1a, Prkd1, Prkd2, Pygo2, Rb1, Recql4, Rnf20, Rnf4, Rps6ka4, …	FALSE
GO:0043484	GO_BiologicalProcess_20.03.2014_19h52	regulation of RNA splicing	3	5.88235	0.026037	[Clk1, Jmjd6, Ptbp2]	[Acin1, Aff2, Ahnak, Akt2, Brdt, C1qbp, Ccdc55, Celf1, Clk1, Clk2, Clk3, Clk4, Ddx5, Dyrk1a, Fastk, Hnrnpf, Hnrnph1, Hnrnpll, Jmjd6, Magoh, Mbnl1, Mbnl2, Npm1, Pqbp1, Prpf19, Prx, Ptbp1, Ptbp2, Ptbp3, Rbfox2, Rbm22, Rbm25, Rbm38, Rbm5, Rbm8a, Rbmx, Rbmxl1, Rnps1, Rps26, Sfswap, Snrnp70, Snw1, Son, Srsf10, Srsf4, Srsf6, Srsf7, Srsf9, Thrap3, Tia1, U2af2]	TRUE
GO:0044440	GO_CellularComponent_20.03.2014_19h52	endosomal part	4	4.87805	0.01957	[Appl2, Llgl1, Mvb12b, Tsg101]	[Acap2, Ankfy1, Ap3d1, Appl1, Appl2, Arf6, Cd63, Chmp7, Clip3, Cyb561a3, Ehd1, Ehd3, Ehd4, Erbb2, Fig4, H2-DMa, Kif13a, Lamp2, Lamtor1, Lamtor2, Lamtor3, Lamtor4, Lamtor5, Ldlr, Llgl1, Micall1, Mvb12a, Mvb12b, Ndrg1, Pacsin2, Pi4k2a, Rab11b, Rab12, Rab23, Rab27a, Rab27b, Rap2a, Rap2c, Rffl, Rnf13, Scamp1, Scamp2, Scamp5, Shc1, Slc11a2, Slc9a6, Snx1, Snx10, Snx16, Snx17, Snx2, Snx3, Snx4, Snx5, Sn…	FALSE
GO:0044448	GO_CellularComponent_20.03.2014_19h52	cell cortex part	3	4.83871	0.0428521	[Exoc3l, Llgl1, Sept8]	[Actb, Actn1, Actn4, Actr2, Anln, Asph, Cald1, Cap1, Capzb, Clasp1, Dlg4, Dmtn, Dstn, Epb4.1, Exoc2, Exoc3, Exoc3l, Exoc3l4, Exoc6, Exoc6b, Exoc7, Flna, Gypc, Inpp5d, Lasp1, Llgl1, Maea, Mapre1, Mark2, Med28, Mpp1, Myadm, Myh9, Myzap, Nf2, Nsmf, Pdlim2, Pkd2, Plekhh2, Ppp1r9b, Scnn1a, Sele, Sept10, Sept11, Sept2, Sept4, Sept5, Sept6, Sept7, Sept8, Shroom2, Shroom4, Slc2a1, Sptan1, Sptbn1, Stim1, …	TRUE
GO:0061351	GO_BiologicalProcess_20.03.2014_19h52	neural precursor cell proliferation	4	6.34921	0.00798726	[Ptbp2, Smarcd3, Tacc1, Tacc2]	[Aspm, Btg2, C330027C09Rik, Cep120, Ctnna1, Ctnnb1, Dagla, Daglb, Dixdc1, Dock7, Fgfr1, Fgfr2, Frs2, Fzd6, Gata2, Gli3, Grn, Hdac5, Hdac6, Hif1a, Hmga2, Hook3, Id2, Ift20, Igf1, Kdm1a, Kdm2b, Lrp6, Lrrk2, Lyn, Melk, Ncor2, Nde1, Nes, Nf1, Notch1, Nprl3, Numb, Numbl, Pafah1b1, Pcm1, Pcnt, Plxnb2, Psmg1, Ptbp2, Rab10, Rapgef1, Rhoa, Shcbp1, Smarcd3, Smo, Tacc1, Tacc2, Tacc3, Tgfb1, Trnp1, Trp53, Ub…	TRUE
GO:0070603	GO_CellularComponent_20.03.2014_19h52	SWI/SNF superfamily-type complex	3	5.55556	0.0301882	[Actr5, Appl2, Smarcd3]	[0610010K14Rik, Actl6a, Actr5, Actr8, Anp32e, Appl1, Appl2, Arid1a, Arid1b, Baz1a, Baz1b, Bptf, Brd8, Chaf1a, Chd3, Chd4, Chrac1, Dpf1, Ep400, Gatad2a, Hdac1, Hdac2, Hmgxb4, Ing3, Ino80, Ino80b, Ino80c, Kat5, Mbd3, Mcrs1, Mta1, Mta2, Mta3, Nacc2, Nfrkb, Phf10, Rbbp4, Rbbp7, Rsf1, Ruvbl2, Smarca2, Smarca4, Smarcb1, Smarcc1, Smarcc2, Smarcd1, Smarcd2, Smarcd3, Smarce1, Tfpt, Top2b, Trrap, Uchl5, Yy…	TRUE
GO:2001252	GO_BiologicalProcess_20.03.2014_19h52	positive regulation of chromosome organization	3	6.81818	0.0176355	[Ncor1, Paxbp1, Paxip1]	[Arid5a, Arrb1, Asxl2, Brca1, Ctbp1, Ctr9, Dnmt1, Dnmt3b, Eed, Jarid2, Jdp2, Lif, Lpin1, Mapk3, Men1, Mtf2, Ncor1, Nipbl, Nsmce2, Ogt, Paxbp1, Paxip1, Phf1, Phf19, Pml, Pot1a, Rnf20, Rps6ka4, Rps6ka5, Rtf1, Sgol2, Smc5, Snai2, Snw1, Srebf1, Tal1, Terf2, Tgfb1, Tinf2, Tnks, Tom1l2, Tpr, Trp53, Wdr61]	FALSE
