# Supplementary material for: The alternative splicing factor Nova2 regulates vascular development and lumen formation
Source: Nat Commun. 2015 Oct 8;6:8479. doi: 10.1038/ncomms9479 (PMC4633719; doi:10.1038/ncomms9479)
Supplement: Supplementary Table 3 — contains the comparison of differentially included cassette exons in genes expressed in both ECs (this study) and neural cells (Zhang C. et al. 2010). [file ncomms9479-s4.xlsx]

## Sheet: copy.difference.tab
	Coordinate list							Zhang et al. bed format							VAST output																					Statistics
Gene	Coord	Strand	Chr	Start	Stop	Gene	Up/Down	Strand	Start	End	itemRgb	Bed attribute 1	Bed attribute 2	Bed attribute 3	GENE	EVENT	COORD	LENGTH	FullCO	COMPLEX	Endoth_Nova2_Cont	Endoth_Nova2_Cont-Q	Endoth_Nova2_Cont1b	Endoth_Nova2_Cont1b-Q	Endoth_Nova2_Cont2b	Endoth_Nova2_Cont2b-Q	Endoth_Nova2_KD	Endoth_Nova2_KD-Q	Endoth_Nova2_KD1	Endoth_Nova2_KD1-Q	Endoth_Nova2_KD2	Endoth_Nova2_KD2-Q	Average_control	Average_KD	Difference_between_means	Difference_between ranges	Enough coverage to compute stat	Significant to dPSI 15, range 5%	Same direction as Zhang
Lrch3	chr16:32995892-32995999	+	chr16	32995033	32997574	Lrch3	-1	+	32995033	32997574	0,0,255	3	49108107	0,858,2434	Lrch3	MmuEX0026798	chr16:32995892-32995999	108	chr16:32995082+32995097,32995892-32995999,32997468	S	43.89	SOK,SOK,SOK,OK,S@139.57,178.43	47.68	SOK,SOK,SOK,OK,S@83.44,91.56	39.51	SOK,SOK,SOK,OK,S@56.50,86.50	92.77	SOK,SOK,SOK,OK,S@296.86,23.14	91.84	SOK,SOK,SOK,OK,S@129.49,11.51	93.51	SOK,SOK,SOK,OK,S@167.38,11.62	43.595	92.675	49.08	44.16	YES	YES	YES
Ppfibp1	chr6:146948184-146948216	+	chr6	146946688	146949524	Ppfibp1	1	+	146946688	146949524	255,0,0	3	115,33,62	0,1495,2774	Ppfibp1	MmuEX0036531	chr6:146948184-146948216	33	chr6:146946803,146948184-146948216,146949463	S	76.46	SOK,SOK,SOK,OK,S@792.89,244.11	79.15	SOK,SOK,SOK,OK,S@467.78,123.22	72.97	SOK,SOK,SOK,OK,S@325.45,120.55	37.11	SOK,SOK,SOK,OK,S@514.72,872.28	35.92	SOK,SOK,SOK,OK,S@228.45,407.55	38.13	SOK,SOK,SOK,OK,S@286.36,464.64	76.06	37.025	39.035	34.84	YES	YES	YES
Cd97	chr8:86255802-86255936	-	chr8	86254009	86257465	Cd97	1	-	86254009	86257465	255,0,0	3	147135153	0,1792,3303	Cd97	MmuEX0010283	chr8:86255802-86255936	135	chr8:86257313,86255802-86255936,86253424	C3	75.38	SOK,SOK,SOK,B2,C2@263.08,85.92	73.57	SOK,SOK,VLOW,B2,C2@144.93,52.07	77.78	SOK,SOK,N,B2,C2@118.23,33.77	38.78	SOK,SOK,SOK,B2,C3@118.67,187.33	40.4	SOK,SOK,LOW,B2,C3@56.16,82.84	37.45	SOK,SOK,OK,B2,C3@62.54,104.46	75.675	38.925	36.75	33.17	YES	YES	YES
Epb4.1l2	chr10:25221384-25221437	+	chr10	25215250	25222193	Epb4.1l2	1	+	25215250	25222193	255,0,0	3	147,54,564	0,6133,6379	Epb4.1l2	MmuEX0016999	chr10:25221384-25221437	54	chr10:25208899,25221384-25221437,25221630	C2	51.14	SOK,SOK,SOK,B2,C2@186.66,178.34	48.1	SOK,SOK,SOK,B2,C2@102.93,111.07	55.67	SOK,SOK,VLOW,B2,C3@84.06,66.94	16.07	SOK,SOK,SOK,B2,C2@112.01,584.99	15.67	SOK,SOK,SOK,B2,C2@48.58,261.42	16.39	SOK,SOK,SOK,B2,C2@63.43,323.57	51.885	16.03	35.855	31.71	YES	YES	YES
Spna2	chr2:29869678-29869692	+	chr2	29869195	29871240	Spna2	1	+	29869195	29871240	255,0,0	3	163,15,132	0,482,1913	Spna2	MmuEX0044723	chr2:29869678-29869692	15	chr2:29869358,29869678-29869692,29871109	MIC	68.96	SOK,SOK,SOK,na,na@923.37,415.63	69.26	SOK,SOK,SOK,na,na@540.23,239.77	68.54	SOK,SOK,SOK,na,na@383.14,175.86	34.52	SOK,SOK,SOK,na,na@560.60,1063.40	32.39	SOK,SOK,SOK,na,na@242.60,506.40	36.31	SOK,SOK,SOK,na,na@317.71,557.29	68.9	34.35	34.55	32.23	YES	YES	YES
Mical3	chr6:120903652-120903702	-	chr6	120902392	120907811	Mical3	-1	-	120902392	120907811	0,0,255	3	111,51,95	0,1259,5324	Mical3	MmuEX0028987	chr6:120903652-120903702	51	chr6:120907717,120903652-120903702,120902503	S	29.73	OK,OK,OK,OK,S@21.41,50.59	38.78	LOW,LOW,LOW,OK,S@13.19,20.81	22.58	OK,OK,OK,OK,S@8.58,29.42	60.29	SOK,SOK,SOK,OK,S@65.72,43.28	61.4	LOW,LOW,LOW,OK,S@28.24,17.76	59.49	OK,OK,OK,OK,S@37.48,25.52	30.68	60.445	29.765	20.71	YES	YES	YES
Bin1	chr18:32585878-32586006	+	chr18	32584473	32591747	Bin1	1	+	32584473	32591747	255,0,0	3	148129111	0,1404,7163	Bin1	MmuEX0007975	chr18:32585878-32586006	129	chr18:32584621,32585878-32586006,32591637	C2	72.51	SOK,SOK,SOK,B1,C2@614.16,232.84	77.49	SOK,SOK,SOK,B1,C2@372.73,108.27	66.36	SOK,SOK,SOK,B1,C2@242.88,123.12	42.9	SOK,SOK,SOK,B1,C2@675.25,898.75	46.95	SOK,SOK,SOK,B1,C2@339.45,383.55	39.62	SOK,SOK,SOK,B1,C2@337.17,513.83	71.925	43.285	28.64	19.41	YES	YES	YES
Magi1	chr6:93654271-93654354	-	chr6	93651283	93658214	Magi1	1	-	93651283	93658214	255,0,0	3	92,84,217	0,2987,6714	Magi1	MmuEX0027548	chr6:93654271-93654354	84	chr6:93657998,93654271-93654354,93651369+93651375	S	67.84	SOK,SOK,SOK,OK,S@113.29,53.71	69.49	SOK,SOK,SOK,OK,S@69.49,30.51	65.43	OK,OK,OK,OK,S@43.84,23.16	41.67	SOK,SOK,SOK,OK,S@56.67,79.33	42.86	OK,OK,OK,OK,S@23.57,31.43	40.87	OK,OK,OK,OK,S@33.10,47.90	67.46	41.865	25.595	22.57	YES	YES	YES
D030011O10Rik	chr6:149033393-149033458	-	chr6	149029327	149050202	D030011O10Rik	-1	-	149029327	149050202	0,0,255	3	110,66,498	0,4065,20377	Dennd5b	MmuEX0014303	chr6:149033393-149033458	66	chr6:149049705,149033393-149033458,149029437	S	25	OK,OK,OK,B1,S@13.75,41.25	27.59	OK,OK,OK,OK,S@10.21,26.79	20	VLOW,VLOW,VLOW,B1,S@3.60,14.40	46.84	OK,OK,OK,OK,S@27.17,30.83	48.39	VLOW,VLOW,VLOW,OK,S@11.13,11.87	45.83	VLOW,VLOW,VLOW,OK,S@16.04,18.96	23.795	47.11	23.315	18.24	YES	YES	YES
Evl	chr12:109921558-109921620	+	chr12	109921404	109924326	Evl	-1	+	109921404	109924326	0,0,255	3	67,63,67	0,153,2855	Evl	MmuEX0017508	chr12:109921558-109921620	63	chr12:109921471,109921558-109921620,109924260	S	51.52	SOK,SOK,SOK,OK,S@563.63,530.37	51.09	SOK,SOK,SOK,OK,S@291.21,278.79	51.99	SOK,SOK,SOK,OK,S@272.43,251.57	70.17	SOK,SOK,SOK,OK,S@817.48,347.52	69.16	SOK,SOK,SOK,OK,S@372.08,165.92	71.04	SOK,SOK,SOK,OK,S@445.42,181.58	51.54	70.1	18.56	17.17	YES	YES	YES
Dock6	chr9:21630227-21630319	-	chr9	21629878	21634022	Dock6	-1	-	21629878	21634022	0,0,255	3	96,93,105	0,348,4039	Dock6	MmuEX0015442	chr9:21630227-21630319	93	chr9:21634658,21630227-21630319,21629974	C2	6.92	SOK,SOK,LOW,OK,C3@25.67,345.33	5.44	SOK,SOK,N,OK,C3@12.13,210.87	9.23	SOK,SOK,VLOW,OK,C3@13.66,134.34	26.05	SOK,SOK,OK,OK,C3@58.61,166.39	23.46	SOK,SOK,LOW,OK,C3@23.46,76.54	28.21	SOK,SOK,OK,OK,C3@35.26,89.74	7.335	25.835	18.5	14.23	YES	YES	YES
Npr2	chr4:43656207-43656281	+	chr4	43655925	43656555	Npr2	-1	+	43655925	43656555	0,0,255	3	121,75,78	0,281,552	Npr2	MmuEX0032213	chr4:43656207-43656281	75	chr4:43656046,43656190+43656207-43656281,43656478	S	81.22	SOK,SOK,SOK,OK,S@156.75,36.25	84.85	SOK,SOK,SOK,OK,S@103.52,18.48	75.31	OK,OK,OK,OK,S@53.47,17.53	98.11	SOK,SOK,SOK,OK,S@103.02,1.98	100	OK,OK,OK,OK,S@36.00,0.00	97.14	OK,OK,OK,OK,S@67.03,1.97	80.08	98.57	18.49	12.29	YES	YES	YES
Cask	chrX:13128073-13128108	-	chrX	13126290	13129567	Cask	1	-	13126290	13129567	255,0,0	3	197,36,69	0,1782,3208	Cask	MmuEX0009247	chrX:13128073-13128108	36	chrX:13129499,13128073-13128108,13126487	C1	85.15	OK,OK,LOW,B1,C2@71.53,12.47	79.93	LOW,OK,VLOW,B1,C2@30.37,7.63	89.64	OK,OK,VLOW,B1,C2@41.23,4.77	67.05	SOK,SOK,SOK,B1,C2@126.05,61.95	58.34	OK,OK,OK,B1,C2@48.42,34.58	74.47	SOK,SOK,OK,B1,C2@78.19,26.81	84.785	66.405	18.38	5.46	YES	YES	YES
Erbb2ip	chr13:104617987-104618103	-	chr13	104614799	104625108	Erbb2ip	-1	-	104614799	104625108	0,0,255	3	2071171531	0,3187,8778	Erbb2ip	MmuEX0017201	chr13:104617987-104618103	117	chr13:104623578,104617987-104618103+104618296,104613486	C3	50.47	SOK,SOK,SOK,B2,C2@360.36,353.64	44.73	SOK,SOK,SOK,B2,C2@162.82,201.18	56.95	SOK,SOK,SOK,B2,C2@199.32,150.68	66.24	SOK,SOK,SOK,B2,C2@518.66,264.34	67.21	SOK,SOK,SOK,B2,C2@239.94,117.06	65.44	SOK,SOK,SOK,B2,C2@278.77,147.23	50.84	66.325	15.485	8.49	YES	YES	YES
Rims2	chr15:39366384-39366563	+	chr15	39342809	39367527	Rims2	1	+	39342809	39367527	255,0,0	3	111180110	0,23574,24608	Rims2	MmuEX0039873	chr15:39366384-39366563	180	chr15:39342920,39366384-39366563,39367418	C2	37.21	OK,OK,OK,OK,S@21.95,37.05	33.33	VLOW,VLOW,VLOW,OK,S@9.33,18.67	40.91	VLOW,VLOW,VLOW,OK,S@12.68,18.32	52.54	OK,OK,OK,OK,S@47.29,42.71	49.09	VLOW,VLOW,VLOW,OK,S@20.13,20.87	55.56	LOW,LOW,LOW,OK,S@27.22,21.78	37.12	52.325	15.205	8.18	YES	YES	NO
Sorbs1	chr19:40374733-40374792	-	chr19	40373952	40386353	Sorbs1	-1	-	40373952	40386353	0,0,255	3	59,60,195	0,780,12206	Sorbs1	MmuEX0044358	chr19:40374733-40374792	60	chr19:40386159,40374733-40374792,40374011	S	42.39	SOK,SOK,SOK,OK,S@189.06,256.94	43.04	SOK,SOK,SOK,OK,S@105.02,138.98	41.62	SOK,SOK,SOK,OK,S@84.07,117.93	56.59	SOK,SOK,SOK,OK,S@80.92,62.08	63.75	OK,OK,OK,OK,S@42.71,24.29	50.75	OK,OK,OK,OK,S@38.57,37.43	42.33	57.25	14.92	7.71	YES	NO	YES
Spag9	chr11:93974577-93974615	+	chr11	93973346	93975663	Spag9	1	+	93973346	93975663	255,0,0	3	114,39,177	0,1230,2140	Spag9	MmuEX0044511	chr11:93974577-93974615	39	chr11:93973460,93974577-93974615,93975487	S	83.62	SOK,SOK,SOK,OK,S@1062.81,208.19	84.78	SOK,SOK,SOK,OK,S@607.02,108.98	82.13	SOK,SOK,SOK,OK,S@455.82,99.18	68.61	SOK,SOK,SOK,OK,S@846.65,387.35	68.3	SOK,SOK,SOK,OK,S@394.77,183.23	68.87	SOK,SOK,SOK,OK,S@451.79,204.21	83.455	68.585	14.87	13.26	YES	NO	YES
Cask	chrX:13129499-13129567	-	chrX	13126290	13132072	Cask	1	-	13126290	13132072	255,0,0	3	197,69,69	0,3208,5713	Cask	MmuEX0009246	chrX:13129499-13129567	69	chrX:13132004,13129499-13129567,13128108	C2	40.52	OK,OK,OK,OK,C1@29.98,44.02	44.3	VLOW,VLOW,VLOW,OK,C1@15.06,18.94	37.53	LOW,OK,LOW,OK,C1@15.01,24.99	54.83	SOK,SOK,SOK,B1,C2@106.92,88.08	63.83	OK,OK,LOW,B1,C2@60.00,34.00	47.55	SOK,SOK,OK,B1,C1@48.03,52.97	40.915	55.69	14.775	3.25	YES	NO	NO
Hisppd1	chr1:99617683-99617856	-	chr1	99616410	99620411	Hisppd1	1	-	99616410	99620411	255,0,0	3	73174165	0,1272,3836	Ppip5k2	MmuEX0036612	chr1:99617683-99617856	174	chr1:99620247,99617683-99617856,99616483	S	46.18	SOK,SOK,SOK,OK,S@84.05,97.95	48.84	OK,OK,OK,OK,S@46.89,49.11	43.33	OK,OK,OK,OK,S@37.26,48.74	32.17	SOK,SOK,SOK,OK,S@97.15,204.85	31.46	SOK,SOK,SOK,OK,S@44.04,95.96	32.79	SOK,SOK,SOK,OK,S@53.12,108.88	46.085	32.125	13.96	10.54	YES	NO	YES
Bptf	chr11:106956316-106956504	-	chr11	106943826	106957239	Bptf	1	-	106943826	106957239	255,0,0	3	188189210	0,12489,13203	Bptf	MmuEX0008153	chr11:106956316-106956504	189	chr11:106957030,106956316-106956504,106944014	C1	69.57	SOK,SOK,SOK,OK,S@162.79,71.21	64.33	SOK,SOK,SOK,OK,S@82.99,46.01	76.47	SOK,SOK,OK,OK,C1@80.29,24.71	57.8	SOK,SOK,SOK,OK,S@149.12,108.88	52.5	SOK,SOK,SOK,OK,S@64.05,57.95	62.87	SOK,SOK,SOK,B1,S@85.50,50.50	70.4	57.685	12.715	1.46	YES	NO	YES
Hisppd2a	chr2:121152588-121152650	-	chr2	121147390	121153506	Hisppd2a	1	-	121147390	121153506	255,0,0	3	138,63,126	0,5197,5990	Ppip5k1	MmuEX0036605	chr2:121152588-121152650	63	chr2:121153381,121152588-121152650,121147528	C1	38.57	OK,OK,OK,B1,C1@37.41,59.59	44	OK,OK,LOW,B1,C1@23.76,30.24	32.31	OK,OK,OK,B1,S@13.89,29.11	49.51	OK,OK,OK,OK,C1@38.12,38.88	58.14	VLOW,VLOW,VLOW,OK,C1@19.77,14.23	43.33	LOW,LOW,LOW,OK,C1@18.63,24.37	38.155	50.735	12.58	-0.67	YES	NO	NO
Mctp1	chr13:76871032-76871070	+	chr13	76862928	76896417	Mctp1	1	+	76862928	76896417	255,0,0	3	112,39,171	0,8103,33318	Mctp1	MmuEX0028292	chr13:76871032-76871070	39	chr13:76863040,76871032-76871070,76896247	S	76.84	SOK,SOK,LOW,B2,C1@81.45,24.55	75.96	LOW,OK,VLOW,B2,C1@46.34,14.66	78.04	LOW,OK,VLOW,B1,C2@35.12,9.88	64.44	OK,OK,VLOW,B2,C2@44.46,24.54	64.58	VLOW,VLOW,N,B2,C2@16.79,9.21	64.35	LOW,LOW,N,B2,C2@27.67,15.33	77	64.465	12.535	11.38	YES	NO	YES
Dock6	chr9:21633918-21634022	-	chr9	21630226	21634821	Dock6	1	-	21630226	21634821	255,0,0	3	93105164	0,3691,4431	Dock6	MmuEX0015441	chr9:21633918-21634022	105	chr9:21634658,21633918-21634022,21629974	C2	96.13	SOK,SOK,SOK,OK,C1@731.55,29.45	96.76	SOK,SOK,SOK,OK,C1@411.23,13.77	95.35	SOK,SOK,SOK,OK,S@320.38,15.62	83.63	SOK,SOK,SOK,OK,C1@300.23,58.77	83.15	SOK,SOK,SOK,OK,C1@135.53,27.47	84.04	SOK,SOK,SOK,OK,C1@164.72,31.28	96.055	83.595	12.46	11.31	YES	NO	YES
5730419I09Rik	chr6:142967848-142967949	-	chr6	142966402	142968894	5730419I09Rik	1	-	142966402	142968894	255,0,0	3	191,102,51	0,1445,2441	5730419I09Rik	MmuEX0002013	chr6:142967848-142967949	102	chr6:142968844,142967848-142967949,142966593	C2	80.12	SOK,SOK,SOK,OK,C1@232.35,57.65	80.75	SOK,SOK,SOK,OK,C1@136.47,32.53	79.26	SOK,SOK,SOK,OK,C1@95.90,25.10	92.23	SOK,SOK,SOK,OK,S@182.62,15.38	89.8	OK,OK,OK,OK,C1@83.51,9.49	94.44	SOK,SOK,SOK,OK,S@99.16,5.84	80.005	92.12	12.115	9.05	YES	NO	NO
Sh2b1	chr7:133611464-133611563	-	chr7	133610507	133612155	Sh2b1	-1	-	133610507	133612155	0,0,255	3	780100222	0,956,1426	Sh2b1	MmuEX0042121	chr7:133611464-133611563	100	chr7:133611934+133611987,133611464-133611563,133611287	S	69.71	SOK,SOK,SOK,OK,S@324.15,140.85	66.67	SOK,SOK,SOK,OK,S@163.34,81.66	73.23	SOK,SOK,SOK,OK,S@161.11,58.89	81.68	SOK,SOK,SOK,OK,S@494.16,110.84	83.84	SOK,SOK,SOK,OK,S@228.88,44.12	79.95	SOK,SOK,SOK,OK,S@265.43,66.57	69.95	81.895	11.945	6.72	YES	NO	YES
Map4k4	chr1:40068495-40068686	+	chr1	40067401	40071068	Map4k4	-1	+	40067401	40071068	0,0,255	3	121192118	0,1093,3549	Map4k4	MmuEX0027796	chr1:40068495-40068686	192	chr1:40067522,40068495-40068686,40070951	S	58.94	SOK,SOK,SOK,OK,S@974.28,678.72	58.8	SOK,SOK,SOK,OK,S@546.25,382.75	59.12	SOK,SOK,SOK,OK,S@428.03,295.97	70.88	SOK,SOK,SOK,OK,S@1567.87,644.13	70.59	SOK,SOK,SOK,OK,S@700.25,291.75	71.11	SOK,SOK,SOK,OK,S@867.54,352.46	58.96	70.85	11.89	11.47	YES	NO	YES
Fam126a	chr5:23471952-23472249	-	chr5	23467651	23485465	Fam126a	-1	-	23467651	23485465	0,0,255	3	3525298160	0,4300,17654	Fam126a	MmuEX0017910	chr5:23471952-23472249	298	chr5:23485306,23471952-23472249,23471176	C1	60.67	SOK,SOK,SOK,OK,S@349.46,226.54	64.41	SOK,SOK,SOK,OK,S@207.40,114.60	56.21	SOK,SOK,SOK,OK,S@142.77,111.23	72	SOK,SOK,SOK,OK,S@365.04,141.96	71.03	SOK,SOK,SOK,OK,S@164.79,67.21	72.83	SOK,SOK,SOK,OK,S@200.28,74.72	60.31	71.93	11.62	6.62	YES	NO	YES
Efna5	chr17:62962665-62962745	-	chr17	62954106	62963251	Efna5	-1	-	62954106	62963251	0,0,255	3	2706,81,66	0,8558,9079	Efna5	MmuEX0016366	chr17:62962665-62962745	81	chr17:62963186,62962665-62962745,62956812	S	72.17	OK,OK,OK,OK,S@49.80,19.20	71.94	VLOW,VLOW,VLOW,OK,S@22.30,8.70	72.36	LOW,LOW,LOW,OK,S@27.50,10.50	83.36	OK,OK,OK,OK,S@65.02,12.98	83.6	LOW,LOW,LOW,OK,S@28.42,5.58	83.18	LOW,LOW,LOW,OK,S@36.60,7.40	72.15	83.39	11.24	10.82	YES	NO	YES
Dst	chr1:34353587-34353604	+	chr1	34352306	34356683	Dst	1	+	34352306	34356683	255,0,0	3	75,18,118	0,1280,4259	Dst	MmuEX0015771	chr1:34353587-34353604	18	chr1:34352381,34353587-34353604,34356566	S	92.71	OK,SOK,OK,OK,S@75.10,5.90	96.06	OK,SOK,OK,OK,S@47.07,1.93	87.33	VLOW,OK,VLOW,B1,S@27.95,4.05	80.92	SOK,SOK,SOK,OK,S@186.93,44.07	77.35	SOK,SOK,SOK,OK,S@82.76,24.24	83.9	SOK,SOK,SOK,OK,S@104.04,19.96	91.695	80.625	11.07	3.43	YES	NO	YES
Ddr1	chr17:35823426-35823536	-	chr17	35822250	35824255	Ddr1	1	-	35822250	35824255	255,0,0	3	245111166	0,1175,1839	Ddr1	MmuEX0014034	chr17:35823426-35823536	111	chr17:35824090,35823426-35823536,35822495	S	79.55	OK,OK,OK,OK,S@62.84,16.16	81.4	LOW,LOW,LOW,B1,S@31.75,7.25	77.78	OK,OK,OK,OK,S@31.11,8.89	68.38	SOK,SOK,SOK,OK,S@167.53,77.47	69.23	OK,OK,OK,OK,S@68.54,30.46	67.82	SOK,SOK,SOK,OK,S@99.02,46.98	79.59	68.525	11.065	8.55	YES	NO	YES
Il17rc	chr6:113424547-113424591	+	chr6	113424154	113426532	Il17rc	1	+	113424154	113426532	255,0,0	3	112,45,140	0,392,2238	Il17rc	MmuEX0023942	chr6:113424547-113424591	45	chr6:113424266,113424547-113424591,113426393+113426420	S	80.15	SOK,SOK,SOK,OK,S@196.37,48.63	82.05	SOK,SOK,SOK,B1,S@116.51,25.49	77.59	SOK,SOK,SOK,OK,S@79.92,23.08	68.74	SOK,SOK,SOK,OK,S@307.96,140.04	70.82	SOK,SOK,SOK,OK,S@140.93,58.07	67.11	SOK,SOK,SOK,OK,S@167.10,81.90	79.82	68.965	10.855	6.77	YES	NO	YES
Sorbs2	chr8:46870623-46870679	+	chr8	46860942	46875379	Sorbs2	-1	+	46860942	46875379	0,0,255	3	115,57,50	0,9680,14387	Sorbs2	MmuEX0044384	chr8:46870623-46870679	57	chr8:46861057,46870623-46870679,46875330	C2	15.82	SOK,SOK,SOK,B2,C2@73.56,391.44	13.63	SOK,SOK,SOK,B2,C2@36.94,234.06	19.02	SOK,SOK,SOK,B2,C2@36.90,157.10	26.93	SOK,SOK,SOK,B2,C2@154.85,420.15	27.72	SOK,SOK,SOK,B2,C2@71.52,186.48	26.29	SOK,SOK,SOK,B2,C2@83.34,233.66	16.325	27.005	10.68	7.27	YES	NO	YES
Arhgef12	chr9:42848623-42848679	-	chr9	42835279	42850759	Arhgef12	-1	-	42835279	42850759	0,0,255	3	99,57,86	0,13343,15394	Arhgef12	MmuEX0005976	chr9:42848623-42848679	57	chr9:42850674,42848623-42848679,42835378	S	40.87	SOK,SOK,SOK,OK,S@185.96,269.04	42.25	SOK,SOK,SOK,OK,S@112.38,153.62	38.97	SOK,SOK,SOK,OK,S@73.65,115.35	51.25	SOK,SOK,SOK,OK,S@232.16,220.84	50.18	SOK,SOK,SOK,OK,S@104.37,103.63	52.17	SOK,SOK,SOK,OK,S@127.82,117.18	40.61	51.175	10.565	7.93	YES	NO	YES
Sorbs1	chr19:40451135-40451506	-	chr19	40447965	40457123	Sorbs1	-1	-	40447965	40457123	0,0,255	3	142372113	0,3169,9045	Sorbs1	MmuEX0044376	chr19:40451474-40451506	33	chr19:40457007+40457011,40451474-40451506,40448102+40448107	C1	46.88	SOK,SOK,SOK,B2,C2@97.51,110.49	49.68	SOK,SOK,OK,B2,C2@55.14,55.86	43.75	OK,SOK,OK,B2,C2@42.44,54.56	56.42	OK,OK,VLOW,B2,C2@42.88,33.12	56.42	VLOW,VLOW,N,B2,C2@21.44,16.56	56.41	VLOW,VLOW,N,B2,C1@21.44,16.56	46.715	56.415	9.7	6.73	YES	NO	YES
Pum2	chr12:8740079-8740315	+	chr12	8735680	8750834	Pum2	-1	+	8735680	8750834	0,0,255	3	275237268	0,4398,14886	Pum2	MmuEX0038043	chr12:8740079-8740315	237	chr12:8735955,8740079-8740315,8750567	S	47.72	SOK,SOK,SOK,OK,S@380.33,416.67	45.02	SOK,SOK,SOK,OK,S@195.84,239.16	51.1	SOK,SOK,SOK,OK,S@184.98,177.02	57.81	SOK,SOK,SOK,OK,S@613.94,448.06	56.49	SOK,SOK,SOK,OK,S@272.28,209.72	58.92	SOK,SOK,SOK,OK,S@341.74,238.26	48.06	57.705	9.645	5.39	YES	NO	YES
St7	chr6:17800357-17800425	+	chr6	17798003	17802412	St7	1	+	17798003	17802412	255,0,0	3	76,69,155,	0,2353,4254,	St7	MmuEX0045167	chr6:17800357-17800425	69	chr6:17798079,17800357-17800425,17802258	S	45.11	SOK,SOK,SOK,OK,S@87.06,105.94	40	OK,OK,OK,OK,S@39.20,58.80	50.79	OK,OK,OK,OK,S@48.25,46.75	35.79	SOK,SOK,SOK,OK,S@92.34,165.66	35.67	SOK,SOK,SOK,OK,S@41.38,74.62	35.89	SOK,SOK,SOK,OK,S@50.96,91.04	45.395	35.78	9.615	4.11	YES	NO	YES
Mpzl1	chr1:167531881-167531986	-	chr1	167522372	167534873	Mpzl1	-1	-	167522372	167534873	0,0,255	3	1436106133	0,9508,12368	Mpzl1	MmuEX0029602	chr1:167531881-167531986	106	chr1:167534741,167531881-167531986,167523808	S	81.18	SOK,SOK,SOK,OK,S@711.14,164.86	80.67	SOK,SOK,SOK,OK,S@369.47,88.53	81.74	SOK,SOK,SOK,OK,S@341.67,76.33	90.59	SOK,SOK,SOK,OK,S@770.92,80.08	88.6	SOK,SOK,SOK,OK,S@351.74,45.26	92.37	SOK,SOK,SOK,OK,S@419.36,34.64	81.205	90.485	9.28	6.86	YES	NO	YES
Aplp2	chr9:30963775-30963810	-	chr9	30960998	30965432	Aplp2	1	-	30960998	30965432	255,0,0	3	86,36,153	0,2776,4281	Aplp2	MmuEX0005569	chr9:30963775-30963810	36	chr9:30965280,30963775-30963810,30961084	S	14.13	SOK,SOK,SOK,OK,S@618.33,3757.67	13.75	SOK,SOK,SOK,OK,S@324.09,2032.91	14.58	SOK,SOK,SOK,OK,S@294.37,1724.63	5.39	SOK,SOK,SOK,OK,S@125.64,2205.36	4.83	SOK,SOK,SOK,OK,S@53.08,1045.92	5.9	SOK,SOK,SOK,OK,S@72.69,1159.31	14.165	5.365	8.8	7.85	YES	NO	YES
Utx	chrX:17824693-17824848	+	chrX	17823322	17825485	Utx	1	+	17823322	17825485	255,0,0	3	220,156,90	0,1370,2073	Kdm6a	MmuEX0025354	chrX:17824693-17824848	156	chrX:17823542,17824693-17824848,17825396	C2	58.1	OK,OK,OK,OK,C2@48.22,34.78	59.38	LOW,LOW,LOW,OK,C2@30.28,20.72	56.1	VLOW,VLOW,VLOW,OK,C2@17.95,14.05	49.07	SOK,SOK,OK,OK,C2@58.88,61.12	50	OK,OK,LOW,OK,C2@28.50,28.50	48.24	OK,OK,OK,OK,C2@30.39,32.61	57.74	49.12	8.62	6.1	YES	NO	YES
Zc3h14	chr12:100012455-100012529	+	chr12	100002032	100021912	Zc3h14	1	+	100002032	100021912	255,0,0	3	156,75,121	0,10422,19759	Zc3h14	MmuEX0052742	chr12:100012455-100012529	75	chr12:100002188,100012455-100012529,100021792	C1	82.67	SOK,SOK,SOK,B1,C1@339.77,71.23	77.97	SOK,SOK,SOK,B1,C1@163.74,46.26	87.85	SOK,SOK,SOK,B1,C1@176.58,24.42	74.36	SOK,SOK,SOK,OK,C1@455.08,156.92	77.14	SOK,SOK,SOK,OK,C2@215.22,63.78	72.09	SOK,SOK,SOK,OK,C1@240.06,92.94	82.91	74.615	8.295	0.83	YES	NO	YES
Nek1	chr8:63528825-63528956	+	chr8	63528580	63533419	Nek1	1	+	63528580	63533419	255,0,0	3	164132103	0,244,4736	Nek1	MmuEX0031429	chr8:63528825-63528956	132	chr8:63528744,63528825-63528956,63533317	S	5.98	OK,OK,OK,OK,S@3.71,58.29	7.25	OK,OK,OK,OK,S@2.68,34.32	4.17	OK,OK,OK,Bn,S@1.04,23.96	13.91	SOK,SOK,SOK,OK,S@18.22,112.78	14	OK,OK,OK,B1,S@7.98,49.02	13.85	OK,OK,OK,B1,S@10.25,63.75	5.71	13.925	8.215	6.6	YES	NO	NO
Gtf3c2	chr5:31475756-31475884	-	chr5	31475154	31476462	Gtf3c2	-1	-	31475154	31476462	0,0,255	3	280129322	0,601,986	Gtf3c2	MmuEX0022146	chr5:31475756-31475884	129	chr5:31476141,31475756-31475884,31475415+31475434+31475446	S	16.04	SOK,SOK,SOK,OK,S@59.19,309.81	13.07	SOK,SOK,SOK,OK,S@27.71,184.29	20.31	SOK,SOK,SOK,OK,S@31.89,125.11	24.78	SOK,SOK,SOK,OK,S@120.43,365.57	23.84	SOK,SOK,SOK,OK,S@50.78,162.22	25.52	SOK,SOK,SOK,OK,S@69.67,203.33	16.69	24.68	7.99	3.53	YES	NO	YES
Rhbdd2	chr5:136110974-136111093	+	chr5	136108569	136112272	Rhbdd2	-1	+	136108569	136112272	0,0,255	3	219120408	0,2404,3295	Rhbdd2	MmuEX0039688	chr5:136110974-136111093	120	chr5:136108788,136110974-136111093,136111865	S	28.93	SOK,SOK,SOK,OK,S@45.13,110.87	31.75	OK,OK,OK,OK,S@26.35,56.65	25.86	OK,OK,OK,OK,S@18.88,54.12	21.16	SOK,SOK,SOK,OK,S@50.78,189.22	20.59	OK,OK,OK,OK,S@19.56,75.44	21.55	SOK,SOK,SOK,OK,S@31.25,113.75	28.805	21.07	7.735	4.31	YES	NO	NO
Mprip	chr11:59585654-59585719	+	chr11	59585118	59589207	Mprip	1	+	59585118	59589207	255,0,0	3	86,66,190	0,535,3899	Mprip	MmuEX0029580	chr11:59585654-59585719	66	chr11:59585204,59585654-59585719,59589018	S	84.88	SOK,SOK,SOK,OK,S@1256.22,223.78	84.52	SOK,SOK,SOK,OK,S@624.60,114.40	85.25	SOK,SOK,SOK,OK,S@631.70,109.30	92.52	SOK,SOK,SOK,OK,S@2451.78,198.22	93.19	SOK,SOK,SOK,OK,S@1135.99,83.01	91.95	SOK,SOK,SOK,OK,S@1315.80,115.20	84.885	92.57	7.685	6.7	YES	NO	NO
Sorbs2	chr8:46868156-46868314	+	chr8	46860942	46870679	Sorbs2	-1	+	46860942	46870679	0,0,255	3	115,159,57	0,7213,9680	Sorbs2	MmuEX0044382	chr8:46868156-46868314	159	chr8:46861057,46868156-46868314,46875330	C2	28.34	SOK,SOK,SOK,B1,C1@148.22,374.78	25.97	SOK,SOK,SOK,B1,C1@79.99,228.01	31.9	SOK,SOK,SOK,B1,C1@68.59,146.42	36.17	SOK,SOK,SOK,B2,C2@231.49,408.51	36.06	SOK,SOK,SOK,B2,C1@102.05,180.95	36.26	SOK,SOK,SOK,B2,C2@129.45,227.55	28.935	36.16	7.225	4.16	YES	NO	YES
6330503K22Rik	chr7:125876401-125876486	+	chr7	125875907	125880399	6330503K22Rik	-1	+	125875907	125880399	0,0,255	3	60,86,1618	0,493,2874	6330503K22Rik	MmuEX0002165	chr7:125876401-125876486	86	chr7:125875967,125876401-125876486,125878782	C1	18.52	OK,OK,OK,B1,S@11.85,52.15	23.33	OK,OK,OK,OK,S@8.63,28.37	12.5	OK,OK,LOW,Bn,C1@3.38,23.62	25.45	SOK,SOK,SOK,OK,S@35.12,102.88	20.88	OK,OK,OK,OK,S@11.48,43.52	28.68	OK,OK,OK,OK,S@23.80,59.20	17.915	24.78	6.865	-2.45	YES	NO	YES
2410127E18Rik	chr6:30377709-30377795	+	chr6	30352098	30389865	2410127E18Rik	1	+	30352098	30389865	255,0,0	3	52,87,222	0,25610,37545	Klhdc10	MmuEX0025714	chr6:30377709-30377795	87	chr6:30352150,30377709-30377795,30389644	S	35.96	SOK,SOK,SOK,B1,S@80.19,142.81	40.01	SOK,SOK,SOK,B1,S@50.01,74.99	31.12	OK,OK,OK,B1,S@30.50,67.50	41.69	SOK,SOK,SOK,B1,S@120.90,169.10	45.39	SOK,SOK,SOK,B1,S@59.91,72.09	38.74	SOK,SOK,SOK,B1,S@61.21,96.79	35.565	42.065	6.5	-1.27	YES	NO	NO
Bbx	chr16:50210558-50210647	-	chr16	50209197	50220706	Bbx	1	-	50209197	50220706	255,0,0	3	60,90,149	0,1360,11360	Bbx	MmuEX0007778	chr16:50210558-50210647	90	chr16:50220558,50210558-50210647,50209257	C1	52.32	SOK,SOK,SOK,OK,C1@60.17,54.83	57.65	OK,OK,OK,OK,C1@38.63,28.37	45.45	LOW,LOW,LOW,OK,C1@21.82,26.18	45.14	SOK,SOK,SOK,OK,C1@94.34,114.66	49.28	SOK,SOK,OK,OK,C1@50.76,52.24	41.33	SOK,SOK,OK,OK,C1@43.81,62.19	51.55	45.305	6.245	-3.83	YES	NO	YES
Slc25a26	chr6:94542406-94542475	+	chr6	94485714	94548438	Slc25a26	-1	+	94485714	94548438	0,0,255	3	48,70,65	0,56691,62659	Slc25a26	MmuEX0042872	chr6:94542406-94542475	70	chr6:94526372,94542406-94542475,94548374	C1	100	SOK,SOK,OK,B1,C1@102.00,0.00	100	OK,OK,OK,B1,C1@64.00,0.00	100	VLOW,VLOW,VLOW,B1,S@38.00,0.00	94.17	SOK,SOK,OK,B1,S@94.17,5.83	91.11	LOW,LOW,VLOW,B1,C1@39.18,3.82	96.55	LOW,LOW,LOW,B1,S@55.03,1.97	100	93.83	6.17	3.45	YES	NO	NO
Neo1	chr9:58732277-58732435	-	chr9	58728398	58736300	Neo1	-1	-	58728398	58736300	0,0,255	3	264,159,93	0,3878,7809	Neo1	MmuEX0031504	chr9:58732277-58732371	95	chr9:58736208,58732277-58732371+58732435,58728662	S	91.82	SOK,SOK,SOK,OK,S@4220.97,376.03	92.23	SOK,SOK,SOK,OK,S@2326.96,196.04	91.33	SOK,SOK,SOK,OK,S@1894.18,179.82	97.94	SOK,SOK,SOK,OK,S@2349.58,49.42	98	SOK,SOK,SOK,OK,S@1069.18,21.82	97.88	SOK,SOK,SOK,OK,S@1280.27,27.73	91.78	97.94	6.16	5.65	YES	NO	YES
2310035C23Rik	chr1:107583526-107583597	+	chr1	107574739	107583762	2310035C23Rik	-1	+	107574739	107583762	0,0,255	3	90,72,56	0,8786,8967	2310035C23Rik	MmuEX0000916	chr1:107583526-107583597	72	chr1:107574829,107583526-107583597,107583707	S	92.73	OK,OK,OK,OK,S@49.15,3.85	91.3	VLOW,VLOW,VLOW,OK,S@20.09,1.91	93.75	LOW,LOW,LOW,OK,S@29.06,1.94	86.21	OK,OK,OK,OK,S@69.83,11.17	90.24	LOW,LOW,LOW,OK,S@35.19,3.81	82.61	OK,OK,OK,OK,S@34.70,7.30	92.525	86.425	6.1	1.06	YES	NO	NO
Golga4	chr9:118485341-118485474	+	chr9	118482035	118486346	Golga4	1	+	118482035	118486346	255,0,0	3	104,134,87	0,3305,4224	Golga4	MmuEX0021442	chr9:118485341-118485474	134	chr9:118482139,118485341-118485474+118485627,118486260	S	13.6	SOK,SOK,SOK,OK,S@28.97,184.03	14.29	SOK,SOK,SOK,OK,S@16.58,99.42	12.79	OK,OK,OK,OK,S@12.41,84.59	19.18	SOK,SOK,SOK,OK,S@56.01,235.99	19.33	SOK,SOK,SOK,OK,S@27.45,114.55	19.05	SOK,SOK,SOK,OK,S@28.57,121.42	13.54	19.19	5.65	4.76	YES	NO	NO
Ccdc64	chr5:116101165-116101273	-	chr5	116099294	116101948	Ccdc64	1	-	116099294	116101948	255,0,0	3	284109121	0,1870,2533	Ccdc64	MmuEX0009861	chr5:116101165-116101273	109	chr5:116101828,116101165-116101273,116099578	S	10.99	OK,OK,OK,OK,S@8.13,65.87	13.51	OK,OK,OK,OK,S@5.00,32.00	8.59	OK,OK,OK,OK,S@3.18,33.82	5.96	OK,OK,OK,B1,S@3.10,48.90	2.26	OK,OK,OK,Bn,S@0.50,21.50	8.85	OK,OK,OK,B1,S@2.65,27.34	11.05	5.555	5.495	-0.26	YES	NO	YES
Pnpla6	chr8:3516510-3516568	+	chr8	3515408	3516749	Pnpla6	-1	+	3515408	3516749	0,0,255	3	148,59,69	0,1101,1272	Pnpla6	MmuEX0036058	chr8:3516510-3516568	59	chr8:3515465+3515556+3515690,3516507+3516510-3516568,3516681	S	38.71	SOK,SOK,SOK,OK,S@49.94,79.06	39.02	OK,OK,OK,OK,S@22.24,34.76	38.46	OK,OK,OK,OK,S@27.69,44.31	44.9	OK,OK,OK,OK,S@31.88,39.12	36.59	VLOW,VLOW,VLOW,OK,S@10.25,17.75	50.88	LOW,LOW,LOW,OK,S@21.88,21.12	38.74	43.735	4.995	-2.43	YES	NO	YES
Rapgef6	chr11:54507772-54508074	+	chr11	54504739	54512785	Rapgef6	-1	+	54504739	54512785	0,0,255	3	5033033204	0,3032,4842	Rapgef6	MmuEX0038819	chr11:54507772-54508074	303	chr11:54505242,54507772-54508074,54509582+54509778	S	94.29	SOK,SOK,SOK,OK,S@128.23,7.77	97.65	OK,OK,OK,OK,S@82.03,1.97	89.09	OK,OK,OK,OK,S@46.33,5.67	98.36	SOK,SOK,SOK,OK,S@238.03,3.97	96.72	SOK,SOK,SOK,B1,S@116.06,3.94	100	SOK,SOK,SOK,OK,S@122.00,0.00	93.37	98.36	4.99	-0.93	YES	NO	YES
Usp15	chr10:122590097-122590183	-	chr10	122583849	122600710	Usp15	-1	-	122583849	122600710	0,0,255	3	145,87,62	0,6247,16799	Usp15	MmuEX0050842	chr10:122590097-122590183	87	chr10:122600649,122590097-122590183,122583994	S	55.41	SOK,SOK,SOK,OK,C1@195.04,156.96	58.22	SOK,SOK,SOK,OK,S@103.63,74.37	52.63	SOK,SOK,SOK,OK,C1@91.58,82.42	60.25	SOK,SOK,SOK,OK,S@310.89,205.11	61.59	SOK,SOK,SOK,OK,S@150.28,93.72	59.06	SOK,SOK,SOK,OK,S@160.64,111.36	55.425	60.325	4.9	0.84	YES	NO	YES
Pbrm1	chr14:31927035-31927190	+	chr14	31920294	31930269	Pbrm1	-1	+	31920294	31930269	0,0,255	3	202,156,71	0,6740,9904	Pbrm1	MmuEX0033846	chr14:31927035-31927190	156	chr14:31920496,31927035-31927190,31930199	C1	42.08	SOK,SOK,SOK,OK,C1@132.13,181.87	37.6	SOK,SOK,SOK,OK,C1@64.67,107.33	47.92	SOK,SOK,SOK,OK,C1@68.05,73.95	47.29	SOK,SOK,SOK,OK,C1@231.25,257.75	51.66	SOK,SOK,SOK,OK,C1@118.30,110.70	43.65	SOK,SOK,SOK,OK,C1@113.49,146.51	42.76	47.655	4.895	-4.27	YES	NO	YES
Rbbp6	chr7:130141110-130141211	+	chr7	130140456	130143793	Rbbp6	1	+	130140456	130143793	255,0,0	3	3631021755	0,653,1582	Rbbp6	MmuEX0038994	chr7:130141110-130141211	102	chr7:130140819,130141110-130141211,130142039	S	32.69	SOK,SOK,SOK,B1,S@59.82,123.18	32	SOK,SOK,SOK,OK,S@35.52,75.48	33.78	OK,OK,OK,B1,S@24.32,47.68	37.76	SOK,SOK,SOK,OK,S@106.86,176.14	35.13	SOK,SOK,SOK,OK,S@39.70,73.30	39.58	SOK,SOK,SOK,OK,S@67.29,102.71	32.89	37.355	4.465	1.35	YES	NO	NO
Ercc2	chr7:19967628-19967727	+	chr7	19967368	19969370	Ercc2	-1	+	19967368	19969370	0,0,255	3	40,100,78	0,259,1924	Ercc2	MmuEX0017242	chr7:19967628-19967727	100	chr7:19967408,19967628-19967727,19969293	S	100	OK,OK,OK,B1,S@62.00,0.00	100	VLOW,VLOW,VLOW,B1,S@33.00,0.00	100	VLOW,VLOW,VLOW,B1,S@29.00,0.00	95.56	OK,OK,OK,B1,S@84.09,3.91	95.65	VLOW,VLOW,VLOW,B1,S@43.04,1.96	95.45	LOW,LOW,LOW,B1,S@41.04,1.96	100	95.55	4.45	4.35	YES	NO	NO
Ccdc88a	chr11:29397343-29397426	+	chr11	29393878	29398612	Ccdc88a	-1	+	29393878	29398612	0,0,255	3	215,84,204	0,3464,4530	Ccdc88a	MmuEX0009964	chr11:29397343-29397426	84	chr11:29394093,29397343-29397426,29398409	S	42.44	SOK,SOK,SOK,OK,S@81.91,111.09	41.56	SOK,SOK,SOK,OK,S@45.30,63.70	43.59	OK,OK,OK,B1,C1@36.62,47.38	38.46	SOK,SOK,SOK,B1,S@83.07,132.93	34.27	OK,OK,OK,B1,S@32.90,63.10	42.01	SOK,SOK,SOK,B1,S@50.41,69.59	42.575	38.14	4.435	-0.45	YES	NO	NO
Gtf2i	chr5:134748394-134748456	-	chr5	134742412	134750465	Gtf2i	1	-	134742412	134750465	255,0,0	3	114,63,57	0,5981,7996	Gtf2i	MmuEX0022113	chr5:134748394-134748456	63	chr5:134750409,134748394-134748456,134742526	S	71.39	SOK,SOK,SOK,OK,S@479.03,191.97	70.13	SOK,SOK,SOK,OK,S@235.64,100.36	72.68	SOK,SOK,SOK,OK,S@243.48,91.52	66.95	SOK,SOK,SOK,OK,S@328.06,161.95	67.74	SOK,SOK,SOK,OK,S@140.90,67.10	66.37	SOK,SOK,SOK,OK,C1@187.16,94.84	71.405	67.055	4.35	2.39	YES	NO	YES
Eif4g3	chr4:137640172-137640285	+	chr4	137638807	137652846	Eif4g3	1	+	137638807	137652846	255,0,0	3	96114180	0,1364,13859	Eif4g3	MmuEX0016637	chr4:137640172-137640285	114	chr4:137638903,137640172-137640285,137652667	C2	10.25	SOK,SOK,SOK,OK,C1@36.59,320.41	12.4	SOK,SOK,SOK,OK,C1@24.06,169.94	7.77	SOK,SOK,SOK,OK,C1@12.67,150.33	14.37	SOK,SOK,SOK,OK,C1@51.88,309.12	14.97	SOK,SOK,SOK,OK,C1@25.75,146.25	13.83	SOK,SOK,SOK,OK,C1@26.14,162.86	10.085	14.4	4.315	1.43	YES	NO	NO
Whsc1	chr5:34214056-34214283	+	chr5	34211402	34221838	Whsc1	-1	+	34211402	34221838	0,0,255	3	125228132	0,2653,10304	Whsc1	MmuEX0052156	chr5:34214056-34214150	95	chr5:34211527,34214056-34214150+34214283,34221707	S	12.8	SOK,SOK,SOK,B2,S@48.51,330.49	12.75	SOK,SOK,SOK,B2,S@25.37,173.63	12.85	SOK,SOK,SOK,B2,S@23.13,156.87	16.85	SOK,SOK,SOK,B2,S@123.85,611.15	17.63	SOK,SOK,SOK,B2,S@55.89,261.11	16.27	SOK,SOK,SOK,B2,S@68.01,349.99	12.8	16.95	4.15	3.42	YES	NO	YES
Smad2	chr18:76446514-76446603	+	chr18	76422308	76447775	Smad2	-1	+	76422308	76447775	0,0,255	3	73,90,194	0,24205,25273	Smad2	MmuEX0043749	chr18:76446514-76446603	90	chr18:76422381,76446514-76446603,76447582	S	91.17	SOK,SOK,SOK,OK,S@789.53,76.47	91.29	SOK,SOK,SOK,OK,S@420.85,40.15	91.04	SOK,SOK,SOK,OK,S@368.71,36.29	95.19	SOK,SOK,SOK,B1,S@926.20,46.80	96.5	SOK,SOK,SOK,OK,S@433.28,15.72	94.07	SOK,SOK,SOK,B1,S@492.93,31.07	91.165	95.285	4.12	2.78	YES	NO	YES
BC067068	chr10:105273183-105273276	-	chr10	105269906	105278434	BC067068	1	-	105269906	105278434	255,0,0	3	165,94,303	0,3276,8225	BC067068	MmuEX0007565	chr10:105273183-105273276	94	chr10:105278132,105273183-105273276,105270071	S	35.19	OK,OK,OK,OK,S@25.69,47.31	26.32	OK,OK,LOW,OK,C1@9.48,26.52	45.1	VLOW,VLOW,VLOW,OK,S@16.69,20.31	31.65	OK,OK,OK,OK,S@16.46,35.54	31.82	LOW,LOW,LOW,B1,S@9.23,19.77	31.43	VLOW,VLOW,VLOW,OK,S@7.23,15.77	35.71	31.625	4.085	-5.5	YES	NO	YES
Epb4.1	chr4:131520046-131520102	-	chr4	131518838	131523890	Epb4.1	1	-	131518838	131523890	255,0,0	3	63,57,188	0,1207,4864	Epb4.1	MmuEX0016977	chr4:131520046-131520102	57	chr4:131523703,131520046-131520102,131513734	C2	8.22	OK,OK,OK,Bn,C2@6.49,72.51	10.81	OK,OK,OK,Bn,C1@4.43,36.57	5.56	OK,OK,OK,Bn,C2@2.11,35.89	4.19	SOK,SOK,OK,Bn,C1@4.69,107.31	2.75	OK,OK,OK,Bn,C1@1.54,54.46	5.66	OK,OK,OK,Bn,C1@3.17,52.83	8.185	4.205	3.98	-0.1	YES	NO	YES
Ociad1	chr5:73701513-73701665	+	chr5	73697816	73705179	Ociad1	-1	+	73697816	73705179	0,0,255	3	176153498	0,3696,6865	Ociad1	MmuEX0032933	chr5:73701513-73701665	153	chr5:73697992+73698037,73701513-73701665,73704682	S	92.78	SOK,SOK,SOK,OK,S@3122.97,243.03	92.2	SOK,SOK,SOK,OK,S@1703.86,144.14	93.5	SOK,SOK,SOK,OK,S@1419.33,98.67	96.64	SOK,SOK,SOK,OK,S@4699.60,163.40	96.56	SOK,SOK,SOK,OK,S@2097.28,74.72	96.71	SOK,SOK,SOK,OK,S@2602.47,88.53	92.85	96.635	3.785	3.06	YES	NO	YES
C330002I19Rik	chr12:25725321-25725434	+	chr12	25723188	25736091	C330002I19Rik	-1	+	25723188	25736091	0,0,255	3	227114132	0,2132,12771	Kidins220	MmuEX0025396	chr12:25725321-25725434	114	chr12:25723415,25725321-25725434,25735960	S	93.01	SOK,SOK,SOK,OK,S@410.17,30.83	94.22	SOK,SOK,SOK,OK,S@221.42,13.58	91.65	SOK,SOK,SOK,OK,S@188.80,17.20	96.63	SOK,SOK,SOK,OK,S@506.34,17.66	96.66	SOK,SOK,SOK,OK,S@227.15,7.85	96.6	SOK,SOK,SOK,OK,S@279.17,9.83	92.935	96.63	3.695	2.38	YES	NO	YES
Trp53bp1	chr2:121054324-121054443	-	chr2	121053380	121062605	Trp53bp1	-1	-	121053380	121062605	0,0,255	3	2041201297	0,943,7928	Trp53bp1	MmuEX0049087	chr2:121054324-121054443	120	chr2:121061309,121054324-121054443,121053584	S	92.42	SOK,SOK,SOK,OK,C1@117.37,9.63	97.3	OK,OK,OK,OK,C1@71.03,1.97	86.21	OK,OK,OK,OK,C1@46.55,7.45	87.68	SOK,SOK,SOK,OK,S@173.61,24.39	90.12	OK,OK,OK,OK,S@69.39,7.61	86.15	SOK,SOK,SOK,OK,C1@104.24,16.76	91.755	88.135	3.62	-3.91	YES	NO	NO
Srr	chr11:74732939-74733164	-	chr11	74726463	74739181	Srr	-1	-	74726463	74739181	0,0,255	3	172,226,61	0,6475,12657	Srr	MmuEX0044955	chr11:74732939-74733164	226	chr11:74739086+74739106+74739121,74732939-74733164,74726635	S	83.4	SOK,SOK,SOK,OK,S@202.66,40.34	85.51	SOK,SOK,SOK,OK,S@109.45,18.55	81.1	SOK,SOK,SOK,OK,S@93.26,21.74	86.33	SOK,SOK,SOK,OK,S@223.59,35.41	88.89	SOK,SOK,SOK,OK,S@90.67,11.33	84.71	SOK,SOK,SOK,OK,S@132.99,24.01	83.305	86.8	3.495	-0.8	YES	NO	YES
Baz2b	chr2:59771469-59771495	-	chr2	59770161	59771772	Baz2b	1	-	59770161	59771772	255,0,0	3	66,27,45	0,1307,1566	Baz2b	MmuEX0007715	chr2:59771469-59771495	27	chr2:59771728,59771469-59771495,59770227	S	98.73	SOK,SOK,SOK,B1,S@176.73,2.27	97.95	SOK,SOK,SOK,OK,S@108.72,2.28	100	OK,SOK,OK,B1,S@68.00,0.00	96.36	SOK,SOK,SOK,OK,S@120.45,4.55	91.3	OK,OK,OK,OK,S@47.48,4.52	100	OK,SOK,OK,OK,S@73.00,0.00	98.975	95.65	3.325	-2.05	YES	NO	YES
Ctnnd1	chr2:84445341-84445403	-	chr2	84443805	84448573	Ctnnd1	1	-	84443805	84448573	255,0,0	3	104,63,88	0,1535,4680	Ctnnd1	MmuEX0013081	chr2:84445341-84445403	63	chr2:84448486,84445341-84445403,84443909	S	56.21	SOK,SOK,SOK,OK,S@1066.87,831.13	55.35	SOK,SOK,SOK,OK,S@566.23,456.77	57.23	SOK,SOK,SOK,OK,S@500.76,374.24	59.55	SOK,SOK,SOK,OK,S@960.54,652.46	58.51	SOK,SOK,SOK,OK,S@435.90,309.10	60.44	SOK,SOK,SOK,OK,S@524.62,343.38	56.29	59.475	3.185	1.28	YES	NO	NO
Lrch2	chrX:143931310-143931375	-	chrX	143926581	143938033	Lrch2	1	-	143926581	143938033	255,0,0	3	49,66,107	0,4728,11345	Lrch2	MmuEX0026786	chrX:143931310-143931375	66	chrX:143937927,143931310-143931375,143926630	C1	64.06	SOK,SOK,SOK,OK,S@114.03,63.97	63.48	OK,OK,OK,OK,S@59.67,34.33	64.71	OK,OK,OK,B1,S@54.36,29.64	60.42	SOK,SOK,SOK,OK,S@137.15,89.85	68.18	SOK,SOK,SOK,OK,S@75.68,35.32	53.64	SOK,SOK,SOK,B1,S@62.22,53.78	64.095	60.91	3.185	-4.7	YES	NO	YES
Utx	chrX:17824101-17824235	+	chrX	17823322	17825485	Utx	1	+	17823322	17825485	255,0,0	3	220,135,90	0,778,2073	Kdm6a	MmuEX0025353	chrX:17824101-17824235	135	chrX:17823542,17824101-17824235,17825396	C2	56.1	OK,OK,OK,B1,C2@53.86,42.14	58.97	OK,OK,LOW,B1,C2@36.56,25.44	51.11	VLOW,VLOW,VLOW,OK,C2@17.38,16.62	52.27	SOK,SOK,OK,OK,C2@70.04,63.96	46.34	OK,OK,OK,OK,C2@27.80,32.20	57.45	OK,OK,OK,OK,C2@42.51,31.49	55.04	51.895	3.145	-6.34	YES	NO	YES
Mtss1	chr15:58778881-58779075	-	chr15	58777400	58783235	Mtss1	-1	-	58777400	58783235	0,0,255	3	174195211	0,1480,5624	Mtss1	MmuEX0030166	chr15:58778881-58779075	195	chr15:58783025,58778881-58779075,58777574	C3	64.54	SOK,SOK,SOK,OK,S@1234.00,678.00	62.9	SOK,SOK,SOK,OK,S@643.47,379.53	66.48	SOK,SOK,SOK,OK,S@591.01,297.99	67.8	SOK,SOK,SOK,OK,S@484.09,229.91	67.36	SOK,SOK,SOK,OK,S@217.57,105.43	68.17	SOK,SOK,SOK,OK,S@266.54,124.46	64.69	67.765	3.075	0.88	YES	NO	YES
Plekha5	chr6:140528868-140529056	+	chr6	140527950	140530609	Plekha5	1	+	140527950	140530609	255,0,0	3	47189121	0,917,2538	Plekha5	MmuEX0035711	chr6:140528868-140529056	189	chr6:140527997,140528868-140529056,140530489	S	5.88	OK,OK,OK,OK,S@4.76,76.24	4.76	OK,OK,OK,OK,S@2.09,41.91	7.25	OK,OK,OK,B1,S@2.68,34.32	3.03	SOK,SOK,SOK,B1,S@5.15,164.85	1.89	OK,OK,OK,Bn,S@1.53,79.47	4.09	OK,OK,OK,B1,S@3.64,85.36	6.005	2.99	3.015	0.67	YES	NO	YES
Camk2g	chr14:21565014-21565082	-	chr14	21563825	21574924	Camk2g	-1	-	21563825	21574924	0,0,255	3	45,69,44	0,1188,11055	Camk2g	MmuEX0008985	chr14:21565014-21565082	69	chr14:21574881,21565014-21565082,21563870	C2	46.02	SOK,SOK,SOK,OK,S@165.67,194.33	45.79	SOK,SOK,SOK,OK,S@96.16,113.84	46.34	SOK,SOK,SOK,OK,S@69.51,80.49	48.44	SOK,SOK,SOK,OK,S@192.79,205.21	51.75	SOK,SOK,SOK,OK,S@81.77,76.23	46.34	SOK,SOK,SOK,OK,S@111.22,128.78	46.065	49.045	2.98	0	YES	NO	YES
Ptprs	chr17:56567214-56567240	-	chr17	56565809	56567555	Ptprs	-1	-	56565809	56567555	0,0,255	3	118,27,194	0,1404,1552	Ptprs	MmuEX0037985	chr17:56567214-56567240	27	chr17:56567362,56567214-56567240,56564400	C3	0.48	SOK,SOK,N,Bn,C3@0.87,181.13	0.97	OK,OK,N,Bn,C3@0.87,89.13	0	OK,OK,N,Bn,C3@0.00,92.00	3.51	SOK,SOK,N,Bn,C3@10.57,290.43	2.58	SOK,SOK,N,Bn,C3@3.51,132.49	4.27	SOK,SOK,N,Bn,C3@7.05,157.95	0.485	3.425	2.94	1.61	YES	NO	YES
Map2k4	chr11:65589235-65589267	-	chr11	65569770	65601774	Map2k4	1	-	65569770	65601774	255,0,0	3	103,33,137	0,19464,31867	Map2k4	MmuEX0027678	chr11:65589235-65589267	33	chr11:65601638,65589235-65589267,65569873	S	23.96	SOK,SOK,SOK,OK,S@33.06,104.94	24.82	OK,OK,OK,OK,S@19.61,59.39	22.81	OK,OK,OK,OK,S@13.46,45.54	21.54	SOK,SOK,SOK,OK,S@37.91,138.09	16.8	OK,OK,OK,OK,S@13.10,64.90	25.47	OK,SOK,OK,OK,S@24.96,73.04	23.815	21.135	2.68	-2.66	YES	NO	YES
Bptf	chr11:106948026-106948211	-	chr11	106943826	106956504	Bptf	1	-	106943826	106956504	255,0,0	3	188186189	0,4199,12489	Bptf	MmuEX0008154	chr11:106948026-106948211	186	chr11:106957030,106948026-106948211,106944014	C2	8.73	SOK,SOK,OK,B2,C3@11.96,125.04	9.22	OK,OK,OK,Bn,C3@7.10,69.90	8.11	OK,OK,VLOW,B1,C3@4.87,55.13	5.54	SOK,SOK,OK,Bn,C3@8.97,153.03	1.19	OK,OK,OK,Bn,C3@1.01,83.99	10.79	OK,OK,OK,Bn,C2@8.31,68.69	8.665	5.99	2.675	-2.68	YES	NO	YES
Sipa1l2	chr8:127947093-127947146	-	chr8	127946478	127957209	Sipa1l2	1	-	127946478	127957209	255,0,0	3	124,54,132	0,614,10599	Sipa1l2	MmuEX0042432	chr8:127947093-127947146	54	chr8:127957078,127947093-127947146,127946602	C1	3.85	SOK,SOK,SOK,B1,C1@10.39,259.61	3.09	SOK,SOK,SOK,B1,C1@4.63,145.36	4.8	SOK,SOK,SOK,B1,C1@5.76,114.24	1.29	SOK,SOK,SOK,OK,C1@2.53,193.47	0.53	OK,OK,OK,Bn,C1@0.50,94.50	2.02	SOK,SOK,OK,B1,C1@2.04,98.96	3.945	1.275	2.67	1.07	YES	NO	YES
Gyk	chrX:82984561-82984578	-	chrX	82982652	82985700	Gyk	1	-	82982652	82985700	255,0,0	3	36,18,67	0,1908,2981	Gyk	MmuEX0022249	chrX:82984561-82984578	18	chrX:82985634,82984561-82984578,82982688	S	56.45	OK,SOK,OK,B1,S@21.45,16.55	66.11	VLOW,OK,VLOW,OK,S@13.22,6.78	45.31	VLOW,LOW,VLOW,B2,S@8.16,9.84	52.8	SOK,SOK,SOK,OK,S@83.95,75.05	57.69	OK,SOK,OK,OK,S@39.81,29.19	48.6	OK,SOK,OK,OK,S@43.74,46.26	55.71	53.145	2.565	-12.38	YES	NO	YES
0910001A06Rik	chr15:63789140-63789222	-	chr15	63788154	63802526	0910001A06Rik	1	-	63788154	63802526	255,0,0	3	83,83,42	0,985,14330	Fam49b	MmuEX0018345	chr15:63789140-63789222	83	chr15:63802485,63789140-63789222,63788237	C2	6.35	SOK,SOK,SOK,OK,C2@19.30,284.70	6.13	SOK,SOK,SOK,OK,C2@11.22,171.78	6.67	SOK,SOK,OK,B1,C2@8.07,112.93	8.9	SOK,SOK,SOK,OK,C2@42.63,436.37	9.48	SOK,SOK,SOK,OK,C2@20.95,200.05	8.4	SOK,SOK,SOK,OK,C2@21.67,236.33	6.4	8.94	2.54	1.73	YES	NO	NO
Tanc2	chr11:105775355-105775384	+	chr11	105774670	105776297	Tanc2	1	+	105774670	105776297	255,0,0	3	133,30,92	0,684,1535	Tanc2	MmuEX0046262	chr11:105775355-105775384	30	chr11:105774803,105775355-105775384,105776206	S	10.24	OK,OK,OK,OK,S@4.71,41.29	15.99	LOW,LOW,LOW,B1,S@3.20,16.80	5.96	OK,OK,OK,Bn,S@1.55,24.45	9.03	OK,OK,OK,B1,S@4.70,47.30	3.34	OK,OK,OK,Bn,S@0.77,22.23	13.68	OK,OK,OK,OK,S@3.97,25.03	10.975	8.51	2.465	-7.72	YES	NO	YES
Ganab	chr19:8982341-8982406	+	chr19	8981704	8983237	Ganab	-1	+	8981704	8983237	0,0,255	3	180,66,70	0,636,1463	Ganab	MmuEX0020047	chr19:8982341-8982406	66	chr19:8981884,8982341-8982406,8983168	S	7.34	SOK,SOK,SOK,OK,S@168.60,2128.40	7.12	SOK,SOK,SOK,OK,S@89.93,1173.07	7.6	SOK,SOK,SOK,OK,S@78.58,955.42	9.83	SOK,SOK,SOK,OK,S@275.24,2524.76	9.64	SOK,SOK,SOK,OK,S@118.38,1109.62	9.97	SOK,SOK,SOK,OK,S@156.73,1415.27	7.36	9.805	2.445	2.04	YES	NO	YES
Gphn	chr12:79594937-79595044	+	chr12	79593024	79605738	Gphn	-1	+	79593024	79605738	0,0,255	3	273108135	0,1912,12579	Gphn	MmuEX0021593	chr12:79594937-79595044	108	chr12:79593297,79594937-79595044,79605604	S	92.24	SOK,SOK,SOK,OK,S@297.01,24.99	92.35	SOK,SOK,SOK,B1,S@162.54,13.46	92.11	SOK,SOK,SOK,OK,S@134.48,11.52	94.42	SOK,SOK,SOK,OK,S@394.68,23.32	96.88	SOK,SOK,SOK,OK,S@183.10,5.90	92.44	SOK,SOK,SOK,OK,S@211.69,17.31	92.23	94.66	2.43	0.09	YES	NO	YES
Stag2	chrX:39619543-39619653	+	chrX	39619262	39622684	Stag2	1	+	39619262	39622684	255,0,0	3	190111127	0,280,3295	Stag2	MmuEX0045244	chrX:39619543-39619653	111	chrX:39619452,39619543-39619653,39622558	S	17.65	SOK,SOK,SOK,OK,S@84.72,395.28	18.74	SOK,SOK,SOK,OK,S@52.85,229.15	16.13	SOK,SOK,SOK,OK,S@31.94,166.06	15.08	SOK,SOK,SOK,OK,S@99.53,560.47	15.09	SOK,SOK,SOK,OK,S@46.02,258.98	15.07	SOK,SOK,SOK,OK,S@53.50,301.50	17.435	15.08	2.355	1.04	YES	NO	YES
Arhgef10l	chr4:140142699-140142815	-	chr4	140139738	140147902	Arhgef10l	1	-	140139738	140147902	255,0,0	3	109117170	0,2960,7994	Arhgef10l	MmuEX0005950	chr4:140142699-140142815	117	chr4:140147733,140142699-140142815,140139847	S	4.81	SOK,SOK,SOK,OK,S@13.28,262.72	3.97	SOK,SOK,SOK,B1,S@5.84,141.16	5.8	SOK,SOK,SOK,OK,S@7.48,121.52	2.62	SOK,SOK,SOK,B1,S@4.19,155.81	2.3	OK,OK,OK,B1,S@1.56,66.44	2.86	OK,OK,OK,B1,S@2.63,89.37	4.885	2.58	2.305	1.11	YES	NO	YES
Macf1	chr4:123118846-123118908	-	chr4	123117792	123122195	Macf1	1	-	123117792	123122195	255,0,0	3	242,63,118	0,1053,4285	Macf1	MmuEX0027473	chr4:123118846-123118908	63	chr4:123122078,123118846-123118908,123118034	S	80.25	SOK,SOK,SOK,OK,S@117.16,28.84	84.62	OK,OK,OK,OK,S@71.08,12.92	74.65	OK,OK,OK,OK,S@46.28,15.72	80.9	SOK,SOK,SOK,OK,S@145.62,34.38	85.07	OK,OK,OK,OK,S@52.74,9.26	78.79	SOK,SOK,SOK,OK,S@92.97,25.03	79.635	81.93	2.295	-5.83	YES	NO	NO
Tom1l2	chr11:60046400-60046459	-	chr11	60044602	60055395	Tom1l2	-1	-	60044602	60055395	0,0,255	3	37,60,76	0,1797,10717	Tom1l2	MmuEX0048469	chr11:60046400-60046459	60	chr11:60055320,60046400-60046459,60044639	S	88.74	SOK,SOK,SOK,OK,S@493.39,62.61	89.99	SOK,SOK,SOK,OK,S@273.57,30.43	87.26	SOK,SOK,SOK,OK,S@219.90,32.10	90.81	SOK,SOK,SOK,OK,S@345.99,35.01	91.96	SOK,SOK,SOK,OK,S@164.61,14.39	89.79	SOK,SOK,SOK,OK,S@181.38,20.62	88.625	90.875	2.25	-0.2	YES	NO	YES
Ktn1	chr14:48346146-48346229	+	chr14	48345900	48350098	Ktn1	1	+	48345900	48350098	255,0,0	3	84,84,84	0,245,4114	Ktn1	MmuEX0025963	chr14:48346146-48346229	84	chr14:48345984,48346146-48346229,48350015	S	70.71	SOK,SOK,SOK,OK,S@931.25,385.75	70.59	SOK,SOK,SOK,OK,S@511.78,213.22	70.85	SOK,SOK,SOK,OK,S@419.43,172.57	68.65	SOK,SOK,SOK,OK,S@1333.18,608.82	67.98	SOK,SOK,SOK,OK,S@606.38,285.62	69.22	SOK,SOK,SOK,OK,S@726.81,323.19	70.72	68.6	2.12	1.37	YES	NO	YES
Hrb	chr1:82876583-82876702	+	chr1	82872745	82879012	Hrb	-1	+	82872745	82879012	0,0,255	3	154,120,210,	0,3837,6057,	Agfg1	MmuEX0004228	chr1:82876583-82876702	120	chr1:82872899,82876583-82876702,82878803	S	96.15	SOK,SOK,SOK,OK,S@1224.95,49.05	96.43	SOK,SOK,SOK,OK,S@690.44,25.56	95.79	SOK,SOK,SOK,OK,S@534.51,23.49	98.23	SOK,SOK,SOK,OK,S@1649.28,29.72	97.78	SOK,SOK,SOK,OK,S@782.24,17.76	98.64	SOK,SOK,SOK,OK,S@867.05,11.95	96.11	98.21	2.1	1.35	YES	NO	YES
Ube2g1	chr11:72459039-72459154	+	chr11	72420882	72476675	Ube2g1	1	+	72420882	72476675	255,0,0	3	255116103	0,38156,55690	Ube2g1	MmuEX0050160	chr11:72459039-72459154	116	chr11:72421137,72459039-72459154,72476573	S	2.91	SOK,SOK,SOK,OK,S@11.32,377.68	2.8	SOK,SOK,SOK,OK,S@5.66,196.34	3.03	SOK,SOK,SOK,B1,S@5.67,181.33	4.79	SOK,SOK,SOK,OK,S@21.99,437.01	6.35	SOK,SOK,SOK,OK,S@12.76,188.24	3.61	SOK,SOK,SOK,OK,S@9.31,248.69	2.915	4.98	2.065	0.58	YES	NO	NO
Cadm1	chr9:47637460-47637492	+	chr9	47621993	47656381	Cadm1	1	+	47621993	47656381	255,0,0	3	35,33,132	0,15466,34256	Cadm1	MmuEX0008869	chr9:47637460-47637492	33	chr9:47626900,47637460-47637492,47656250	C2	7.24	OK,OK,OK,Bn,S@5.57,71.43	12.23	OK,OK,OK,Bn,S@4.28,30.72	3.25	OK,OK,OK,Bn,S@1.36,40.63	9.61	SOK,SOK,SOK,B2,S@21.14,198.86	10.62	SOK,SOK,OK,B2,S@10.62,89.38	8.77	SOK,SOK,SOK,B2,S@10.52,109.48	7.74	9.695	1.955	-3.46	YES	NO	NO
Rims2	chr15:39283770-39283978	+	chr15	39268542	39286025	Rims2	1	+	39268542	39286025	255,0,0	3	926209120	0,15227,17363	Rims2	MmuEX0039875	chr15:39283770-39283978	209	chr15:39269468,39283770-39283978,39285906	C3	13.21	OK,OK,N,OK,C3@3.96,26.04	10.34	VLOW,VLOW,N,OK,C3@1.65,14.35	16.67	VLOW,VLOW,N,B1,C3@2.33,11.67	10.81	OK,OK,N,B1,C3@4.43,36.57	6.98	OK,OK,N,Bn,C3@1.61,21.39	16.13	VLOW,VLOW,N,OK,C3@2.90,15.10	13.505	11.555	1.95	-5.79	YES	NO	YES
Epb4.1	chr4:131519844-131519885	-	chr4	131518838	131520102	Epb4.1	1	-	131518838	131520102	255,0,0	3	63,42,57	0,1005,1207	Epb4.1	MmuEX0016978	chr4:131519844-131519885	42	chr4:131523703,131519844-131519885,131513734	C2	5.48	OK,OK,OK,Bn,C2@4.22,72.78	6.67	OK,OK,OK,Bn,C2@2.67,37.33	4.23	OK,OK,OK,Bn,C2@1.57,35.43	3.67	SOK,SOK,OK,Bn,C2@4.15,108.85	4.42	OK,OK,OK,Bn,C2@2.61,56.39	2.86	OK,OK,OK,Bn,C2@1.54,52.46	5.45	3.64	1.81	-0.19	YES	NO	YES
Enah	chr1:183865791-183865847	-	chr1	183860808	183886702	Enah	1	-	183860808	183886702	255,0,0	3	85,57,178	0,4982,25716	Enah	MmuEX0016853	chr1:183865791-183865847	57	chr1:183886514+183886525,183865791-183865847,183860893	C1	4	OK,OK,OK,OK,S@1.04,24.96	9.09	VLOW,VLOW,VLOW,OK,S@1.09,10.91	0	VLOW,VLOW,VLOW,Bn,S@0.00,14.00	2.83	SOK,SOK,SOK,OK,S@9.25,317.75	2.58	SOK,SOK,SOK,B1,S@3.59,135.41	3.01	SOK,SOK,SOK,OK,S@5.66,182.34	4.545	2.795	1.75	-3.01	YES	NO	YES
2210018M11Rik	chr7:105793677-105793718	-	chr7	105790002	105795033	2210018M11Rik	1	-	105790002	105795033	255,0,0	3	176,42,75	0,3674,4956	2210018M11Rik	MmuEX0000783	chr7:105793677-105793718	42	chr7:105794959,105793677-105793718,105790178	C1	51.72	OK,OK,OK,OK,C1@45.51,42.49	58.82	LOW,LOW,LOW,OK,C1@31.76,22.24	41.67	VLOW,VLOW,VLOW,OK,C1@14.17,19.83	48.57	SOK,SOK,OK,OK,C1@50.51,53.49	47.83	LOW,LOW,LOW,OK,C1@24.39,26.61	49.3	LOW,LOW,LOW,B1,C1@26.13,26.87	50.245	48.565	1.68	-7.63	YES	NO	YES
Ppp3cc	chr14:70625735-70625761	-	chr14	70624773	70635015	Ppp3cc	-1	-	70624773	70635015	0,0,255	3	82,27,69	0,961,10173	Ppp3cc	MmuEX0036798	chr14:70625735-70625761	27	chr14:70634947,70625735-70625761,70624855	C1	0	OK,OK,OK,Bn,S@0.00,94.00	0	OK,OK,OK,Bn,S@0.00,51.00	0	OK,OK,OK,Bn,S@0.00,43.00	1.7	SOK,SOK,SOK,OK,S@2.64,152.37	1.27	OK,OK,OK,Bn,S@0.88,68.12	2.04	OK,OK,OK,Bn,S@1.75,84.25	0	1.655	1.655	1.27	YES	NO	YES
Gtf2i	chr5:134752242-134752298	-	chr5	134750408	134755384	Gtf2i	1	-	134750408	134755384	255,0,0	3	57,57,78	0,1833,4898	Gtf2i	MmuEX0022111	chr5:134752242-134752298	57	chr5:134755307,134752242-134752298+134752301,134750465	C1	5.32	SOK,SOK,SOK,OK,C1@24.74,440.26	4.87	SOK,SOK,SOK,OK,C1@11.01,214.99	5.75	SOK,SOK,SOK,OK,C1@13.74,225.26	3.46	SOK,SOK,SOK,B1,C1@13.46,375.54	4.92	SOK,SOK,SOK,B1,C1@7.87,152.13	2.46	SOK,SOK,SOK,B1,C1@5.63,223.37	5.31	3.69	1.62	-0.05	YES	NO	YES
Cbfa2t3	chr8:125171601-125171678	-	chr8	125167191	125174376	Cbfa2t3	1	-	125167191	125174376	255,0,0	3	242,78,147	0,4409,7038	Cbfa2t3	MmuEX0009353	chr8:125171601-125171678	78	chr8:125174230,125171601-125171678,125167433	S	52.38	SOK,SOK,SOK,OK,S@251.42,228.58	52.1	SOK,SOK,SOK,OK,S@134.42,123.58	52.7	SOK,SOK,SOK,OK,S@116.99,105.01	55.28	SOK,SOK,SOK,OK,S@74.08,59.92	45.76	LOW,OK,LOW,OK,S@24.25,28.75	62.27	OK,OK,OK,OK,S@50.44,30.56	52.4	54.015	1.615	-6.94	YES	NO	NO
Clip1	chr5:124088965-124088997	-	chr5	124085182	124090563	Clip1	1	-	124085182	124090563	255,0,0	3	105,33,61	0,3782,5320	Clip1	MmuEX0011699	chr5:124088965-124088997	33	chr5:124090503,124088965-124088997,124081178	C2	11.93	SOK,SOK,SOK,B1,C1@21.35,157.65	10.31	OK,SOK,OK,B1,C1@9.90,86.10	13.84	OK,OK,OK,OK,C1@11.49,71.51	13.5	SOK,SOK,SOK,OK,C1@32.27,206.73	14.4	OK,OK,OK,OK,C1@12.96,77.04	12.96	SOK,SOK,SOK,B1,C1@19.31,129.69	12.075	13.68	1.605	-0.88	YES	NO	NO
Sbno2	chr10:79542698-79542867	-	chr10	79535101	79545471	Sbno2	1	-	79535101	79545471	255,0,0	3	162170112	0,7596,10258	Sbno2	MmuEX0041090	chr10:79542698-79544127	1430	chr10:79545360,79542698-79544127,79535263	S	4.09	SOK,SOK,SOK,B1,C1@7.81,183.19	3.96	SOK,SOK,OK,B2,C1@4.16,100.84	4.24	OK,OK,OK,B1,S@3.65,82.35	2.6	SOK,SOK,SOK,B1,S@7.18,268.82	1.72	SOK,SOK,SOK,Bn,S@2.03,115.97	3.27	SOK,SOK,SOK,OK,S@5.17,152.83	4.1	2.495	1.605	0.69	YES	NO	YES
Clip1	chr5:124085183-124085287	-	chr5	124080461	124090563	Clip1	1	-	124080461	124090563	255,0,0	3	717,105,61	0,4721,10041	Clip1	MmuEX0011700	chr5:124085183-124085287	105	chr5:124090503,124085183-124085287,124081178	C1	7.83	SOK,SOK,SOK,B1,C1@13.86,163.14	6.79	OK,OK,OK,B1,C1@6.31,86.69	9	OK,OK,OK,B2,C1@7.56,76.44	9.38	SOK,SOK,SOK,B2,C1@22.42,216.58	9.9	OK,OK,OK,B2,C1@9.01,81.99	9.06	SOK,SOK,SOK,B2,C1@13.41,134.59	7.895	9.48	1.585	0.06	YES	NO	NO
Tpm1	chr9:66877471-66877549	-	chr9	66875781	66878905	Tpm1	-1	-	66875781	66878905	0,0,255	3	193,79,70	0,1689,3054	Tpm1	MmuEX0048596	chr9:66877471-66877549	79	chr9:66878836,66877471-66877549,66875974	C1	1.52	SOK,SOK,LOW,OK,C3@18.95,1228.05	1.69	SOK,SOK,VLOW,OK,C3@10.77,626.23	1.34	SOK,SOK,N,OK,C3@8.17,601.83	3.11	SOK,SOK,SOK,OK,C3@159.08,4955.92	2.92	SOK,SOK,SOK,OK,C3@67.69,2250.31	3.27	SOK,SOK,SOK,OK,C3@91.46,2705.54	1.515	3.095	1.58	1.23	YES	NO	YES
Ino80e	chr7:134000740-134000856	-	chr7	133995946	134001301	Ino80e	-1	-	133995946	134001301	0,0,255	3	559117112	0,4793,5243	Ino80e	MmuEX0024175	chr7:134000740-134000805	66	chr7:134001190,134000740-134000805+134000856,133996505	S	94.07	SOK,SOK,SOK,OK,S@862.62,54.38	94.54	SOK,SOK,SOK,OK,S@437.72,25.28	93.6	SOK,SOK,SOK,OK,S@424.94,29.06	95.76	SOK,SOK,SOK,OK,S@1457.47,64.53	94.52	SOK,SOK,SOK,OK,S@638.01,36.99	96.75	SOK,SOK,SOK,OK,S@819.47,27.53	94.07	95.635	1.565	-0.02	YES	NO	YES
Gnas	chr2:174162248-174162292	+	chr2	174159712	174167208	Gnas	1	+	174159712	174167208	255,0,0	3	73,45,55	0,2535,7441	Gnas	MmuEX0021321	chr2:174162248-174162292	45	chr2:174159785,174162248-174162292+174162296,174167154+174167158	S	99.28	SOK,SOK,SOK,B1,S@11226.58,81.42	99.33	SOK,SOK,SOK,B1,S@5939.93,40.07	99.23	SOK,SOK,SOK,B1,S@5286.97,41.03	97.75	SOK,SOK,SOK,B1,S@12270.56,282.44	97.64	SOK,SOK,SOK,B1,S@5605.51,135.49	97.84	SOK,SOK,SOK,B1,S@6664.86,147.14	99.28	97.74	1.54	1.39	YES	NO	YES
Lrch2	chrX:143919297-143919347	-	chrX	143916157	143922821	Lrch2	-1	-	143916157	143922821	0,0,255	3	58,51,45	0,3139,6619	Lrch2	MmuEX0026784	chrX:143919297-143919347	51	chrX:143922777,143919297-143919347,143916215	S	100	SOK,SOK,SOK,OK,S@220.00,0.00	100	SOK,SOK,SOK,OK,S@124.00,0.00	100	OK,OK,OK,OK,S@96.00,0.00	98.51	SOK,SOK,SOK,OK,S@262.04,3.96	98.4	SOK,SOK,SOK,OK,S@122.02,1.98	98.6	SOK,SOK,SOK,OK,S@140.01,1.99	100	98.5	1.5	1.4	YES	NO	NO
Eif4g3	chr4:137643448-137643480	+	chr4	137638807	137652846	Eif4g3	1	+	137638807	137652846	255,0,0	3	96,33,180	0,4640,13859	Eif4g3	MmuEX0016638	chr4:137643448-137643480	33	chr4:137638903,137643448-137643480,137652667	C1	11.44	SOK,SOK,SOK,OK,C1@40.50,313.50	11.6	SOK,SOK,SOK,OK,C1@22.04,167.96	11.25	SOK,SOK,SOK,OK,C1@18.45,145.55	9.9	SOK,SOK,SOK,OK,C1@33.86,308.14	11.11	SOK,SOK,SOK,OK,C1@18.44,147.56	8.77	SOK,SOK,SOK,OK,C1@15.44,160.56	11.425	9.94	1.485	0.14	YES	NO	YES
Pard3	chr8:129883627-129883710	+	chr8	129881174	129894273	Pard3	-1	+	129881174	129894273	0,0,255	3	92,84,126	0,2452,12973	Pard3	MmuEX0033641	chr8:129883627-129883710	84	chr8:129881266,129883627-129883710,129894148	S	97.97	SOK,SOK,SOK,OK,S@383.06,7.94	97.37	SOK,SOK,SOK,OK,S@219.08,5.92	98.8	SOK,SOK,SOK,OK,S@164.01,1.99	99.45	SOK,SOK,SOK,OK,S@361.00,2.00	100	SOK,SOK,SOK,OK,S@157.00,0.00	99.03	SOK,SOK,SOK,OK,S@204.00,2.00	98.085	99.515	1.43	0.23	YES	NO	YES
Etl4	chr2:20681174-20681278	+	chr2	20665085	20681891	Etl4	1	+	20665085	20681891	255,0,0	3	833,105,50	0,16088,16756	Etl4	MmuEX0017442	chr2:20681174-20681278	105	chr2:20665918,20681174-20681278,20681842	S	6.74	SOK,SOK,SOK,B1,S@6.94,96.06	5.69	OK,OK,OK,B1,S@3.70,61.30	8.57	OK,OK,OK,OK,S@3.26,34.74	5.77	OK,OK,OK,OK,S@3.17,51.83	4	OK,OK,OK,Bn,S@1.04,24.96	7.41	OK,OK,OK,OK,S@2.15,26.85	7.13	5.705	1.425	-1.72	YES	NO	YES
Tpm3	chr3:89894935-89895013	+	chr3	89893931	89904175	Tpm3	-1	+	89893931	89904175	0,0,255	3	70,79,726	0,1003,9518	Tpm3	MmuEX0048601	chr3:89894935-89895013	79	chr3:89894001,89894935-89895013,89895853	C2	98.27	SOK,SOK,SOK,OK,C2@329.20,5.80	98.98	SOK,SOK,VLOW,OK,C2@188.06,1.94	97.34	SOK,SOK,VLOW,OK,C2@141.14,3.86	99.56	SOK,SOK,SOK,OK,C2@918.94,4.06	99.49	SOK,SOK,SOK,OK,C2@412.88,2.12	99.62	SOK,SOK,SOK,OK,C2@506.07,1.93	98.16	99.555	1.395	0.51	YES	NO	YES
Clcn4-2	chr7:7248768-7249589	-	chr7	7247706	7251462	Clcn4-2	-1	-	7247706	7251462	0,0,255	3	188,822,60	0,1061,3696	Clcn4-2	MmuEX0011585	chr7:7249435-7249589	155	chr7:7251403,7249435-7249589,7248780	S	75.19	SOK,SOK,SOK,OK,S@169.93,56.07	86.32	SOK,SOK,SOK,OK,S@94.09,14.91	65.96	SOK,SOK,SOK,OK,S@77.17,39.83	75.09	SOK,SOK,SOK,OK,S@174.21,57.79	71.43	SOK,SOK,SOK,OK,S@72.86,29.14	78.08	SOK,SOK,SOK,OK,S@101.50,28.50	76.14	74.755	1.385	-12.12	YES	NO	NO
Sorbs2	chr8:46868897-46868980	+	chr8	46868155	46870679	Sorbs2	1	+	46868155	46870679	255,0,0	3	159,84,57	0,741,2467	Sorbs2	MmuEX0044383	chr8:46868897-46868980	84	chr8:46861057,46868897-46868980,46875330	C3	4.96	SOK,SOK,SOK,Bn,C2@20.98,402.02	4.13	SOK,SOK,SOK,Bn,C2@10.41,241.59	6.21	SOK,SOK,SOK,Bn,C2@10.62,160.38	6.68	SOK,SOK,SOK,Bn,C2@32.00,447.00	5.34	SOK,SOK,SOK,Bn,C2@11.05,195.95	7.72	SOK,SOK,SOK,Bn,C2@21.00,251.00	5.17	6.53	1.36	-0.87	YES	NO	NO
Gpsn2	chr8:86097310-86097354	-	chr8	86097118	86097821	Gpsn2	-1	-	86097118	86097821	0,0,255	3	104,45,52	0,191,651	Tecr	MmuEX0046906	chr8:86097310-86097354	45	chr8:86098377,86097310-86097354,86097222	C3	99.11	SOK,SOK,N,B2,C3@667.01,5.99	98.9	SOK,SOK,N,B2,C3@358.02,3.98	99.36	LOW,LOW,N,B2,C3@309.01,1.99	97.81	SOK,SOK,VLOW,B2,C3@1058.30,23.70	97.96	SOK,SOK,N,B2,C3@476.09,9.91	97.68	SOK,SOK,N,B2,C3@582.17,13.83	99.13	97.82	1.31	0.94	YES	NO	NO
Camta1	chr4:151166528-151166611	-	chr4	150960523	151204645	Camta1	1	-	150960523	151204645	255,0,0	3	68,84,119	0,206004,244003	Camta1	MmuEX0009022	chr4:151166528-151166611	84	chr4:151204527,151166528-151166611,150960591	C1	100	SOK,SOK,VLOW,B2,C1@382.00,0.00	100	SOK,SOK,VLOW,B2,C1@215.00,0.00	100	SOK,SOK,N,B2,C1@167.00,0.00	98.53	SOK,SOK,N,B2,C1@400.03,5.97	100	SOK,SOK,N,B2,C1@180.00,0.00	97.38	SOK,SOK,N,B2,C1@220.08,5.92	100	98.69	1.31	0	YES	NO	YES
March7	chr2:60085545-60085569	+	chr2	60083268	60086014	March7	1	+	60083268	60086014	255,0,0	3	49,25,68	0,2276,2678	March7	MmuEX0027932	chr2:60085545-60085569	25	chr2:60083317,60085545-60085569,60085947	C1	5.04	SOK,SOK,SOK,B2,C1@12.65,238.35	6.09	SOK,SOK,SOK,B1,C1@7.80,120.20	3.96	SOK,SOK,SOK,Bn,C1@4.87,118.13	3.74	SOK,SOK,SOK,OK,S@9.72,250.28	3.51	SOK,SOK,SOK,OK,S@3.90,107.10	3.92	SOK,SOK,SOK,OK,C1@5.84,143.16	5.025	3.715	1.31	0.04	YES	NO	YES
Arhgap26	chr18:39517207-39517482	+	chr18	39466355	39522862	Arhgap26	-1	+	39466355	39522862	0,0,255	3	151,276,92	0,50851,56415	Arhgap26	MmuEX0005848	chr18:39517207-39517317	111	chr18:39466506,39517207-39517317,39522771	S	98.45	SOK,SOK,SOK,OK,S@125.03,1.97	97.39	OK,OK,OK,OK,S@73.04,1.96	100	OK,OK,OK,OK,S@52.00,0.00	100	OK,OK,OK,OK,C1@51.00,0.00	100	VLOW,VLOW,VLOW,OK,C1@25.00,0.00	100	VLOW,VLOW,VLOW,OK,C1@26.00,0.00	98.695	100	1.305	0	YES	NO	YES
Stx4a	chr7:134992083-134992181	+	chr7	134991901	134992468	Stx4a	-1	+	134991901	134992468	0,0,255	3	111,99,204	0,181,363	Stx4a	MmuEX0045599	chr7:134992083-134992181	99	chr7:134992012,134992083-134992181,134992265	S	96.81	SOK,SOK,SOK,OK,S@1790.02,58.98	96.56	SOK,SOK,SOK,OK,S@991.67,35.33	97.12	SOK,SOK,SOK,OK,S@798.33,23.67	97.97	SOK,SOK,SOK,OK,S@1716.43,35.57	98.36	SOK,SOK,SOK,OK,S@832.13,13.87	97.6	SOK,SOK,SOK,OK,S@884.26,21.74	96.84	97.98	1.14	0.48	YES	NO	YES
Bptf	chr11:106923364-106923525	-	chr11	106922997	106924096	Bptf	1	-	106922997	106924096	255,0,0	3	152162247	0,366,852	Bptf	MmuEX0008156	chr11:106923364-106923525	162	chr11:106923850,106923364-106923525,106923149	S	2.82	SOK,SOK,SOK,OK,S@7.70,265.30	3.64	SOK,SOK,SOK,OK,S@6.22,164.78	1.49	SOK,SOK,SOK,OK,S@1.52,100.48	1.47	SOK,SOK,SOK,B2,S@4.57,306.43	1.81	SOK,SOK,SOK,B1,S@2.55,138.45	1.19	SOK,SOK,SOK,Bn,S@2.02,167.98	2.565	1.5	1.065	-0.32	YES	NO	YES
Stxbp3a	chr3:108605029-108605109	-	chr3	108603652	108606529	Stxbp3a	-1	-	108603652	108606529	0,0,255	3	139,81,66	0,1376,2811	Stxbp3a	MmuEX0045630	chr3:108605029-108605109	81	chr3:108606464,108605029-108605109,108603791	S	100	SOK,SOK,SOK,OK,S@219.00,0.00	100	SOK,SOK,SOK,OK,S@115.00,0.00	100	SOK,SOK,SOK,OK,S@104.00,0.00	98.88	SOK,SOK,SOK,OK,S@350.04,3.96	100	SOK,SOK,SOK,OK,S@162.00,0.00	97.94	SOK,SOK,SOK,OK,S@188.04,3.96	100	98.97	1.03	0	YES	NO	NO
Gapvd1	chr2:34555346-34555426	-	chr2	34551005	34556370	Gapvd1	1	-	34551005	34556370	255,0,0	3	123,81,88	0,4340,5277	Gapvd1	MmuEX0020073	chr2:34555346-34555426	81	chr2:34556283,34555346-34555426,34551128	S	95.79	SOK,SOK,SOK,OK,S@401.36,17.64	95.76	SOK,SOK,SOK,OK,S@221.21,9.79	95.83	SOK,SOK,SOK,OK,S@180.16,7.84	96.84	SOK,SOK,SOK,OK,S@603.31,19.69	96.04	SOK,SOK,SOK,OK,S@285.24,11.76	97.58	SOK,SOK,SOK,B1,S@318.11,7.89	95.795	96.81	1.015	0.21	YES	NO	NO
Supt6h	chr11:78034099-78034249	-	chr11	78033384	78034750	Supt6h	1	-	78033384	78034750	255,0,0	3	208151128	0,714,1238	Supt6h	MmuEX0045771	chr11:78034099-78034249	151	chr11:78034623,78034099-78034249,78033592	S	1.51	SOK,SOK,SOK,OK,S@5.57,363.43	1.75	SOK,SOK,SOK,B1,S@3.55,199.45	1.22	SOK,SOK,SOK,B1,S@2.03,163.97	0.49	SOK,SOK,SOK,OK,S@2.02,410.98	0.49	SOK,SOK,SOK,OK,S@1.00,204.00	0.48	SOK,SOK,SOK,OK,S@1.00,207.00	1.485	0.485	1	0.73	YES	NO	YES
Spna2	chr2:29856620-29856679	+	chr2	29855433	29857949	Spna2	1	+	29855433	29857949	255,0,0	3	149,60,199	0,1186,2317	Spna2	MmuEX0044725	chr2:29856620-29856679	60	chr2:29855582,29856620-29856679,29857751	S	32.59	SOK,SOK,SOK,OK,S@444.85,920.15	31.26	SOK,SOK,SOK,OK,S@237.58,522.42	34.3	SOK,SOK,SOK,OK,S@207.51,397.49	31.83	SOK,SOK,SOK,OK,S@493.68,1057.32	31.37	SOK,SOK,SOK,OK,S@216.77,474.23	32.21	SOK,SOK,SOK,OK,S@277.01,582.99	32.78	31.79	0.99	-0.95	YES	NO	YES
Gphn	chr12:79536161-79536199	+	chr12	79513327	79555838	Gphn	1	+	79513327	79555838	255,0,0	3	93,39,95	0,22833,42416	Gphn	MmuEX0021591	chr12:79536161-79536199	39	chr12:79513420,79536161-79536199,79555744	S	1.34	SOK,SOK,SOK,OK,S@1.65,121.35	0.93	OK,OK,OK,Bn,S@0.55,58.45	1.73	OK,OK,OK,OK,S@1.11,62.89	0.32	SOK,SOK,SOK,Bn,S@0.55,171.45	0.68	OK,OK,OK,Bn,S@0.55,80.45	0	OK,OK,OK,Bn,S@0.00,91.00	1.33	0.34	0.99	0.25	YES	NO	YES
Spire1	chr18:67672495-67672536	-	chr18	67666207	67679074	Spire1	1	-	67666207	67679074	255,0,0	3	173,42,130	0,6287,12737	Spire1	MmuEX0044707	chr18:67672495-67672533	39	chr18:67678945,67672495-67672533+67672536,67666380	S	0.83	OK,OK,OK,Bn,S@0.49,58.51	0	OK,OK,OK,Bn,S@0.00,34.00	1.98	OK,OK,OK,Bn,S@0.49,24.50	0	SOK,SOK,SOK,Bn,S@0.00,270.00	0	SOK,SOK,SOK,Bn,S@0.00,117.00	0	SOK,SOK,SOK,Bn,S@0.00,153.00	0.99	0	0.99	0	YES	NO	YES
Cadm1	chr9:47626817-47626900	+	chr9	47621855	47637492	Cadm1	-1	+	47621855	47637492	0,0,255	3	173,84,33,	0,4961,15604,	Cadm1	MmuEX0008868	chr9:47626817-47626900	84	chr9:47622028,47626817-47626900,47637460	C2	98.54	SOK,SOK,VLOW,B2,C3@132.04,1.96	100	OK,OK,VLOW,B2,C2@71.00,0.00	96.91	OK,OK,N,B2,C3@61.05,1.95	99.47	SOK,SOK,SOK,B1,C3@366.05,1.95	98.87	SOK,SOK,LOW,B1,C2@169.07,1.93	100	SOK,SOK,LOW,B1,C3@197.00,0.00	98.455	99.435	0.98	-1.13	YES	NO	YES
Camk2a	chr18:61128665-61128697	+	chr18	61123576	61129696	Camk2a	-1	+	61123576	61129696	0,0,255	3	41,33,49	0,5088,6071	Camk2a	MmuEX0008956	chr18:61128665-61128697	33	chr18:61123617,61128665-61128697,61129648	S	30.29	OK,OK,OK,OK,S@11.51,26.49	35.26	VLOW,VLOW,VLOW,OK,S@7.05,12.95	25.02	VLOW,VLOW,VLOW,OK,S@4.50,13.50	32.81	OK,OK,OK,OK,S@17.06,34.94	22.23	VLOW,VLOW,VLOW,OK,S@4.45,15.55	39.96	LOW,LOW,LOW,OK,S@12.79,19.21	30.14	31.095	0.955	-13.03	YES	NO	YES
Clasp2	chr9:113784383-113784445	+	chr9	113779740	113785468	Clasp2	-1	+	113779740	113785468	0,0,255	3	108,63,107	0,4642,5621	Clasp2	MmuEX0011530	chr9:113784383-113784445	63	chr9:113779848,113784383-113784445,113785362	S	0	SOK,SOK,SOK,Bn,S@0.00,154.00	0	OK,OK,OK,Bn,S@0.00,85.00	0	OK,OK,OK,Bn,S@0.00,69.00	0.96	SOK,SOK,SOK,OK,S@1.51,155.49	0.71	OK,OK,OK,Bn,S@0.50,70.50	1.18	OK,OK,OK,Bn,S@1.01,84.99	0	0.945	0.945	0.71	YES	NO	YES
Tom1l2	chr11:60052512-60052574	-	chr11	60046399	60055395	Tom1l2	1	-	60046399	60055395	255,0,0	3	60,63,76	0,6112,8920	Tom1l2	MmuEX0048468	chr11:60052512-60052574	63	chr11:60055320,60052512-60052574,60046459	C2	1.55	SOK,SOK,SOK,OK,C1@4.50,285.50	1.62	SOK,SOK,SOK,OK,C1@2.49,151.51	1.46	SOK,SOK,SOK,B1,C1@1.99,134.01	0.69	SOK,SOK,SOK,Bn,C1@1.48,213.52	0	OK,OK,OK,Bn,C1@0.00,90.00	1.2	SOK,SOK,SOK,Bn,C1@1.50,123.50	1.54	0.6	0.94	0.26	YES	NO	YES
Clasp1	chr1:120432712-120432774	+	chr1	120421873	120435946	Clasp1	-1	+	120421873	120435946	0,0,255	3	159,63,104	0,10838,13969	Clasp1	MmuEX0011511	chr1:120432712-120432774	63	chr1:120422032,120432712-120432774,120435843	C1	0	SOK,SOK,SOK,Bn,S@0.00,133.00	0	OK,OK,OK,Bn,S@0.00,64.00	0	OK,OK,OK,Bn,S@0.00,69.00	0.99	SOK,SOK,SOK,B1,S@2.02,201.98	0.61	OK,OK,OK,Bn,S@0.51,82.49	1.26	SOK,SOK,SOK,OK,S@1.52,119.48	0	0.935	0.935	0.61	YES	NO	YES
Dclk2	chr3:86634746-86634793	-	chr3	86628557	86635756	Dclk2	1	-	86628557	86635756	255,0,0	3	95,48,102	0,6188,7097	Dclk2	MmuEX0013903	chr3:86634746-86634793	48	chr3:86635655,86634746-86634793,86628652	S	6.4	SOK,SOK,SOK,OK,S@6.91,101.09	3.85	OK,OK,OK,OK,S@2.08,51.92	9.09	OK,OK,OK,OK,S@4.91,49.09	5.53	SOK,SOK,SOK,B1,S@5.81,99.19	6.02	OK,OK,OK,B1,S@2.65,41.35	5.17	OK,OK,OK,B1,S@3.15,57.85	6.47	5.595	0.875	-2.17	YES	NO	YES
Numb	chr12:85138147-85138293	-	chr12	85136388	85140607	Numb	-1	-	85136388	85140607	0,0,255	3	716147150	0,1758,4069	Numb	MmuEX0032646	chr12:85138147-85138293	147	chr12:85140458,85138147-85138293,85137104	S	6.63	SOK,SOK,SOK,B1,S@11.40,160.60	6.52	OK,SOK,OK,OK,S@5.61,80.39	6.74	OK,SOK,OK,B1,S@5.80,80.20	7.46	SOK,SOK,SOK,B1,S@9.40,116.60	7.13	OK,SOK,OK,OK,S@4.78,62.22	7.82	OK,SOK,OK,B1,S@4.61,54.39	6.63	7.475	0.845	0.39	YES	NO	YES
Vps13c	chr9:67713987-67714049	+	chr9	67708590	67719092	Vps13c	1	+	67708590	67719092	255,0,0	3	102,63,110	0,5396,10392	Vps13c	MmuEX0051463	chr9:67713987-67714049	63	chr9:67708692,67713987-67714049,67718983	C1	0	OK,OK,OK,Bn,S@0.00,98.00	0	OK,OK,OK,Bn,S@0.00,58.00	0	OK,OK,OK,Bn,S@0.00,40.00	0.79	OK,OK,OK,Bn,S@0.51,63.49	0	OK,OK,OK,Bn,S@0.00,31.00	1.54	OK,OK,OK,Bn,S@0.51,32.49	0	0.77	0.77	0	YES	NO	NO
Dst	chr1:34358706-34358777	+	chr1	34356565	34359877	Dst	1	+	34356565	34359877	255,0,0	3	118,72,203	0,2140,3109	Dst	MmuEX0015773	chr1:34358706-34358777	72	chr1:34356683,34358706-34358777,34359675	S	6.06	SOK,SOK,SOK,OK,S@10.60,164.40	5.49	OK,OK,OK,OK,S@5.27,90.73	6.76	OK,OK,OK,B1,S@5.34,73.66	5.35	SOK,SOK,SOK,OK,S@16.85,298.15	5.67	SOK,SOK,SOK,OK,S@8.45,140.55	5.06	SOK,SOK,SOK,OK,S@8.40,157.60	6.125	5.365	0.76	-0.18	YES	NO	YES
Camk2g	chr14:21567041-21567073	-	chr14	21565013	21574924	Camk2g	1	-	21565013	21574924	255,0,0	3	69,33,44	0,2027,9867	Camk2g	MmuEX0008984	chr14:21567041-21567073	33	chr14:21574881,21567041-21567073,21563870	C2	1.18	SOK,SOK,SOK,OK,C2@2.73,228.27	1.47	SOK,SOK,OK,OK,C2@2.04,136.96	0.74	OK,OK,OK,Bn,C2@0.68,91.32	0.27	SOK,SOK,SOK,Bn,C2@0.68,252.32	0.71	OK,OK,OK,Bn,C2@0.68,95.32	0	SOK,SOK,OK,Bn,C2@0.00,157.00	1.105	0.355	0.75	0.03	YES	NO	YES
Stx2	chr5:129493593-129493717	-	chr5	129490441	129494787	Stx2	-1	-	129490441	129494787	0,0,255	3	1864125111	0,3151,4235	Stx2	MmuEX0045589	chr5:129493593-129493717	125	chr5:129494677,129493593-129493717,129492305	S	92.97	SOK,SOK,SOK,OK,S@1199.31,90.69	91.76	SOK,SOK,SOK,OK,S@598.28,53.72	94.22	SOK,SOK,SOK,OK,S@601.12,36.88	91.99	SOK,SOK,SOK,OK,S@661.41,57.59	94.55	SOK,SOK,SOK,OK,S@303.51,17.49	89.98	SOK,SOK,SOK,OK,S@358.12,39.88	92.99	92.265	0.725	-2.79	YES	NO	NO
Stxbp2	chr8:3632500-3632581	+	chr8	3632219	3633367	Stxbp2	-1	+	3632219	3633367	0,0,255	3	50,82,77	0,280,1071	Stxbp2	MmuEX0045619	chr8:3632500-3632581	82	chr8:3632269,3632500-3632581+3632600,3633291	S	93.94	OK,OK,OK,OK,S@60.12,3.88	90.91	OK,OK,OK,OK,S@38.18,3.82	100	VLOW,VLOW,VLOW,OK,S@22.00,0.00	94.82	SOK,SOK,SOK,OK,S@178.26,9.74	93.62	OK,OK,OK,OK,S@85.19,5.81	95.96	OK,OK,OK,OK,S@93.08,3.92	95.455	94.79	0.665	-5.05	YES	NO	NO
Smad4	chr18:73818222-73818338	-	chr18	73816848	73818552	Smad4	-1	-	73816848	73818552	0,0,255	3	51117120	0,1373,1584	Smad4	MmuEX0043755	chr18:73818222-73818338	117	chr18:73822312,73818222-73818338,73816899	C2	97.43	SOK,SOK,LOW,B2,C2@1497.50,39.50	97.14	SOK,SOK,VLOW,B2,C2@804.32,23.68	97.77	SOK,SOK,N,B2,C2@693.19,15.81	98.1	SOK,SOK,LOW,B2,C2@1840.36,35.64	98.19	SOK,SOK,N,B2,C2@862.11,15.89	98.02	SOK,SOK,VLOW,B2,C2@978.24,19.76	97.455	98.105	0.65	0.25	YES	NO	YES
Sorbs1	chr19:40415175-40415240	-	chr19	40411475	40418929	Sorbs1	-1	-	40411475	40418929	0,0,255	3	50,66,84	0,3699,7370	Sorbs1	MmuEX0044362	chr19:40415175-40415240	66	chr19:40424389,40415175-40415240,40411525	C2	0.16	SOK,SOK,SOK,Bn,C1@0.51,318.49	0	SOK,SOK,SOK,Bn,C1@0.00,152.00	0.3	SOK,SOK,SOK,Bn,C1@0.50,166.50	0.79	SOK,SOK,SOK,Bn,C1@1.01,126.99	0.81	OK,OK,OK,Bn,C1@0.50,61.50	0.76	OK,OK,OK,Bn,C1@0.50,65.50	0.15	0.785	0.635	0.46	YES	NO	YES
Arl13b	chr16:62801548-62801616	-	chr16	62795057	62802662	Arl13b	1	-	62795057	62802662	255,0,0	3	477,69,117	0,6490,7488	Arl13b	MmuEX0006125	chr16:62801548-62801616	69	chr16:62802546,62801548-62801616,62795534	S	86.29	SOK,SOK,SOK,OK,S@199.33,31.67	87.79	SOK,SOK,SOK,OK,S@107.98,15.02	84.62	SOK,SOK,SOK,OK,S@91.39,16.61	85.66	SOK,SOK,SOK,OK,S@210.72,35.28	92.45	SOK,SOK,SOK,OK,S@94.30,7.70	81.13	SOK,SOK,SOK,OK,S@116.83,27.17	86.205	86.79	0.585	-6.66	YES	NO	NO
Sh2b1	chr7:133613002-133613084	-	chr7	133612638	133614811	Sh2b1	-1	-	133612638	133614811	0,0,255	3	204,83,176	0,363,1997	Sh2b1	MmuEX0042122	chr7:133613002-133613084	83	chr7:133614636,133613002-133613084,133612842	S	4.41	SOK,SOK,SOK,OK,S@12.52,271.48	6.02	SOK,SOK,SOK,OK,S@8.49,132.51	2.88	SOK,SOK,SOK,B1,S@4.12,138.88	5.03	SOK,SOK,SOK,OK,S@17.86,337.14	4.92	SOK,SOK,SOK,OK,S@7.87,152.13	5.12	SOK,SOK,SOK,OK,S@9.98,185.02	4.45	5.02	0.57	-1.1	YES	NO	YES
Smtn	chr11:3420755-3420919	-	chr11	3417529	3421971	Smtn	-1	-	3417529	3421971	0,0,255	3	301165152	0,3225,4290	Smtn	MmuEX0044006	chr11:3420851-3420919	69	chr11:3421820,3420755+3420851-3420919,3417830	S	99.71	SOK,SOK,SOK,OK,S@697.97,2.03	100	SOK,SOK,SOK,OK,S@372.00,0.00	99.39	SOK,SOK,SOK,OK,S@326.00,2.00	99.12	SOK,SOK,SOK,OK,S@892.08,7.92	99.52	SOK,SOK,SOK,OK,S@415.00,2.00	98.77	SOK,SOK,SOK,OK,S@477.06,5.94	99.695	99.145	0.55	-0.13	YES	NO	NO
Idh3b	chr2:130105309-130105462	-	chr2	130105049	130106059	Idh3b	1	-	130105049	130106059	255,0,0	3	124,154,61,	0,259,949,	Idh3b	MmuEX0023589	chr2:130105292-130105462	171	chr2:130105999,130105292-130105462,130105173	S	96.84	SOK,SOK,SOK,B2,S@1208.56,39.44	97.19	SOK,SOK,SOK,B2,S@682.27,19.73	96.4	LOW,LOW,LOW,B2,S@526.34,19.66	97.25	SOK,SOK,SOK,B2,S@1326.49,37.51	97.17	SOK,SOK,SOK,B2,S@609.26,17.74	97.32	SOK,SOK,SOK,B2,S@717.25,19.75	96.795	97.245	0.45	-0.02	YES	NO	NO
Rufy3	chr5:89027461-89027514	+	chr5	89013154	89044139	Rufy3	1	+	89013154	89044139	255,0,0	3	188,54,174	0,14306,30811	Rufy3	MmuEX0040756	chr5:89027461-89027514	54	chr5:89013342,89027461-89027514,89043966	C2	0.4	SOK,SOK,N,Bn,C3@0.50,123.50	0	OK,OK,N,Bn,C3@0.00,67.00	0.88	OK,OK,N,Bn,C3@0.50,56.50	0	OK,OK,N,Bn,C3@0.00,98.00	0	OK,OK,N,Bn,C3@0.00,51.00	0	OK,OK,N,Bn,C3@0.00,47.00	0.44	0	0.44	0	YES	NO	YES
Mtss1	chr15:58779878-58779997	-	chr15	58778880	58783235	Mtss1	1	-	58778880	58783235	255,0,0	3	195120211	0,997,4144	Mtss1	MmuEX0030165	chr15:58779878-58779997	120	chr15:58783025,58779878-58779997,58777574	C3	0.55	SOK,SOK,SOK,B1,C3@5.98,1082.02	0.61	SOK,SOK,SOK,OK,C3@3.55,578.45	0.5	SOK,SOK,SOK,Bn,C3@2.53,503.47	0.13	SOK,SOK,SOK,Bn,C3@0.51,391.49	0	SOK,SOK,OK,Bn,C3@0.00,173.00	0.23	SOK,SOK,OK,Bn,C3@0.50,218.50	0.555	0.115	0.44	0.27	YES	NO	YES
Mtap4	chr9:109983925-109984114	+	chr9	109982284	109986451	Mtap4	-1	+	109982284	109986451	0,0,255	3	1131902107	0,1640,2060	Mtap4	MmuEX0029906	chr9:109983925-109984114	190	chr9:109982397,109983925-109984114,109984239	C2	99.58	SOK,SOK,SOK,OK,C1@1470.80,6.20	99.47	SOK,SOK,SOK,OK,C1@778.85,4.15	99.7	SOK,SOK,SOK,OK,C1@691.92,2.08	100	SOK,SOK,SOK,OK,C1@1979.00,0.00	100	SOK,SOK,SOK,OK,C1@887.00,0.00	100	SOK,SOK,SOK,OK,C1@1092.00,0.00	99.585	100	0.415	0.3	YES	NO	YES
Ogdh	chr11:6224881-6224925	+	chr11	6216980	6234651	Ogdh	1	+	6216980	6234651	255,0,0	3	103,45,116	0,7900,17555	Ogdh	MmuEX0033031	chr11:6224881-6224925	45	chr11:6216858,6224881-6224925,6234536	C3	0.55	SOK,SOK,OK,B1,C3@4.51,815.49	0.54	SOK,SOK,OK,B1,C3@2.51,462.49	0.57	SOK,SOK,OK,OK,C3@2.02,352.98	0.94	SOK,SOK,OK,Bn,C3@10.07,1060.93	1.2	SOK,SOK,OK,Bn,C3@6.10,501.90	0.72	SOK,SOK,OK,Bn,C3@4.05,558.95	0.555	0.96	0.405	0.15	YES	NO	NO
Nptn	chr9:58466470-58466817	+	chr9	58430246	58471662	Nptn	1	+	58430246	58471662	255,0,0	3	87348169	0,36223,41247	Nptn	MmuEX0032229	chr9:58466470-58466817	348	chr9:58430333,58466470-58466817,58471494	S	0.34	SOK,SOK,SOK,OK,S@3.98,1166.02	0.47	SOK,SOK,SOK,OK,S@3.01,636.99	0.19	SOK,SOK,SOK,OK,S@1.01,528.99	0.73	SOK,SOK,SOK,OK,S@10.01,1360.99	0.64	SOK,SOK,SOK,OK,S@4.03,624.97	0.82	SOK,SOK,SOK,OK,S@6.08,735.92	0.33	0.73	0.4	0.17	YES	NO	NO
Ammecr1l	chr18:31939696-31939823	+	chr18	31938510	31942381	Ammecr1l	1	+	31938510	31942381	255,0,0	3	971282084	0,1185,1787	Ammecr1l	MmuEX0004794	chr18:31939696-31939823	128	chr18:31938607,31939696-31939823,31940298	S	12.68	SOK,SOK,SOK,OK,S@25.99,179.01	14.57	SOK,SOK,SOK,OK,S@15.88,93.12	10.59	OK,OK,OK,OK,S@10.17,85.83	12.27	SOK,SOK,SOK,OK,S@36.81,263.19	11.87	SOK,SOK,SOK,OK,S@14.84,110.16	12.55	SOK,SOK,SOK,OK,S@21.96,153.04	12.58	12.21	0.37	-1.96	YES	NO	YES
Tbc1d5	chr17:50935251-50935316	-	chr17	50921585	50939234	Tbc1d5	1	-	50921585	50939234	255,0,0	3	164,66,43	0,13665,17606	Tbc1d5	MmuEX0046489	chr17:50935251-50935316	66	chr17:50939192,50935251-50935316,50921749	S	3.5	SOK,SOK,SOK,OK,S@5.18,142.82	4.52	OK,OK,OK,OK,S@3.66,77.34	2.29	OK,OK,OK,OK,S@1.53,65.47	2.88	SOK,SOK,SOK,OK,S@4.12,138.88	4.76	OK,OK,OK,OK,S@3.14,62.86	1.32	OK,OK,OK,Bn,S@1.02,75.98	3.405	3.04	0.365	-2.47	YES	NO	YES
Macf1	chr4:123074337-123074663	-	chr4	123073155	123075150	Macf1	-1	-	123073155	123075150	0,0,255	3	85327160	0,1181,1835	Macf1	MmuEX0027472	chr4:123074337-123074663	327	chr4:123074991,123074337-123074663,123073240	S	99.59	SOK,SOK,SOK,OK,S@492.97,2.03	99.3	SOK,SOK,SOK,OK,S@284.99,2.01	100	SOK,SOK,SOK,OK,S@208.00,0.00	100	SOK,SOK,SOK,OK,S@725.00,0.00	100	SOK,SOK,SOK,OK,S@303.00,0.00	100	SOK,SOK,SOK,OK,S@422.00,0.00	99.65	100	0.35	0	YES	NO	YES
Fnbp1l	chr3:122259314-122259488	-	chr3	122252073	122261024	Fnbp1l	1	-	122252073	122261024	255,0,0	3	110175204	0,7240,8747	Fnbp1l	MmuEX0019450	chr3:122259330-122259488	159	chr3:122260821,122259314+122259330-122259488,122252183	C1	0.34	SOK,SOK,SOK,Bn,S@1.01,294.99	0	SOK,SOK,SOK,Bn,S@0.00,169.00	0.79	SOK,SOK,SOK,Bn,S@1.00,126.00	0.13	SOK,SOK,SOK,Bn,S@0.51,392.49	0	SOK,SOK,SOK,Bn,S@0.00,176.00	0.23	SOK,SOK,SOK,Bn,S@0.50,216.50	0.395	0.115	0.28	-0.23	YES	NO	YES
Atp6v0a1	chr11:100910773-100910790	+	chr11	100909731	100916457	Atp6v0a1	1	+	100909731	100916457	255,0,0	3	108,18,118	0,1041,6608	Atp6v0a1	MmuEX0006887	chr11:100910773-100910790	18	chr11:100909839,100910773-100910790,100916340	S	1.14	SOK,SOK,SOK,B1,S@6.34,549.66	1.12	SOK,SOK,SOK,Bn,S@3.16,278.84	1.16	SOK,SOK,SOK,OK,S@3.18,270.82	1.57	SOK,SOK,SOK,Bn,S@6.34,397.66	0	SOK,SOK,SOK,Bn,S@0.00,179.00	2.8	SOK,SOK,SOK,Bn,S@6.30,218.70	1.14	1.4	0.26	-1.16	YES	NO	NO
Wnk1	chr6:119879844-119879885	-	chr6	119877064	119884468	Wnk1	1	-	119877064	119884468	255,0,0	3	188,42,195	0,2779,7209	Wnk1	MmuEX0052214	chr6:119879844-119879885	42	chr6:119884274,119879844-119879885,119877252	C1	0.81	SOK,SOK,SOK,B1,S@7.53,922.47	0.7	SOK,SOK,SOK,B2,S@3.53,500.47	0.95	SOK,SOK,SOK,OK,S@4.05,421.95	0.58	SOK,SOK,SOK,OK,S@6.52,1118.47	0.5	SOK,SOK,SOK,OK,S@2.50,496.50	0.64	SOK,SOK,SOK,B1,S@4.01,621.99	0.825	0.57	0.255	0.06	YES	NO	YES
Clip1	chr5:124077303-124077419	-	chr5	124073221	124081178	Clip1	-1	-	124073221	124081178	0,0,255	3	58117717	0,4081,7240	Clip1	MmuEX0011695	chr5:124077303-124077419	117	chr5:124080234+124080462,124077303-124077419,124073279	S	99.55	SOK,SOK,SOK,OK,S@440.01,1.99	100	SOK,SOK,SOK,OK,S@257.00,0.00	98.92	SOK,SOK,SOK,OK,S@183.00,2.00	99.71	SOK,SOK,SOK,OK,S@682.02,1.98	100	SOK,SOK,SOK,OK,S@337.00,0.00	99.43	SOK,SOK,SOK,OK,S@345.02,1.98	99.46	99.715	0.255	-0.57	YES	NO	YES
Pbrm1	chr14:31923601-31923765	+	chr14	31920294	31927190	Pbrm1	1	+	31920294	31927190	255,0,0	3	202165156	0,3306,6740	Pbrm1	MmuEX0033845	chr14:31923601-31923765	165	chr14:31920496,31923601-31923765,31927035	C2	23.98	SOK,SOK,SOK,B1,C2@73.14,231.86	23.91	SOK,SOK,SOK,B2,C2@43.99,140.01	24.1	SOK,SOK,OK,OK,C2@29.16,91.84	23.73	SOK,SOK,SOK,B1,C2@103.94,334.06	24.07	SOK,SOK,SOK,OK,C2@48.38,152.62	23.44	SOK,SOK,SOK,B1,C2@55.55,181.45	24.005	23.755	0.25	-0.16	YES	NO	YES
Sorbs2	chr8:46880332-46881912	+	chr8	46878134	46885152	Sorbs2	1	+	46878134	46885152	255,0,0	3	188,1581,89	0,2197,6929	Sorbs2	MmuEX0044379	chr8:46880332-46881912	1581	chr8:46878322,46880332-46881912,46885064	S	0	SOK,SOK,SOK,Bn,S@0.00,393.00	0	SOK,SOK,SOK,Bn,S@0.00,210.00	0	SOK,SOK,SOK,Bn,S@0.00,183.00	0.22	SOK,SOK,SOK,OK,S@0.99,450.01	0.24	SOK,SOK,SOK,Bn,S@0.50,208.50	0.21	SOK,SOK,SOK,Bn,S@0.51,241.49	0	0.225	0.225	0.21	YES	NO	NO
Csde1	chr3:102840498-102840644	+	chr3	102832711	102842813	Csde1	-1	+	102832711	102842813	0,0,255	3	424147199	0,7786,9903	Csde1	MmuEX0012851	chr3:102840498-102840644	147	chr3:102833135,102840498-102840644,102842615	S	0.39	SOK,SOK,SOK,OK,S@3.02,771.98	0.49	SOK,SOK,SOK,B1,S@2.02,410.98	0.28	SOK,SOK,SOK,OK,S@1.01,360.99	0.59	SOK,SOK,SOK,B1,S@7.98,1345.02	0.7	SOK,SOK,SOK,OK,S@4.54,644.46	0.5	SOK,SOK,SOK,Bn,S@3.52,700.48	0.385	0.6	0.215	0.01	YES	NO	YES
Epb4.1l2	chr10:25223943-25224065	+	chr10	25221629	25226079	Epb4.1l2	-1	+	25221629	25226079	0,0,255	3	564,123,99	0,2313,4351	Epb4.1l2	MmuEX0017001	chr10:25223943-25224065	123	chr10:25221944+25222193,25223943-25224065,25225981	C1	98.89	SOK,SOK,SOK,OK,S@533.02,5.98	98.71	SOK,SOK,SOK,OK,S@305.01,3.99	99.13	SOK,SOK,SOK,OK,S@228.00,2.00	99.12	SOK,SOK,SOK,OK,S@1117.08,9.92	99.2	SOK,SOK,SOK,OK,S@492.03,3.97	99.05	SOK,SOK,SOK,OK,S@625.01,5.99	98.92	99.125	0.205	-0.08	YES	NO	YES
Rhobtb1	chr10:68723935-68723993	+	chr10	68712372	68729120	Rhobtb1	1	+	68712372	68729120	255,0,0	3	104,59,186	0,11562,16562	Rhobtb1	MmuEX0039730	chr10:68723935-68723993	59	chr10:68712476,68723935-68723993,68728935	S	4.62	OK,OK,OK,B1,C1@3.14,64.86	5.88	OK,OK,OK,B1,C1@2.12,33.88	3.23	OK,OK,OK,Bn,S@1.03,30.97	4.76	OK,OK,OK,Bn,S@2.09,41.91	9.52	LOW,LOW,LOW,Bn,S@2.19,20.81	0	OK,OK,OK,Bn,S@0.00,21.00	4.555	4.76	0.205	-5.88	YES	NO	NO
Dlg1	chr16:31854739-31854774	+	chr16	31853928	31856577	Dlg1	1	+	31853928	31856577	255,0,0	3	42,36,51	0,810,2598	Dlg1	MmuEX0014792	chr16:31854754-31854774	21	chr16:31853970,31854739+31854754-31854774,31856527	S	0	SOK,SOK,SOK,Bn,S@0.00,532.00	0	SOK,SOK,SOK,Bn,S@0.00,290.00	0	SOK,SOK,SOK,Bn,S@0.00,242.00	0.17	SOK,SOK,SOK,Bn,S@1.14,669.86	0.38	SOK,SOK,SOK,Bn,S@1.17,307.83	0	SOK,SOK,SOK,Bn,S@0.00,362.00	0	0.19	0.19	0	YES	NO	NO
Crtc2	chr3:90064619-90065025	+	chr3	90064047	90066636	Crtc2	-1	+	90064047	90066636	0,0,255	3	245407264	0,571,2325	Crtc2	MmuEX0012799	chr3:90064619-90065025	407	chr3:90064292,90064619-90065025,90066373	S	99.06	SOK,SOK,SOK,OK,S@842.01,7.99	99.55	SOK,SOK,SOK,OK,S@441.01,1.99	98.54	SOK,SOK,SOK,OK,S@401.06,5.94	98.91	SOK,SOK,SOK,OK,S@900.08,9.92	98.49	SOK,SOK,SOK,OK,S@389.04,5.96	99.23	SOK,SOK,SOK,OK,S@511.03,3.97	99.045	98.86	0.185	-0.69	YES	NO	NO
Clstn1	chr4:149015767-149015823	+	chr4	149012341	149017461	Clstn1	1	+	149012341	149017461	255,0,0	3	163,57,158	0,3425,4962	Clstn1	MmuEX0011791	chr4:149015767-149015823	57	chr4:149012504,149015767-149015823,149017304	S	99.77	SOK,SOK,SOK,OK,S@1722.03,3.97	99.78	SOK,SOK,SOK,OK,S@892.03,1.97	99.76	SOK,SOK,SOK,OK,S@830.00,2.00	99.61	SOK,SOK,SOK,OK,S@2037.02,7.98	99.57	SOK,SOK,SOK,OK,S@917.04,3.96	99.64	SOK,SOK,SOK,OK,S@1119.95,4.05	99.77	99.605	0.165	0.12	YES	NO	YES
Atp11b	chr3:35742493-35742618	+	chr3	35737970	35748486	Atp11b	1	+	35737970	35748486	255,0,0	3	166126131	0,4522,10385	Atp11b	MmuEX0006757	chr3:35742493-35742618	126	chr3:35738136,35742493-35742618,35748356	C1	0.93	SOK,SOK,SOK,OK,S@2.03,215.97	1.29	SOK,SOK,SOK,OK,S@1.52,116.48	0.5	SOK,SOK,SOK,Bn,S@0.50,99.50	0.77	SOK,SOK,SOK,OK,S@2.51,323.49	0.35	SOK,SOK,SOK,Bn,S@0.51,144.49	1.12	SOK,SOK,SOK,OK,S@2.03,178.97	0.895	0.735	0.16	-0.62	YES	NO	YES
Rbm9	chr15:76936007-76936099	-	chr15	76933308	76944088	Rbm9	1	-	76933308	76944088	255,0,0	3	61,93,54	0,2698,10726	Rbfox2	MmuEX0039032	chr15:76936007-76936099	93	chr15:76944035,76936007-76936099,76933369	S	98.02	SOK,SOK,SOK,OK,S@783.18,15.82	97.36	SOK,SOK,SOK,OK,S@437.15,11.85	98.86	SOK,SOK,SOK,OK,S@346.01,3.99	98.04	SOK,SOK,SOK,OK,S@1187.26,23.74	96.83	SOK,SOK,SOK,OK,S@541.28,17.72	99.08	SOK,SOK,SOK,OK,S@646.00,6.00	98.11	97.955	0.155	-1.72	YES	NO	YES
Flnb	chr14:8755189-8755227	+	chr14	8751623	8756071	Flnb	1	+	8751623	8756071	255,0,0	3	248,39,103	0,3565,4345	Flnb	MmuEX0019338	chr14:8755189-8755227	39	chr14:8751871,8755189-8755227+8755260,8755969	S	48.49	SOK,SOK,SOK,B1,S@395.68,420.32	45.91	SOK,SOK,SOK,B1,S@216.24,254.76	52.17	SOK,SOK,SOK,B1,S@179.99,165.01	48.94	SOK,SOK,SOK,B1,S@731.16,762.84	48.12	SOK,SOK,SOK,OK,S@332.51,358.49	49.65	SOK,SOK,SOK,B1,S@398.69,404.31	49.04	48.885	0.155	-3.74	YES	NO	YES
Ptprm	chr17:67261693-67261767	-	chr17	67240263	67268400	Ptprm	1	-	67240263	67268400	255,0,0	3	133,75,37	0,21429,28100	Ptprm	MmuEX0037947	chr17:67261693-67261767	75	chr17:67268364,67261693-67261767,67240396	S	1	SOK,SOK,SOK,OK,S@5.59,553.41	1.38	SOK,SOK,SOK,OK,S@4.14,295.86	0.55	SOK,SOK,SOK,B1,S@1.42,257.58	0.85	SOK,SOK,SOK,B2,S@3.12,363.88	0.55	SOK,SOK,SOK,Bn,S@0.87,157.13	1.07	SOK,SOK,SOK,B1,S@2.24,206.76	0.965	0.81	0.155	-0.52	YES	NO	YES
Itga3	chr11:94907763-94907904	-	chr11	94906461	94908360	Itga3	-1	-	94906461	94908360	0,0,255	3	616142126	0,1301,1773	Itga3	MmuEX0024601	chr11:94907791-94907904	114	chr11:94908235,94907763+94907791-94907904,94907077	S	99.42	SOK,SOK,SOK,OK,S@735.71,4.29	99.44	SOK,SOK,SOK,OK,S@380.86,2.14	99.4	SOK,SOK,SOK,OK,S@354.86,2.14	99.55	SOK,SOK,SOK,OK,S@1873.53,8.47	99.76	SOK,SOK,SOK,OK,S@877.89,2.11	99.37	SOK,SOK,SOK,OK,S@995.69,6.31	99.42	99.565	0.145	-0.07	YES	NO	YES
Alcam	chr16:52268903-52268941	-	chr16	52268494	52270888	Alcam	-1	-	52268494	52270888	0,0,255	3	118,39,129	0,408,2265	Alcam	MmuEX0004576	chr16:52268903-52268941	39	chr16:52270760,52268903-52268941,52268612	S	96.52	SOK,SOK,SOK,OK,S@947.83,34.17	96.53	SOK,SOK,SOK,OK,S@551.19,19.81	96.5	SOK,SOK,SOK,OK,S@396.62,14.39	96.47	SOK,SOK,SOK,OK,S@541.20,19.80	95.13	SOK,SOK,SOK,OK,S@244.48,12.52	97.62	SOK,SOK,SOK,OK,S@296.76,7.24	96.515	96.375	0.14	-1.12	YES	NO	NO
Ints10	chr8:71348951-71349028	+	chr8	71346055	71351544	Ints10	1	+	71346055	71351544	255,0,0	3	94,78,369	0,2895,5120	Ints10	MmuEX0024261	chr8:71348951-71349028	78	chr8:71346149,71348951-71349028,71351176	C1	1.16	SOK,SOK,SOK,B1,S@3.04,258.96	1.41	SOK,SOK,SOK,B1,S@2.03,141.97	0.85	SOK,SOK,SOK,Bn,C1@1.00,117.00	1.01	SOK,SOK,SOK,OK,C1@3.02,295.98	0.73	SOK,SOK,SOK,Bn,C1@1.01,136.99	1.26	SOK,SOK,SOK,OK,C1@2.03,158.97	1.13	0.995	0.135	-0.41	YES	NO	YES
Gyg	chr3:20023008-20023058	-	chr3	20022375	20025363	Gyg	1	-	20022375	20025363	255,0,0	3	375,51,220	0,632,2768	Gyg	MmuEX0022239	chr3:20023008-20023058	51	chr3:20025144,20023008-20023058,20022750	S	0.13	SOK,SOK,SOK,OK,S@0.97,745.03	0	SOK,SOK,SOK,Bn,S@0.00,392.00	0.28	SOK,SOK,SOK,OK,S@0.99,353.01	0.28	SOK,SOK,SOK,B1,S@2.53,901.47	0	SOK,SOK,SOK,Bn,S@0.00,427.00	0.53	SOK,SOK,SOK,B1,S@2.53,474.47	0.14	0.265	0.125	-0.28	YES	NO	NO
Plcb4	chr2:135836672-135836708	+	chr2	135833558	135838804	Plcb4	-1	+	135833558	135838804	0,0,255	3	87,37,103	0,3113,5143	Plcb4	MmuEX0035587	chr2:135836672-135836708	37	chr2:135833645,135836672-135836708,135838702	S	99.28	SOK,SOK,SOK,OK,S@500.37,3.63	99.33	SOK,SOK,SOK,OK,S@270.18,1.82	99.21	SOK,SOK,SOK,OK,S@230.17,1.83	99.27	SOK,SOK,SOK,OK,S@249.17,1.83	100	SOK,SOK,SOK,OK,S@106.00,0.00	98.75	SOK,SOK,SOK,OK,S@143.19,1.81	99.27	99.375	0.105	-0.58	YES	NO	YES
5730419I09Rik	chr6:143022183-143022307	-	chr6	143021062	143026981	5730419I09Rik	1	-	143021062	143026981	255,0,0	3	152125199	0,1120,5720	5730419I09Rik	MmuEX0002014	chr6:143022183-143022307	125	chr6:143026783,143022108+143022183-143022307,143015661	C3	0.32	SOK,SOK,N,Bn,C3@0.50,154.50	0.53	OK,OK,N,Bn,C3@0.50,94.50	0	OK,OK,N,Bn,C3@0.00,60.00	0.4	SOK,SOK,N,Bn,C3@0.50,124.50	0	OK,OK,N,Bn,C3@0.00,56.00	0.73	OK,OK,N,Bn,C3@0.50,68.50	0.265	0.365	0.1	-0.53	YES	NO	NO
Smarcc2	chr10:127918738-127918830	+	chr10	127917906	127919258	Smarcc2	1	+	127917906	127919258	255,0,0	3	154,93,120	0,831,1232	Smarcc2	MmuEX0043810	chr10:127918738-127918830	93	chr10:127918060,127918738-127918830,127919139+127919142	S	8.71	SOK,SOK,SOK,OK,S@58.71,615.29	7.78	SOK,SOK,SOK,OK,S@29.10,344.90	9.89	SOK,SOK,SOK,OK,S@29.67,270.33	8.77	SOK,SOK,SOK,OK,S@59.29,616.71	8.87	SOK,SOK,SOK,OK,S@27.76,285.24	8.68	SOK,SOK,SOK,OK,S@31.51,331.49	8.835	8.775	0.06	-1.09	YES	NO	YES
Clta	chr4:44044272-44044307	+	chr4	44043086	44045726	Clta	1	+	44043086	44045726	255,0,0	3	54,36,454	0,1185,2186	Clta	MmuEX0011797	chr4:44044272-44044307	36	chr4:44043140,44044272-44044307,44045273	C3	0.14	SOK,SOK,N,B1,C3@8.02,5716.99	0.13	SOK,SOK,N,B1,C3@3.88,2977.12	0.15	SOK,SOK,N,B1,C3@4.12,2739.88	0.09	SOK,SOK,N,OK,C3@5.02,5572.98	0.11	SOK,SOK,N,OK,C3@2.84,2583.16	0.08	SOK,SOK,N,OK,C3@2.39,2989.61	0.14	0.095	0.045	0.02	YES	NO	YES
Fnbp1	chr2:30908505-30908657	-	chr2	30895924	30909738	Fnbp1	1	-	30895924	30909738	255,0,0	3	110153195	0,12580,13619	Fnbp1	MmuEX0019443	chr2:30908505-30908600	96	chr2:30909544,30908505-30908600+30908657+30908687,30896034	C1	98.37	SOK,SOK,SOK,B1,S@582.35,9.65	99.39	SOK,SOK,SOK,B1,C1@311.09,1.91	97.21	SOK,SOK,SOK,B1,S@271.22,7.78	98.34	SOK,SOK,SOK,B1,C1@559.55,9.45	98.02	SOK,SOK,SOK,B1,C1@270.54,5.46	98.66	SOK,SOK,SOK,B1,S@289.07,3.93	98.3	98.34	0.04	-1.37	YES	NO	NO
Tacc2	chr7:137887058-137887198	+	chr7	137885643	137894847	Tacc2	1	+	137885643	137894847	255,0,0	3	172141144	0,1414,9060	Tacc2	MmuEX0046129	chr7:137887058-137887198	141	chr7:137885815,137887058-137887198,137894704	C1	0.73	SOK,SOK,SOK,B2,S@3.54,481.46	1.17	SOK,SOK,SOK,B1,S@3.04,256.96	0.22	SOK,SOK,SOK,Bn,S@0.50,224.50	0.73	SOK,SOK,SOK,OK,S@3.53,480.47	0.46	SOK,SOK,SOK,OK,S@1.01,217.99	0.95	SOK,SOK,SOK,OK,S@2.52,262.48	0.695	0.705	0.01	-0.71	YES	NO	NO
Rtn3	chr19:7530790-7532913	-	chr19	7509420	7557710	Rtn3	-1	-	7509420	7557710	0,0,255	3	2082124282	0,21369,48008	Rtn3	MmuEX0040713	chr19:7530790-7532913	2124	chr19:7557429,7530790-7532913,7509544+7509628	C1	0.08	SOK,SOK,SOK,OK,S@1.06,1317.94	0.07	SOK,SOK,SOK,Bn,S@0.51,732.49	0.09	SOK,SOK,SOK,Bn,S@0.53,585.47	0.07	SOK,SOK,SOK,OK,S@1.02,1459.98	0.08	SOK,SOK,SOK,Bn,S@0.53,665.47	0.06	SOK,SOK,SOK,Bn,S@0.48,794.52	0.08	0.07	0.01	-0.01	YES	NO	NO
Mbnl2	chr14:120802558-120802593	+	chr14	120795672	120803954	Mbnl2	1	+	120795672	120803954	255,0,0	3	154,36,95	0,6885,8187	Mbnl2	MmuEX0028103	chr14:120802558-120802593	36	chr14:120795826,120802558-120802593,120803860	C2	0.13	SOK,SOK,SOK,Bn,C2@0.60,461.40	0.24	SOK,SOK,SOK,Bn,C2@0.60,251.40	0	SOK,SOK,SOK,Bn,C2@0.00,210.00	0.13	SOK,SOK,SOK,Bn,C2@0.62,478.38	0	SOK,SOK,SOK,Bn,C2@0.00,202.00	0.22	SOK,SOK,SOK,Bn,C2@0.61,276.39	0.12	0.11	0.01	-0.22	YES	NO	YES
Clasp1	chr1:120461720-120461836	+	chr1	120457587	120467576	Clasp1	1	+	120457587	120467576	255,0,0	3	107117151	0,4132,9838	Clasp1	MmuEX0011509	chr1:120461720-120461836	117	chr1:120457694,120461720-120461836,120467426	S	0	SOK,SOK,SOK,Bn,S@0.00,137.00	0	OK,OK,OK,Bn,S@0.00,72.00	0	OK,OK,OK,Bn,S@0.00,65.00	0	SOK,SOK,SOK,Bn,S@0.00,192.00	0	OK,OK,OK,Bn,S@0.00,87.00	0	SOK,SOK,SOK,Bn,S@0.00,105.00	0	0	0	0	YES	NO	YES
Ptprk	chr10:28274576-28274605	+	chr10	28271423	28279971	Ptprk	-1	+	28271423	28279971	0,0,255	3	139,30,161	0,3152,8387	Ptprk	MmuEX0037929	chr10:28274576-28274605	30	chr10:28271562,28274576-28274605,28279811	S	0	SOK,SOK,SOK,Bn,S@0.00,134.00	0	OK,OK,OK,Bn,S@0.00,74.00	0	OK,OK,OK,Bn,S@0.00,60.00	0	SOK,SOK,SOK,Bn,S@0.00,261.00	0	SOK,SOK,SOK,Bn,S@0.00,125.00	0	SOK,SOK,SOK,Bn,S@0.00,136.00	0	0	0	0	YES	NO	NO
Spag9	chr11:93942054-93942068	+	chr11	93932878	93942711	Spag9	-1	+	93932878	93942711	0,0,255	3	122,15,58	0,9175,9775	Spag9	MmuEX0044507	chr11:93942054-93942068	15	chr11:93933000,93942054-93942068,93942654	MIC	0	SOK,SOK,SOK,na,na@0.00,875.00	0	SOK,SOK,SOK,na,na@0.00,499.00	0	SOK,SOK,SOK,na,na@0.00,376.00	0	SOK,SOK,SOK,na,na@0.00,878.00	0	SOK,SOK,SOK,na,na@0.00,381.00	0	SOK,SOK,SOK,na,na@0.00,497.00	0	0	0	0	YES	NO	NO
Ppp3cb	chr14:21330696-21330722	-	chr14	21328637	21334822	Ppp3cb	-1	-	21328637	21334822	0,0,255	3	85,27,78	0,2058,6107	Ppp3cb	MmuEX0036794	chr14:21330696-21330722	27	chr14:21334745,21330696-21330722,21328719+21328722	S	0	SOK,SOK,SOK,Bn,S@0.00,472.00	0	SOK,SOK,SOK,Bn,S@0.00,257.00	0	SOK,SOK,SOK,Bn,S@0.00,215.00	0	SOK,SOK,SOK,Bn,S@0.00,719.00	0	SOK,SOK,SOK,Bn,S@0.00,329.00	0	SOK,SOK,SOK,Bn,S@0.00,390.00	0	0	0	0	YES	NO	NO
Pxk	chr14:8992513-8992545	+	chr14	8987796	8997452	Pxk	1	+	8987796	8997452	255,0,0	3	63,33,1004	0,4716,8652	Pxk	MmuEX0038098	chr14:8992513-8992545	33	chr14:8987859,8992513-8992545,8996449	S	0	SOK,SOK,SOK,Bn,S@0.00,341.00	0	SOK,SOK,SOK,Bn,S@0.00,187.00	0	SOK,SOK,SOK,Bn,S@0.00,154.00	0	SOK,SOK,SOK,Bn,S@0.00,291.00	0	SOK,SOK,SOK,Bn,S@0.00,133.00	0	SOK,SOK,SOK,Bn,S@0.00,158.00	0	0	0	0	YES	NO	YES
Sorbs1	chr19:40399961-40401427	-	chr19	40399236	40402112	Sorbs1	-1	-	40399236	40402112	0,0,255	3	861467173	0,724,2703	Sorbs1	MmuEX0044360	chr19:40399961-40401427	1467	chr19:40401940,40399961-40401427,40399316+40399322	S	0	SOK,SOK,SOK,Bn,S@0.00,272.00	0	SOK,SOK,SOK,Bn,S@0.00,141.00	0	SOK,SOK,SOK,Bn,S@0.00,131.00	0	OK,OK,OK,Bn,S@0.00,79.00	0	OK,OK,OK,Bn,S@0.00,35.00	0	OK,OK,OK,Bn,S@0.00,44.00	0	0	0	0	YES	NO	NO
Arhgap21	chr2:20775585-20775859	-	chr2	20774664	20776667	Arhgap21	1	-	20774664	20776667	255,0,0	3	32275106	0,920,1897	Arhgap21	MmuEX0005821	chr2:20775585-20775605	21	chr2:20776562,20775585-20775605+20775859,20774696	S	0	SOK,SOK,SOK,Bn,S@0.00,214.00	0	SOK,SOK,SOK,Bn,S@0.00,121.00	0	OK,SOK,OK,Bn,S@0.00,93.00	0	SOK,SOK,SOK,Bn,S@0.00,337.00	0	SOK,SOK,SOK,Bn,S@0.00,157.00	0	SOK,SOK,SOK,Bn,S@0.00,180.00	0	0	0	0	YES	NO	YES
Acvr2a	chr2:48742194-48742217	+	chr2	48728838	48745961	Acvr2a	-1	+	48728838	48745961	0,0,255	3	155,24,144	0,13355,16979	Acvr2a	MmuEX0003675	chr2:48742194-48742217	24	chr2:48728993,48742194-48742217,48745818	S	0	SOK,SOK,SOK,Bn,S@0.00,124.00	0	OK,OK,OK,Bn,S@0.00,75.00	0	OK,OK,OK,Bn,S@0.00,49.00	0	SOK,SOK,SOK,Bn,S@0.00,131.00	0	OK,OK,OK,Bn,S@0.00,58.00	0	OK,OK,OK,Bn,S@0.00,73.00	0	0	0	0	YES	NO	NO
Dync1i2	chr2:71065884-71065901	+	chr2	71057357	71066747	Dync1i2	1	+	71057357	71066747	255,0,0	3	118,18,91	0,8526,9299	Dync1i2	MmuEX0015955	chr2:71065884-71065901	18	chr2:71057475,71065808+71065884-71065901,71066657	S	0	SOK,SOK,SOK,Bn,S@0.00,961.00	0	SOK,SOK,SOK,Bn,S@0.00,519.00	0	SOK,SOK,SOK,Bn,S@0.00,442.00	0	SOK,SOK,SOK,Bn,S@0.00,1172.00	0	SOK,SOK,SOK,Bn,S@0.00,529.00	0	SOK,SOK,SOK,Bn,S@0.00,643.00	0	0	0	0	YES	NO	YES
Nckap1	chr2:80411370-80411387	-	chr2	80410275	80421132	Nckap1	1	-	80410275	80421132	255,0,0	3	111,18,118	0,1094,10739	Nckap1	MmuEX0031113	chr2:80411370-80411383	14	chr2:80421015,80411370-80411383,80410386	MIC	0	SOK,SOK,SOK,na,na@0.00,1124.00	0	SOK,SOK,SOK,na,na@0.00,613.00	0	SOK,SOK,SOK,na,na@0.00,511.00	0	SOK,SOK,SOK,na,na@0.00,1070.00	0	SOK,SOK,SOK,na,na@0.00,479.00	0	SOK,SOK,SOK,na,na@0.00,591.00	0	0	0	0	YES	NO	YES
Ckap5	chr2:91439761-91439784	+	chr2	91439362	91440971	Ckap5	-1	+	91439362	91440971	0,0,255	3	173,24,174	0,398,1435	Ckap5	MmuEX0011484	chr2:91439761-91439784	24	chr2:91439535,91439761-91439784,91440798	S	0	SOK,SOK,SOK,Bn,S@0.00,368.00	0	SOK,SOK,SOK,Bn,S@0.00,222.00	0	SOK,SOK,SOK,Bn,S@0.00,146.00	0	SOK,SOK,SOK,Bn,S@0.00,586.00	0	SOK,SOK,SOK,Bn,S@0.00,274.00	0	SOK,SOK,SOK,Bn,S@0.00,312.00	0	0	0	0	YES	NO	NO
Lrrcc1	chr3:14535999-14536204	+	chr3	14533878	14536539	Lrrcc1	-1	+	14533878	14536539	0,0,255	3	144,206,66,	0,2120,2595,	Lrrcc1	MmuEX0027105	chr3:14535999-14536204	206	chr3:14534022,14535999-14536204,14536474	S	100	SOK,SOK,SOK,OK,S@134.00,0.00	100	OK,OK,OK,OK,S@82.00,0.00	100	OK,OK,OK,OK,S@52.00,0.00	100	SOK,SOK,SOK,OK,S@244.00,0.00	100	SOK,SOK,SOK,OK,S@103.00,0.00	100	SOK,SOK,SOK,OK,S@141.00,0.00	100	100	0	0	YES	NO	NO
Lphn2	chr3:148490176-148490202	-	chr3	148489328	148490549	Lphn2	1	-	148489328	148490549	255,0,0	3	169,27,45	0,847,1176	Lphn2	MmuEX0026717	chr3:148490176-148490202	27	chr3:148491441,148490176-148490202,148489497	C1	0	OK,OK,OK,Bn,S@0.00,41.00	0	OK,OK,OK,Bn,S@0.00,22.00	0	LOW,LOW,LOW,Bn,S@0.00,19.00	0	OK,OK,OK,Bn,S@0.00,92.00	0	OK,OK,OK,Bn,S@0.00,41.00	0	OK,OK,OK,Bn,S@0.00,51.00	0	0	0	0	YES	NO	YES
Agrn	chr4:155542655-155542678	-	chr4	155541390	155542929	Agrn	1	-	155541390	155542929	255,0,0	3	225,24,88	0,1264,1451	Agrn	MmuEX0004311	chr4:155542655-155542678	24	chr4:155542842,155542655-155542678,155541615	C1	0	SOK,SOK,SOK,Bn,S@0.00,510.00	0	SOK,SOK,SOK,Bn,S@0.00,262.00	0	SOK,SOK,SOK,Bn,S@0.00,248.00	0	SOK,SOK,SOK,Bn,S@0.00,474.00	0	SOK,SOK,SOK,Bn,S@0.00,199.00	0	SOK,SOK,SOK,Bn,S@0.00,275.00	0	0	0	0	YES	NO	YES
1810037C20Rik	chrX:71632967-71633090	-	chrX	71632776	71635836	1810037C20Rik	1	-	71632776	71635836	255,0,0	3	59,124,24	0,190,3036	Fam3a	MmuEX0018297	chrX:71632967-71633090	124	chrX:71635813,71632967-71633090+71633145,71632835	S	100	SOK,SOK,SOK,OK,S@659.00,0.00	100	SOK,SOK,SOK,OK,S@336.00,0.00	100	SOK,SOK,SOK,OK,S@323.00,0.00	100	SOK,SOK,SOK,OK,S@433.00,0.00	100	SOK,SOK,SOK,OK,S@185.00,0.00	100	SOK,SOK,SOK,OK,S@248.00,0.00	100	100	0	0	YES	NO	YES
Ccdc85a	chr11:28296046-28296165	-	chr11	28288814	28334157	Ccdc85a	1	-	28288814	28334157	255,0,0	3	134,120,77	0,7231,45266	Ccdc85a	MmuEX0009949	chr11:28296046-28296165	120	chr11:28334081,28296046-28296165,28288948	C2	NA	N,N,N,Bn,S@0,0	NA	N,N,N,Bn,S@0,0	NA	N,N,N,Bn,S@0,0	26.44	N,N,N,Bn,S@0.53,1.47	NA	N,N,N,Bn,S@0,0	26.44	N,N,N,Bn,S@0.53,1.47	n/a	26.44	n/a	-26.44	NO	NO	YES
Hecw1	chr13:14526701-14526758	-	chr13	14469924	14615457	Hecw1	1	-	14469924	14615457	255,0,0	3	325,58,367	0,56776,145166	Hecw1	MmuEX0022675	chr13:14526701-14526758	58	chr13:14615091,14526701-14526758,14470249	C1	NA	N,N,N,Bn,S@0,0	NA	N,N,N,Bn,S@0,0	NA	N,N,N,Bn,S@0,0	0	N,N,N,Bn,S@0,0	0	N,N,N,Bn,S@0,0	NA	N,N,N,Bn,S@0,0	n/a	0	n/a	0	NO	NO	YES
Cadps	chr14:13300860-13300880	-	chr14	13299536	13306029	Cadps	1	-	13299536	13306029	255,0,0	3	157,21,107	0,1323,6386	Cadps	MmuEX0008881	chr14:13300860-13300880	21	chr14:13305923,13300860-13300880,13299693	S	NA	N,N,N,Bn,S@0,0	NA	N,N,N,Bn,S@0,0	NA	N,N,N,Bn,S@0,0	NA	N,N,N,Bn,S@0,0	NA	N,N,N,Bn,S@0,0	NA	N,N,N,Bn,S@0,0	n/a	n/a	n/a	0	NO	NO	YES
D430041D05Rik	chr2:104098321-104098665	-	chr2	104095112	104250114	D430041D05Rik	1	-	104095112	104250114	255,0,0	3	615,345,29	0,3208,154973	D430041D05Rik	MmuEX0013564	chr2:104098321-104098665	345	chr2:104250086,104098321-104098665,104095727	S	NA	N,N,N,Bn,S@0,0	NA	N,N,N,Bn,S@0,0	NA	N,N,N,Bn,S@0,0	NA	N,N,N,Bn,S@0,0	NA	N,N,N,Bn,S@0,0	NA	N,N,N,Bn,S@0,0	n/a	n/a	n/a	0	NO	NO	YES
Cacna1b	chr2:24512231-24512242	-	chr2	24509903	24512917	Cacna1b	1	-	24509903	24512917	255,0,0	3	97,12,107	0,2327,2907	Cacna1b	MmuEX0008731	chr2:24512231-24512242	12	chr2:24512811,24512231-24512242,24510000	MIC	NA	N,N,N,na,na@0,0	NA	N,N,N,na,na@0,0	NA	N,N,N,na,na@0,0	NA	N,N,N,na,na@0,0	NA	N,N,N,na,na@0,0	NA	N,N,N,na,na@0,0	n/a	n/a	n/a	0	NO	NO	YES
Kcnh7	chr2:62683811-62683831	-	chr2	62675122	62688835	Kcnh7	1	-	62675122	62688835	255,0,0	3	215,21,429	0,8688,13284	Kcnh7	MmuEX0025049	chr2:62683811-62683831	21	chr2:62688407,62683811-62683831,62675337	C1	NA	N,N,N,Bn,S@0,0	NA	N,N,N,Bn,S@0,0	NA	N,N,N,Bn,S@0,0	NA	N,N,N,Bn,S@0,0	NA	N,N,N,Bn,S@0,0	NA	N,N,N,Bn,S@0,0	n/a	n/a	n/a	0	NO	NO	YES
Nlgn1	chr3:25819100-25819159	-	chr3	25811563	26032974	Nlgn1	1	-	25811563	26032974	255,0,0	3	153,60,811	0,7536,220600	Nlgn1	MmuEX0031819	chr3:25819100-25819159	60	chr3:26032164,25819100-25819159,25811716	C1	100	N,N,N,Bn,S@0,0	NA	N,N,N,Bn,S@0,0	100	N,N,N,Bn,S@0,0	NA	N,N,N,Bn,S@0,0	NA	N,N,N,Bn,S@0,0	NA	N,N,N,Bn,S@0,0	100	n/a	n/a	-100	NO	NO	NO
Sgip1	chr4:102534461-102534544	+	chr4	102533374	102536338	Sgip1	1	+	102533374	102536338	255,0,0	3	25,84,72	0,1086,2892	Sgip1	MmuEX0042040	chr4:102534461-102534544	84	chr4:102533399,102534461-102534544,102536270	C3	NA	N,N,N,Bn,S@0,0	NA	N,N,N,Bn,S@0,0	NA	N,N,N,Bn,S@0,0	NA	N,N,N,Bn,S@0,0	NA	N,N,N,Bn,S@0,0	NA	N,N,N,Bn,S@0,0	n/a	n/a	n/a	0	NO	NO	YES
Dab1	chr4:104404675-104404785	+	chr4	104404229	104414375	Dab1	1	+	104404229	104414375	255,0,0	3	128111258	0,445,9888	Dab1	MmuEX0013693	chr4:104404675-104404785	111	chr4:104404357,104404675-104404785,104414118	S	NA	N,N,N,Bn,S@0,0	NA	N,N,N,Bn,S@0,0	NA	N,N,N,Bn,S@0,0	NA	N,N,N,Bn,S@0,0	NA	N,N,N,Bn,S@0,0	NA	N,N,N,Bn,S@0,0	n/a	n/a	n/a	0	NO	NO	YES
Gpm6b	chrX:162791497-162791616	+	chrX	162782818	162810756	Gpm6b	1	+	162782818	162810756	255,0,0	3	195120187	0,8678,27751	Gpm6b	MmuEX0021613	chrX:162791497-162791616	120	chrX:162677068,162791497-162791616,162810570	C3	NA	N,N,N,Bn,S@0,0	NA	N,N,N,Bn,S@0,0	NA	N,N,N,Bn,S@0,0	NA	N,N,N,Bn,S@0,0	NA	N,N,N,Bn,S@0,0	NA	N,N,N,Bn,S@0,0	n/a	n/a	n/a	0	NO	NO	YES
Rims1	chr1:22394525-22394596	-	chr1	22387531	22411911	Rims1	-1	-	22387531	22411911	0,0,255	3	113,72,90	0,6993,24290	Rims1	MmuEX0039853	chr1:22394525-22394596	72	chr1:22417543,22394525-22394596,22387644	C3	0	N,N,N,Bn,S@0,0	0	N,N,N,Bn,S@0,0	0	N,N,N,Bn,S@0,0	100	N,N,N,Bn,C3@0,0	100	N,N,N,Bn,C3@0,0	0	N,N,N,Bn,S@0,0	0	50	50	0	NO	NO	YES
Cacna1g	chr11:94274404-94274538	-	chr11	94272752	94277413	Cacna1g	1	-	94272752	94277413	255,0,0	3	178135357	0,1651,4304	Cacna1g	MmuEX0008791	chr11:94274404-94274538	135	chr11:94277057,94274404-94274538,94272930	C1	0	N,N,N,Bn,S@0,0	0	N,N,N,Bn,S@0,0	0	N,N,N,Bn,S@0,0	20	N,N,N,Bn,S@0.60,2.40	100	N,N,N,Bn,S@0,0	0	N,N,N,Bn,S@0.00,2.00	0	50	50	0	NO	NO	NO
Nova1	chr12:47814485-47814556	-	chr12	47801466	47821843	Nova1	-1	-	47801466	47821843	0,0,255	3	494,72,167,	0,13018,20210,	Nova1	MmuEX0032079	chr12:47814485-47814556	72	chr12:47821677,47814485-47814556,47801960	S	100	N,N,N,B1,S@5.00,0.00	100	N,N,N,B1,S@5.00,0.00	0	N,N,N,Bn,S@0,0	100	N,N,N,OK,S@15.00,0.00	100	N,N,N,OK,S@4.00,0.00	100	N,N,N,OK,S@11.00,0.00	50	100	50	0	NO	NO	YES
Grik1	chr16:87897054-87897140	-	chr16	87896141	87914649	Grik1	1	-	87896141	87914649	255,0,0	3	455,87,251	0,912,18257	Grik1	MmuEX0021867	chr16:87897054-87897140	87	chr16:87914399,87897054-87897140,87896596	C1	33.33	N,N,N,Bn,S@0.67,1.33	0	N,N,N,Bn,S@0,0	100	N,N,N,Bn,S@0,0	0	N,N,N,Bn,C2@0.00,2.00	0	N,N,N,Bn,C2@0.00,2.00	0	N,N,N,Bn,S@0,0	50	0	50	0	NO	NO	YES
Ptprf	chr4:117904091-117904396	-	chr4	117903299	117907708	Ptprf	-1	-	117903299	117907708	0,0,255	3	194306145	0,791,4264	Ptprf	MmuEX0037911	chr4:117904091-117904396	306	chr4:117907564,117904091-117904396,117903493	S	100	N,N,N,Bn,S@0,0	0	N,N,N,Bn,S@0,0	100	N,N,N,Bn,S@0,0	100	LOW,LOW,LOW,OK,S@27.00,0.00	100	N,N,N,OK,S@12.00,0.00	100	N,N,N,OK,S@15.00,0.00	50	100	50	0	NO	NO	YES
Odz4	chr7:103851152-103851250	+	chr7	103843279	103852671	Odz4	-1	+	103843279	103852671	0,0,255	3	256,99,236	0,7872,9156	Odz4	MmuEX0033014	chr7:103851152-103851250	99	chr7:103843535,103851152-103851250,103852436	S	100	N,N,N,OK,S@3.00,0.00	0	N,N,N,Bn,S@0,0	100	N,N,N,OK,S@3.00,0.00	100	N,N,N,OK,S@13.00,0.00	100	N,N,N,B1,S@5.00,0.00	100	N,N,N,OK,S@8.00,0.00	50	100	50	0	NO	NO	YES
Col13a1	chr10:61353956-61354012	-	chr10	61349996	61355730	Col13a1	1	-	61349996	61355730	255,0,0	3	108,57,27	0,3959,5707	Col13a1	MmuEX0012150	chr10:61353956-61354012	57	chr10:61355704,61353956-61354012,61350104	C3	56.38	OK,SOK,OK,OK,S@53.56,41.44	55.28	OK,OK,OK,OK,S@30.40,24.60	58.05	VLOW,OK,VLOW,OK,S@23.22,16.78	100	N,N,N,B1,S@3.00,0.00	100	N,N,N,OK,S@2.00,0.00	100	N,N,N,Bn,S@0,0	56.665	100	43.335	41.95	NO	YES	NO
3830406C13Rik	chr14:13129136-13129261	+	chr14	13119783	13130170	3830406C13Rik	-1	+	13119783	13130170	0,0,255	3	124,126,75	0,9352,10312	3830406C13Rik	MmuEX0001323	chr14:13129136-13129261	126	chr14:13119907,13129076+13129136-13129261,13130096+13130150	S	11.11	N,N,N,Bn,S@0.56,4.44	0	N,N,N,Bn,S@0.00,4.00	100	N,N,N,Bn,S@0,0	6.67	N,N,N,Bn,C2@0.53,7.47	0	N,N,N,Bn,C3@0.00,4.00	14.29	N,N,N,Bn,S@0.57,3.43	50	7.145	42.855	-14.29	NO	NO	NO
Ank1	chr8:24220819-24220842	+	chr8	24220128	24221928	Ank1	1	+	24220128	24221928	255,0,0	3	73,24,97	0,690,1703	Ank1	MmuEX0004884	chr8:24220819-24220842	24	chr8:24220201,24220819-24220842,24221832	S	0	N,N,N,Bn,S@0,0	0	N,N,N,Bn,S@0,0	0	N,N,N,Bn,S@0,0	30.62	N,N,N,OK,S@3.06,6.94	67.32	N,N,N,OK,S@2.02,0.98	14.65	N,N,N,Bn,S@1.03,5.97	0	40.985	40.985	14.65	NO	YES	NO
Plekha6	chr1:135176916-135176984	+	chr1	135170434	135178440	Plekha6	1	+	135170434	135178440	255,0,0	3	517,69,81	0,6481,7925	Plekha6	MmuEX0035727	chr1:135176916-135176984	69	chr1:135170951,135176916-135176984,135178360	C2	100	N,N,N,Bn,S@2.00,0.00	100	N,N,N,Bn,S@0,0	100	N,N,N,Bn,S@0,0	33.33	N,N,N,OK,C2@1.33,2.67	20	N,N,N,Bn,C3@0.60,2.40	100	N,N,N,Bn,S@0,0	100	60	40	0	NO	NO	YES
Rap1gap	chr4:137279661-137279738	+	chr4	137277740	137280716	Rap1gap	-1	+	137277740	137280716	0,0,255	3	132,78,110	0,1920,2866	Rap1gap	MmuEX0038750	chr4:137279661-137279738	78	chr4:137277872,137279661-137279738,137280607	S	50	N,N,N,OK,S@1.50,1.50	100	N,N,N,Bn,S@0,0	33.33	N,N,N,Bn,S@0.67,1.33	100	N,N,N,OK,S@2.00,0.00	100	N,N,N,Bn,S@0,0	100	N,N,N,Bn,S@0,0	66.665	100	33.335	0	NO	NO	YES
Rgs7	chr1:177006148-177006228	-	chr1	176989863	177008409	Rgs7	1	-	176989863	177008409	255,0,0	3	62,81,90	0,16284,18456	Rgs7	MmuEX0039670	chr1:177006148-177006228	81	chr1:177008320,177006148-177006228,176989925	C3	33.33	N,N,N,Bn,S@0.67,1.33	0	N,N,N,Bn,S@0,0	33.33	N,N,N,Bn,S@0.67,1.33	100	N,N,N,Bn,S@0,0	100	N,N,N,Bn,S@0,0	0	N,N,N,Bn,S@0,0	16.665	50	33.335	-33.33	NO	NO	NO
Arhgef9	chrX:92360932-92361309	-	chrX	92326174	92361793	Arhgef9	1	-	92326174	92361793	255,0,0	3	180,378,31	0,34757,35588	Arhgef9	MmuEX0006062	chrX:92360939-92361309	371	chrX:92391749,92360928+92360932+92360939-92361309,92326354	S	100	N,N,N,B2,S@25.00,0.00	100	N,N,N,Bn,S@13.00,0.00	100	N,N,N,Bn,S@12.00,0.00	72.73	N,N,N,Bl,S@13.82,5.18	60	N,N,N,Bn,S@4.80,3.20	83.33	N,N,N,Bn,S@9.17,1.83	100	71.665	28.335	16.67	NO	YES	YES
Itgb4	chr11:115867211-115867369	+	chr11	115866844	115867924	Itgb4	1	+	115866844	115867924	255,0,0	3	237159150	0,366,930	Itgb4	MmuEX0024680	chr11:115867211-115867369	159	chr11:115867081,115867211-115867369,115867775	S	56.57	SOK,SOK,SOK,OK,S@87.68,67.32	49.06	OK,OK,OK,OK,S@38.76,40.24	65.22	OK,OK,OK,OK,S@49.57,26.43	33.33	VLOW,VLOW,VLOW,B1,S@7.33,14.67	25	N,N,N,Bn,S@1.25,3.75	36	N,N,N,B1,S@6.12,10.88	57.14	30.5	26.64	13.06	NO	YES	YES
Inpp4a	chr1:37440184-37440216	+	chr1	37436766	37444715	Inpp4a	-1	+	37436766	37444715	0,0,255	3	139,33,173	0,3417,7776	Inpp4a	MmuEX0024183	chr1:37440184-37440216	33	chr1:37436905+37437022,37440184-37440216,37444543	S	72.92	OK,SOK,OK,OK,S@61.98,23.02	65.79	OK,OK,OK,OK,S@35.53,18.47	86.27	LOW,LOW,LOW,OK,S@26.74,4.26	52.62	OK,OK,OK,OK,S@27.89,25.11	55.24	N,N,N,OK,S@9.39,7.61	51.41	VLOW,LOW,VLOW,OK,S@18.51,17.49	76.03	53.325	22.705	10.55	NO	YES	NO
Snx26	chr7:31319122-31319231	-	chr7	31317953	31320028	Snx26	-1	-	31317953	31320028	0,0,255	3	98,110,84	0,1168,1991	Arhgap33	MmuEX0005866	chr7:31319122-31319204	83	chr7:31319945,31319122-31319204+31319231,31318051	S	59.18	LOW,LOW,LOW,OK,S@23.08,15.92	60	VLOW,VLOW,VLOW,OK,S@12.00,8.00	58.33	N,N,N,OK,S@11.08,7.92	36.84	VLOW,VLOW,VLOW,OK,S@9.58,16.42	33.33	N,N,N,OK,S@4.67,9.33	41.18	N,N,N,OK,S@4.94,7.06	59.165	37.255	21.91	17.15	NO	YES	NO
Smarce1	chr11:99086352-99086456	-	chr11	99081968	99089632	Smarce1	-1	-	99081968	99089632	0,0,255	3	81,105,44	0,4383,7620	Smarce1	MmuEX0043821	chr11:99086352-99086456	105	chr11:99089589,99086035+99086352-99086456,99082049	C1	28.57	N,N,N,Bn,C2@2.57,6.43	27.27	N,N,N,Bn,C1@1.91,5.09	33.33	N,N,N,Bn,C2@0.67,1.33	40	N,N,N,Bn,C2@5.60,8.40	66.67	N,N,N,Bn,C2@3.33,1.67	28.57	N,N,N,Bn,C2@2.57,6.43	30.3	47.62	17.32	-4.76	NO	NO	YES
Wnk2	chr13:49145853-49145951	-	chr13	49139742	49146896	Wnk2	1	-	49139742	49146896	255,0,0	3	45,99,171	0,6110,6983	Wnk2	MmuEX0052227	chr13:49145853-49145951	99	chr13:49146726,49145853-49145951,49139787	C2	20	N,N,N,Bn,C3@0.60,2.40	0	N,N,N,Bn,C3@0,0	33.33	N,N,N,Bn,C2@0.67,1.33	0	N,N,N,Bn,C3@0,0	0	N,N,N,Bn,C3@0,0	0	N,N,N,Bn,S@0,0	16.665	0	16.665	0	NO	NO	YES
Nrcam	chr12:45646366-45646422	+	chr12	45645711	45648330	Nrcam	1	+	45645711	45648330	255,0,0	3	171,57,112	0,654,2507	Nrcam	MmuEX0032312	chr12:45646366-45646422	57	chr12:45645882,45646366-45646422,45648219	S	100	N,N,N,OK,S@6.00,0.00	100	N,N,N,OK,S@4.00,0.00	100	N,N,N,OK,S@2.00,0.00	88.4	N,VLOW,N,OK,S@14.14,1.86	66.77	N,N,N,OK,S@3.34,1.66	100	N,N,N,OK,S@11.00,0.00	100	83.385	16.615	0	NO	NO	YES
Ablim1	chr19:57121415-57121555	-	chr19	57119370	57123999	Ablim1	-1	-	57119370	57123999	0,0,255	3	92,141,48	0,2044,4581	Ablim1	MmuEX0003301	chr19:57121415-57121555	141	chr19:57123952,57121415-57121555+57121561,57119462	S	80.65	VLOW,VLOW,VLOW,OK,C1@22.58,5.42	80.95	VLOW,VLOW,VLOW,OK,C1@15.38,3.62	80	N,N,N,B1,C1@7.20,1.80	97.65	OK,OK,OK,OK,S@82.03,1.97	93.94	LOW,LOW,LOW,OK,S@30.06,1.94	100	OK,OK,OK,OK,S@52.00,0.00	80.475	96.97	16.495	12.99	NO	YES	YES
Plekha7	chr7:123291767-123291847	-	chr7	123288683	123298200	Plekha7	1	-	123288683	123298200	255,0,0	3	69,81,54	0,3083,9463	Plekha7	MmuEX0035737	chr7:123291767-123291847	81	chr7:123298147,123291767-123291847,123288752	S	43.48	VLOW,VLOW,VLOW,OK,S@14.35,18.65	50	N,N,N,OK,S@7.50,7.50	38.46	N,N,N,OK,S@6.92,11.08	30.43	N,N,N,OK,S@4.56,10.44	27.27	N,N,N,Bn,S@1.91,5.09	33.33	N,N,N,B1,S@2.67,5.33	44.23	30.3	13.93	5.13	NO	NO	YES
Ptprs	chr17:56568522-56568580	-	chr17	56564302	56574020	Ptprs	-1	-	56564302	56574020	0,0,255	3	98,59,145	0,4219,9573	Ptprs	MmuEX0037982	chr17:56568522-56568580	59	chr17:56573876,56568522-56568580,56564400	C1	83.96	LOW,LOW,VLOW,B2,C1@144.41,27.59	85.42	N,N,N,B2,C1@76.02,12.98	82.42	VLOW,VLOW,N,B2,C1@68.41,14.59	70.04	SOK,SOK,SOK,B2,C1@158.99,68.01	72.41	LOW,LOW,VLOW,B2,C1@72.41,27.59	68.21	SOK,SOK,SOK,B2,C1@86.63,40.37	83.92	70.31	13.61	10.01	NO	NO	NO
Syne2	chr12:77201015-77201083	+	chr12	77200216	77202118	Syne2	1	+	77200216	77202118	255,0,0	3	283,69,140	0,798,1762	Syne2	MmuEX0045967	chr12:77201015-77201083	69	chr12:77200499,77201015-77201083,77201979	S	95.45	LOW,LOW,LOW,B1,S@41.04,1.96	100	VLOW,VLOW,VLOW,B1,S@28.00,0.00	87.5	N,N,N,OK,S@13.12,1.88	81.67	SOK,SOK,SOK,OK,S@89.02,19.98	78.26	LOW,LOW,LOW,OK,S@32.09,8.91	83.78	OK,OK,OK,OK,S@56.97,11.03	93.75	81.02	12.73	3.72	NO	NO	YES
Aff3	chr1:38595772-38595846	-	chr1	38593670	38684001	Aff3	1	-	38593670	38684001	255,0,0	3	121,75,68	0,2101,90263	Aff3	MmuEX0004141	chr1:38595772-38595846	75	chr1:38683934,38595772-38595846,38593791	S	16.13	VLOW,VLOW,VLOW,OK,S@2.90,15.10	12.5	N,N,N,Bn,S@1.12,7.88	20	N,N,N,OK,S@1.80,7.20	5.26	N,N,N,Bn,S@0.53,9.47	0	N,N,N,Bn,S@0.00,3.00	7.69	N,N,N,Bn,S@0.54,6.46	16.25	3.845	12.405	4.81	NO	NO	YES
Atxn7l1	chr12:34049250-34049555	+	chr12	34047837	34053007	Atxn7l1	1	+	34047837	34053007	255,0,0	3	1223061171	0,1412,3999	Atxn7l1	MmuEX0007101	chr12:34049250-34049555	306	chr12:34047959,34049250-34049555,34051837	S	10.45	OK,OK,OK,OK,C1@3.87,33.13	7.69	LOW,LOW,LOW,OK,C1@1.61,19.39	14.29	VLOW,VLOW,VLOW,B1,C1@2.29,13.71	22.58	VLOW,VLOW,VLOW,B1,S@4.29,14.71	25	N,N,N,Bn,S@1.25,3.75	21.74	N,N,N,Bn,S@3.04,10.96	10.99	23.37	12.38	7.45	NO	NO	NO
Dclk1	chr3:55325772-55325845	+	chr3	55320794	55337673	Dclk1	1	+	55320794	55337673	255,0,0	3	114,74,182	0,4977,16697	Dclk1	MmuEX0013897	chr3:55325772-55325845	74	chr3:55320908,55325772-55325845,55337481+55337492	S	0	N,N,N,Bn,S@0,0	0	N,N,N,Bn,S@0,0	0	N,N,N,Bn,S@0,0	7.41	OK,OK,OK,B1,S@2.15,26.85	14.29	N,N,N,Bn,S@1.71,10.29	3.03	LOW,LOW,LOW,Bn,S@0.52,16.48	0	8.66	8.66	3.03	NO	NO	NO
Dlg3	chrX:98006841-98006882	+	chrX	98005200	98008115	Dlg3	-1	+	98005200	98008115	0,0,255	3	46,42,51	0,1640,2864	Dlg3	MmuEX0014811	chrX:98006841-98006882	42	chrX:98003491,98006841-98006882,98008065	C2	100	N,N,N,OK,C2@4.00,0.00	100	N,N,N,Bn,S@2.00,0.00	100	N,N,N,Bn,C2@2.00,0.00	92	OK,OK,OK,OK,C1@44.16,3.84	90.91	VLOW,VLOW,VLOW,B1,C1@19.09,1.91	92.86	LOW,LOW,LOW,OK,S@25.07,1.93	100	91.885	8.115	7.14	NO	NO	NO
Kif21a	chr15:90806902-90806940	-	chr15	90803055	90811429	Kif21a	-1	-	90803055	90811429	0,0,255	3	91,39,204	0,3846,8170	Kif21a	MmuEX0025525	chr15:90806902-90806940	39	chr15:90811226,90806902-90806940,90803146	S	0	VLOW,VLOW,VLOW,Bn,S@0.00,13.00	0	N,N,N,Bn,S@0.00,8.00	0	N,N,N,Bn,S@0.00,5.00	7.58	OK,OK,OK,B1,S@1.74,21.26	7.22	N,N,N,Bn,S@0.58,7.42	7.77	VLOW,VLOW,VLOW,Bn,S@1.17,13.83	0	7.495	7.495	7.22	NO	NO	YES
Slc8a1	chr17:81837085-81837153	-	chr17	81831983	81841130	Slc8a1	-1	-	81831983	81841130	0,0,255	3	131,69,18	0,5101,9129	Slc8a1	MmuEX0043594	chr17:81837085-81837153	69	chr17:81841113,81837085-81837153,81832114	C1	14.83	LOW,OK,LOW,B1,S@3.71,21.29	17.55	VLOW,OK,VLOW,B1,S@2.98,14.02	9.87	N,LOW,N,B1,S@0.79,7.21	11.58	VLOW,OK,VLOW,Bn,S@2.55,19.45	32.05	N,N,N,Bn,S@2.56,5.44	5.91	VLOW,OK,VLOW,Bn,S@0.83,13.17	13.71	18.98	5.27	-11.64	NO	NO	YES
Ndrg4	chr8:98236225-98236263	+	chr8	98234992	98237360	Ndrg4	-1	+	98234992	98237360	0,0,255	3	52,39,283	0,1232,2085	Ndrg4	MmuEX0031251	chr8:98236225-98236263	39	chr8:98235044,98236225-98236263,98237078	S	5.71	N,N,N,Bn,S@0.57,9.43	0	N,N,N,Bn,S@0.00,4.00	9.83	N,N,N,Bn,S@0.59,5.41	0	OK,OK,OK,Bn,S@0.00,22.00	0	N,N,N,Bn,S@0.00,7.00	0	LOW,LOW,LOW,Bn,S@0.00,15.00	4.915	0	4.915	0	NO	NO	NO
Map3k9	chr12:82828318-82828386	-	chr12	82826708	82830823	Map3k9	1	-	82826708	82830823	255,0,0	3	113,69,154	0,1609,3961	Map3k9	MmuEX0027752	chr12:82828318-82828386	69	chr12:82830670,82828318-82828386,82826821	C1	5.26	N,N,N,Bn,S@0.53,9.47	0	N,N,N,Bn,S@0.00,7.00	20	N,N,N,Bn,S@0.60,2.40	5.25	LOW,LOW,LOW,Bn,S@1.00,18.00	6.31	N,N,N,Bn,S@0.50,7.50	4.5	VLOW,VLOW,VLOW,Bn,S@0.49,10.50	10	5.405	4.595	-6.31	NO	NO	YES
Ap1gbp1	chr11:83798751-83799053	+	chr11	83795697	83800549	Ap1gbp1	-1	+	83795697	83800549	0,0,255	3	112303234	0,3053,4618	Synrg	MmuEX0046009	chr11:83798751-83799053	303	chr11:83795809,83798751-83799053,83801415	S	93.55	VLOW,VLOW,N,B2,C1@56.13,3.87	93.94	VLOW,VLOW,N,B2,C2@30.06,1.94	93.1	N,N,N,B2,C1@26.07,1.93	97.22	VLOW,VLOW,N,B2,C1@69.03,1.97	100	N,N,N,B2,C1@30.00,0.00	95.24	VLOW,VLOW,N,B2,C1@39.05,1.95	93.52	97.62	4.1	1.3	NO	NO	YES
Ncdn	chr4:126430215-126430284	-	chr4	126429184	126430656	Ncdn	-1	-	126429184	126430656	0,0,255	3	141,70,88	0,1030,1384	Ncdn	MmuEX0031088	chr4:126430215-126430284	70	chr4:126430569,126430215-126430284,126429325	S	83.33	SOK,SOK,SOK,B2,S@201.66,40.34	87.88	N,N,N,B2,S@108.97,15.03	78.79	VLOW,VLOW,VLOW,B2,S@92.97,25.03	79.41	SOK,SOK,SOK,B2,S@145.32,37.68	78	VLOW,VLOW,VLOW,B2,S@69.42,19.58	80.77	VLOW,VLOW,VLOW,B2,S@75.92,18.08	83.335	79.385	3.95	-1.98	NO	NO	NO
Nol4	chr18:22928245-22928436	-	chr18	22910427	22929361	Nol4	1	-	22910427	22929361	255,0,0	3	114192180	0,17817,18754	Nol4	MmuEX0031960	chr18:22928245-22928436	192	chr18:22929182,22928245-22928436,22910541	S	6.25	LOW,LOW,LOW,OK,S@1.06,15.94	12.5	N,N,N,OK,S@1.12,7.88	0	N,N,N,Bn,S@0.00,8.00	2.86	LOW,LOW,LOW,Bn,S@0.51,17.49	4.76	VLOW,VLOW,VLOW,Bn,S@0.52,10.48	0	N,N,N,Bn,S@0.00,7.00	6.25	2.38	3.87	-4.76	NO	NO	YES
Pak3	chrX:140148437-140148481	+	chrX	140144190	140149832	Pak3	1	+	140144190	140149832	255,0,0	3	101,45,154	0,4246,5488	Pak3	MmuEX0033498	chrX:140148437-140148481	45	chrX:140144291,140148437-140148481,140149679	S	0	N,N,N,Bn,S@0.00,5.00	0	N,N,N,Bn,S@0,0	0	N,N,N,Bn,S@0.00,5.00	3.36	OK,OK,OK,B1,S@2.59,74.41	5.71	OK,OK,OK,OK,S@2.11,34.89	1.27	OK,OK,OK,Bn,S@0.51,39.49	0	3.49	3.49	1.27	NO	NO	NO
Ptprf	chr4:117890617-117890649	-	chr4	117889696	117893213	Ptprf	1	-	117889696	117893213	255,0,0	3	98,33,116	0,920,3401	Ptprf	MmuEX0037908	chr4:117890617-117890649	33	chr4:117893098,117890617-117890649,117889794	S	0	N,N,N,Bn,S@0,0	0	N,N,N,Bn,S@0,0	0	N,N,N,Bn,S@0,0	3.52	LOW,LOW,LOW,Bn,S@0.67,18.33	0	N,N,N,Bn,S@0.00,9.00	6.79	N,N,N,Bn,S@0.68,9.32	0	3.395	3.395	0	NO	NO	NO
Slc25a26	chr6:94526328-94526372	+	chr6	94485714	94542475	Slc25a26	1	+	94485714	94542475	255,0,0	3	48,45,70	0,40613,56691	Slc25a26	MmuEX0042871	chr6:94526328-94526372	45	chr6:94485762,94526328-94526372,94542406	C1	74.19	OK,OK,OK,OK,S@40.06,13.94	69.57	LOW,LOW,LOW,OK,S@27.13,11.87	87.5	N,N,N,OK,C1@13.12,1.88	83.33	OK,OK,OK,OK,C1@45.83,9.17	69.23	N,N,N,OK,C1@15.23,6.77	94.12	LOW,LOW,LOW,OK,C1@31.06,1.94	78.535	81.675	3.14	-18.27	NO	NO	NO
Ank2	chr3:126631583-126631765	-	chr3	126625217	126632804	Ank2	-1	-	126625217	126632804	0,0,255	3	1672183165	0,6365,7422	Ank2	MmuEX0004896	chr3:126631583-126631765	183	chr3:126632640,126631583-126631765,126626889	S	85.71	LOW,LOW,LOW,OK,C1@33.43,5.57	88.24	N,N,N,OK,C1@14.12,1.88	84	VLOW,VLOW,VLOW,B1,S@19.32,3.68	89.19	SOK,SOK,SOK,OK,S@156.08,18.92	88.24	OK,OK,OK,OK,S@70.59,9.41	90	OK,SOK,OK,OK,S@85.50,9.50	86.12	89.12	3	0	NO	NO	YES
Ndrg2	chr14:52530761-52530802	-	chr14	52530354	52531221	Ndrg2	-1	-	52530354	52531221	0,0,255	3	106,42,81	0,406,786	Ndrg2	MmuEX0031240	chr14:52530761-52530802	42	chr14:52531141,52530761-52530802,52530460	S	7.69	N,N,N,Bn,S@0.54,6.46	0	N,N,N,Bn,S@0,0	9.09	N,N,N,Bn,S@0.55,5.45	1.78	SOK,SOK,SOK,OK,S@2.55,140.45	2.56	OK,OK,OK,OK,S@1.54,58.46	1.22	OK,OK,OK,OK,S@1.01,81.99	4.545	1.89	2.655	-2.56	NO	NO	NO
Nav3	chr10:109197543-109197584	-	chr10	109195944	109202062	Nav3	1	-	109195944	109202062	255,0,0	3	161,42,489	0,1598,5629	Nav3	MmuEX0030967	chr10:109197543-109197584	42	chr10:109201574,109197543-109197584,109196105	C1	100	N,N,N,B2,S@8.00,0.00	100	N,N,N,B1,S@6.00,0.00	100	N,N,N,Bn,S@2.00,0.00	97.53	OK,OK,OK,OK,S@78.02,1.98	100	LOW,LOW,LOW,OK,S@35.00,0.00	95.65	OK,OK,OK,OK,S@43.04,1.96	100	97.825	2.175	0	NO	NO	YES
Sept6	chrX:34460364-34460408	-	chrX	34455827	34463025	Sept6	-1	-	34455827	34463025	0,0,255	3	713,45,191	0,4536,7007	Sept6	MmuEX0041730	chrX:34460364-34460408	45	chrX:34462835,34460364-34460408,34456540	C2	2.39	LOW,OK,N,Bn,C3@0.48,19.52	4.98	N,N,N,Bn,C2@0.50,9.50	0	VLOW,VLOW,N,Bn,C3@0.00,10.00	4.21	OK,OK,OK,B1,C2@1.98,45.02	4.34	OK,OK,VLOW,OK,C2@1.00,22.00	4.09	OK,OK,LOW,Bn,C2@0.98,23.02	2.49	4.215	1.725	-0.89	NO	NO	YES
Ablim1	chr19:57125620-57125724	-	chr19	57123951	57135872	Ablim1	1	-	57123951	57135872	255,0,0	3	48105130	0,1668,11791	Ablim1	MmuEX0003298	chr19:57125620-57125724	105	chr19:57135743,57125620-57125724,57123999	S	0	VLOW,VLOW,VLOW,Bn,C1@0.00,12.00	0	N,N,N,Bn,S@0.00,3.00	0	N,N,N,Bn,C1@0.00,9.00	1.18	OK,OK,OK,Bn,S@0.51,42.49	2.56	LOW,LOW,LOW,Bn,S@0.51,19.49	0	OK,OK,OK,Bn,S@0.00,23.00	0	1.28	1.28	0	NO	NO	NO
Pak3	chrX:140146821-140146883	+	chrX	140144190	140149832	Pak3	1	+	140144190	140149832	255,0,0	3	101,63,154	0,2630,5488	Pak3	MmuEX0033497	chrX:140146821-140146883	63	chrX:140144291,140146821-140146883,140149679	C1	0	N,N,N,Bn,S@0.00,5.00	0	N,N,N,Bn,S@0,0	0	N,N,N,Bn,S@0.00,5.00	0.66	OK,OK,OK,Bn,C1@0.50,75.50	1.41	OK,OK,OK,Bn,C1@0.51,35.49	0	OK,OK,OK,Bn,S@0.00,40.00	0	0.705	0.705	0	NO	NO	NO
Epb4.1l2	chr10:25221630-25221944	+	chr10	25208756	25226079	Epb4.1l2	-1	+	25208756	25226079	0,0,255	3	143,315,99	0,12873,17224	Epb4.1l2	MmuEX0017000	chr10:25221812-25221944	133	chr10:25208899,25221812-25221944+25222193,25225981	C3	99.33	N,N,N,Bn,C3@297.00,2.00	98.8	N,N,N,Bn,C3@163.02,1.98	100	N,N,N,Bn,C3@134.00,0.00	99.02	VLOW,VLOW,N,Bn,C3@602.04,5.96	99.28	N,N,N,Bn,C3@276.00,2.00	98.8	VLOW,VLOW,N,Bn,C3@326.04,3.96	99.4	99.04	0.36	-0.48	NO	NO	NO
Ank3	chr10:69416188-69416220	+	chr10	69413699	69418898	Ank3	-1	+	69413699	69418898	0,0,255	3	107,33,225	0,2488,4974	Ank3	MmuEX0004934	chr10:69416188-69416220	33	chr10:69413806,69416188-69416220,69418674	S	7.78	LOW,LOW,LOW,OK,S@1.40,16.60	18.37	N,N,N,OK,S@1.47,6.53	0	VLOW,VLOW,VLOW,Bn,S@0.00,10.00	8.23	LOW,LOW,LOW,Bn,S@1.40,15.60	18.31	N,N,N,Bn,S@1.46,6.54	0	N,N,N,Bn,S@0.00,9.00	9.185	9.155	0.03	-18.31	NO	NO	NO
Cadm3	chr1:175279153-175279254	-	chr1	175276552	175297772	Cadm3	1	-	175276552	175297772	255,0,0	3	141102229	0,2600,20991	Cadm3	MmuEX0008876	chr1:175279153-175279254	102	chr1:175297544,175279153-175279254,175276693	S	0	N,N,N,Bn,S@0,0	0	N,N,N,Bn,S@0,0	0	N,N,N,Bn,S@0,0	0	N,N,N,Bn,S@0.00,3.00	0	N,N,N,Bn,S@0.00,2.00	0	N,N,N,Bn,S@0,0	0	0	0	0	NO	NO	YES
Rgs7	chr1:177006955-177007008	-	chr1	176989863	177008409	Rgs7	-1	-	176989863	177008409	0,0,255	3	62,54,90	0,17091,18456	Rgs7	MmuEX0039669	chr1:177006955-177007008	54	chr1:177008320,177006955-177007008,176989925	C3	0	N,N,N,Bn,C2@0.00,2.00	0	N,N,N,Bn,S@0,0	0	N,N,N,Bn,C2@0.00,2.00	0	N,N,N,Bn,S@0,0	0	N,N,N,Bn,S@0,0	0	N,N,N,Bn,S@0,0	0	0	0	0	NO	NO	NO
Rims1	chr1:22388680-22388862	-	chr1	22387531	22394596	Rims1	1	-	22387531	22394596	255,0,0	3	113,183,72	0,1148,6993	Rims1	MmuEX0039854	chr1:22388680-22388862	183	chr1:22417543,22388680-22388862,22387644	C3	0	N,N,N,Bn,S@0,0	0	N,N,N,Bn,S@0,0	0	N,N,N,Bn,S@0,0	0	N,N,N,Bn,S@0,0	0	N,N,N,Bn,S@0,0	0	N,N,N,Bn,S@0,0	0	0	0	0	NO	NO	YES
Rims1	chr1:22402292-22402375	-	chr1	22394524	22411911	Rims1	1	-	22394524	22411911	255,0,0	3	72,84,90	0,7767,17297	Rims1	MmuEX0039852	chr1:22402292-22402375	84	chr1:22411822,22402292-22402375,22387644	C3	0	N,N,N,Bn,S@0,0	0	N,N,N,Bn,S@0,0	0	N,N,N,Bn,S@0,0	0	N,N,N,Bn,C3@0,0	0	N,N,N,Bn,C3@0,0	0	N,N,N,Bn,S@0,0	0	0	0	0	NO	NO	YES
Sphkap	chr1:83262544-83262630	-	chr1	83260356	83264062	Sphkap	1	-	83260356	83264062	255,0,0	3	53,87,186	0,2187,3520	Sphkap	MmuEX0044671	chr1:83262544-83262630	87	chr1:83263877,83262544-83262630,83260409	S	0	N,N,N,Bn,S@0,0	0	N,N,N,Bn,S@0,0	0	N,N,N,Bn,S@0,0	0	N,N,N,Bn,S@0,0	0	N,N,N,Bn,S@0,0	0	N,N,N,Bn,S@0,0	0	0	0	0	NO	NO	YES
Kcnc2	chr10:111893985-111894088	+	chr10	111892663	111895710	Kcnc2	1	+	111892663	111895710	255,0,0	3	928104165	0,1321,2882	Kcnc2	MmuEX0025022	chr10:111893985-111894088	104	chr10:111893591,111893985-111894088,111895546	S	0	N,N,N,Bn,S@0,0	0	N,N,N,Bn,S@0,0	0	N,N,N,Bn,S@0,0	0	N,N,N,Bn,S@0,0	0	N,N,N,Bn,S@0,0	0	N,N,N,Bn,S@0,0	0	0	0	0	NO	NO	YES
AI851790	chr10:123167138-123167383	+	chr10	123142755	123176310	AI851790	1	+	123142755	123176310	255,0,0	3	125246351	0,24382,33204	Fam19a2	MmuEX0018242	chr10:123167138-123167383	246	chr10:123142880,123167138-123167383,123175960	S	0	N,N,N,Bn,S@0.00,3.00	0	N,N,N,Bn,S@0,0	0	N,N,N,Bn,S@0.00,2.00	0	N,N,N,Bn,S@0,0	0	N,N,N,Bn,S@0,0	NA	N,N,N,Bn,S@0,0	0	0	0	0	NO	NO	YES
Ikzf1	chr11:11640953-11641012	+	chr11	11607787	11648574	Ikzf1	1	+	11607787	11648574	255,0,0	3	120,60,261	0,33165,40526	Ikzf1	MmuEX0023889	chr11:11640953-11641012	60	chr11:11607907,11640953-11641012,11648314	C2	0	N,N,N,Bn,S@0,0	0	N,N,N,Bn,S@0,0	0	N,N,N,Bn,S@0,0	0	N,N,N,Bn,S@0,0	0	N,N,N,Bn,S@0,0	0	N,N,N,Bn,S@0,0	0	0	0	0	NO	NO	YES
Gabrg2	chr11:41727472-41727495	-	chr11	41725711	41729991	Gabrg2	1	-	41725711	41729991	255,0,0	3	382,24,206	0,1760,4074	Gabrg2	MmuEX0019921	chr11:41727472-41727495	24	chr11:41729786,41727472-41727495,41726093	S	0	N,N,N,Bn,S@0,0	0	N,N,N,Bn,S@0,0	0	N,N,N,Bn,S@0,0	0	N,N,N,Bn,S@0,0	0	N,N,N,Bn,S@0,0	0	N,N,N,Bn,S@0,0	0	0	0	0	NO	NO	YES
Camk2b	chr11:5881073-5881117	-	chr11	5879675	5882575	Camk2b	-1	-	5879675	5882575	0,0,255	3	49,45,72	0,1397,2828	Camk2b	MmuEX0008966	chr11:5881073-5881117	45	chr11:5882504,5881073-5881117,5879724	S	0	N,N,N,Bn,S@0.00,2.00	0	N,N,N,Bn,S@0,0	0	N,N,N,Bn,S@0,0	0	LOW,LOW,LOW,Bn,S@0.00,18.00	0	N,N,N,Bn,S@0.00,7.00	0	VLOW,VLOW,VLOW,Bn,S@0.00,11.00	0	0	0	0	NO	NO	NO
Bzrap1	chr11:87591269-87592108	+	chr11	87590548	87592830	Bzrap1	1	+	87590548	87592830	255,0,0	3	189840100	0,720,2182	Bzrap1	MmuEX0008445	chr11:87591269-87592108	840	chr11:87590737,87591269-87592108,87592731	S	0	N,N,N,Bn,S@0,0	0	N,N,N,Bn,S@0,0	0	N,N,N,Bn,S@0,0	0	N,N,N,Bn,S@0,0	0	N,N,N,Bn,S@0,0	0	N,N,N,Bn,S@0,0	0	0	0	0	NO	NO	YES
Trim9	chr12:71356025-71356213	-	chr12	71353429	71368253	Trim9	1	-	71353429	71368253	255,0,0	3	42,189,33	0,2595,14791	Trim9	MmuEX0048951	chr12:71356025-71356213	189	chr12:71368980+71369049,71356025-71356213,71352247	C3	0	N,N,N,Bn,S@0,0	0	N,N,N,Bn,S@0,0	0	N,N,N,Bn,S@0,0	0	N,N,N,Bn,S@0,0	0	N,N,N,Bn,S@0,0	0	N,N,N,Bn,S@0,0	0	0	0	0	NO	NO	YES
Nrxn3	chr12:90756350-90756376	+	chr12	90751382	90771454	Nrxn3	-1	+	90751382	90771454	0,0,255	3	174,27,120	0,4967,19952	Nrxn3	MmuEX0032398	chr12:90756350-90756376	27	chr12:90751556,90756350-90756376,90771335	S	0	N,N,N,Bn,S@0,0	0	N,N,N,Bn,S@0,0	0	N,N,N,Bn,S@0,0	0	N,N,N,Bn,S@0,0	0	N,N,N,Bn,S@0,0	0	N,N,N,Bn,S@0,0	0	0	0	0	NO	NO	NO
Nrxn3	chr12:91560376-91561081	+	chr12	91522011	91571905	Nrxn3	1	+	91522011	91571905	255,0,0	3	887061981	0,38364,47913	Nrxn3	MmuEX0032399	chr12:91560376-91561081	706	chr12:91522090+91522099,91560376-91561081,91570228+91570549	S	0	N,N,N,Bn,S@0,0	0	N,N,N,Bn,S@0,0	0	N,N,N,Bn,S@0,0	0	N,N,N,Bn,S@0,0	0	N,N,N,Bn,S@0,0	0	N,N,N,Bn,S@0,0	0	0	0	0	NO	NO	YES
Cadps	chr14:13290197-13290343	-	chr14	13286677	13298514	Cadps	-1	-	13286677	13298514	0,0,255	3	156147142	0,3519,11695	Cadps	MmuEX0008892	chr14:13290197-13290343	147	chr14:13298373,13290197-13290343,13286833	S	0	N,N,N,Bn,S@0,0	0	N,N,N,Bn,S@0,0	0	N,N,N,Bn,S@0,0	0	N,N,N,Bn,S@0,0	0	N,N,N,Bn,S@0,0	0	N,N,N,Bn,S@0,0	0	0	0	0	NO	NO	NO
Cadps	chr14:13318155-13318172	-	chr14	13305922	13321618	Cadps	1	-	13305922	13321618	255,0,0	3	107,18,124	0,12232,15572	Cadps	MmuEX0008891	chr14:13318155-13318172	18	chr14:13321495,13318155-13318172,13306029+13306049	C2	0	N,N,N,Bn,S@0,0	0	N,N,N,Bn,S@0,0	0	N,N,N,Bn,S@0,0	0	N,N,N,Bn,S@0,0	0	N,N,N,Bn,S@0,0	0	N,N,N,Bn,S@0,0	0	0	0	0	NO	NO	YES
Cadps	chr14:13319039-13319107	-	chr14	13305922	13321618	Cadps	1	-	13305922	13321618	255,0,0	3	107,69,124	0,13116,15572	Cadps	MmuEX0008890	chr14:13319043-13319107	65	chr14:13321495,13319039+13319043-13319107,13318172	C2	0	N,N,N,Bn,S@0,0	0	N,N,N,Bn,S@0,0	0	N,N,N,Bn,S@0,0	0	N,N,N,Bn,S@0,0	0	N,N,N,Bn,S@0,0	0	N,N,N,Bn,S@0,0	0	0	0	0	NO	NO	YES
Kcnma1	chr14:24125947-24125975	-	chr14	24119112	24128486	Kcnma1	-1	-	24119112	24128486	0,0,255	3	155,29,225	0,6834,9149	Kcnma1	MmuEX0025088	chr14:24125947-24125975	29	chr14:24128262,24125947-24125975,24119264+24119267	S	0	N,N,N,Bn,S@0,0	0	N,N,N,Bn,S@0,0	0	N,N,N,Bn,S@0,0	0	N,N,N,Bn,S@0,0	0	N,N,N,Bn,S@0,0	0	N,N,N,Bn,S@0,0	0	0	0	0	NO	NO	NO
Kcnma1	chr14:24155262-24155342	-	chr14	24150061	24156280	Kcnma1	1	-	24150061	24156280	255,0,0	3	131,81,114	0,5200,6105	Kcnma1	MmuEX0025089	chr14:24155262-24155342	81	chr14:24156167,24155262-24155342,24150192	S	0	N,N,N,Bn,S@0,0	0	N,N,N,Bn,S@0,0	0	N,N,N,Bn,S@0,0	0	N,N,N,Bn,S@0,0	0	N,N,N,Bn,S@0,0	0	N,N,N,Bn,S@0,0	0	0	0	0	NO	NO	YES
Kcnma1	chr14:24244789-24244962	-	chr14	24205481	24255248	Kcnma1	-1	-	24205481	24255248	0,0,255	3	94,174,77	0,39307,49690	Kcnma1	MmuEX0025092	chr14:24244789-24244962	174	chr14:24255163+24255172,24244789-24244962,24205575	C3	0	N,N,N,Bn,S@0,0	0	N,N,N,Bn,S@0,0	0	N,N,N,Bn,S@0,0	0	N,N,N,Bn,S@0,0	0	N,N,N,Bn,S@0,0	0	N,N,N,Bn,S@0,0	0	0	0	0	NO	NO	NO
Erc2	chr14:28589345-28589368	+	chr14	28465872	28590428	Erc2	1	+	28465872	28590428	255,0,0	3	797,24,417	0,123472,124139	Erc2	MmuEX0017235	chr14:28589345-28589368	24	chr14:28466669,28589345-28589368,28590012	S	0	N,N,N,Bn,S@0.00,6.00	0	N,N,N,Bn,S@0.00,2.00	0	N,N,N,Bn,S@0.00,4.00	0	N,N,N,Bn,S@0,0	0	N,N,N,Bn,S@0,0	0	N,N,N,Bn,S@0,0	0	0	0	0	NO	NO	YES
Erc2	chr14:29130435-29130500	+	chr14	29116061	29291721	Erc2	1	+	29116061	29291721	255,0,0	3	135,66,2933	0,14373,172727	Erc2	MmuEX0017236	chr14:29130435-29130500	66	chr14:29116196,29130435-29130500,29288789	S	0	N,N,N,Bn,S@0.00,2.00	0	N,N,N,Bn,S@0.00,2.00	0	N,N,N,Bn,S@0,0	0	N,N,N,Bn,S@0,0	0	N,N,N,Bn,S@0,0	0	N,N,N,Bn,S@0,0	0	0	0	0	NO	NO	YES
Cacna1d	chr14:30896138-30896182	-	chr14	30895596	30903091	Cacna1d	1	-	30895596	30903091	255,0,0	3	129,45,84	0,541,7411	Cacna1d	MmuEX0008768	chr14:30896138-30896182	45	chr14:30902482,30896138-30896182,30895673+30895725	C2	0	N,N,N,Bn,S@0,0	0	N,N,N,Bn,S@0,0	0	N,N,N,Bn,S@0,0	0	N,N,N,Bn,S@0,0	0	N,N,N,Bn,S@0,0	0	N,N,N,Bn,S@0,0	0	0	0	0	NO	NO	YES
Fyb	chr15:6594762-6594899	+	chr15	6593693	6596662	Fyb	1	+	6593693	6596662	255,0,0	3	70,138,26	0,1068,2943	Fyb	MmuEX0019806	chr15:6594762-6594899	138	chr15:6593763,6594762-6594899,6596637	S	100	N,N,N,OK,S@5.00,0.00	100	N,N,N,Bn,S@2.00,0.00	100	N,N,N,Bn,S@3.00,0.00	100	N,N,N,B1,S@10.00,0.00	100	N,N,N,OK,S@4.00,0.00	100	N,N,N,Bn,S@6.00,0.00	100	100	0	0	NO	NO	YES
Sept3	chr15:82121683-82121748	+	chr15	82121167	82124285	Sept3	-1	+	82121167	82124285	0,0,255	3	94,66,610	0,515,2508	Sept3	MmuEX0041723	chr15:82121683-82121748	66	chr15:82121261,82121683-82121748,82123676	S	0	N,N,N,Bn,S@0,0	0	N,N,N,Bn,S@0,0	0	N,N,N,Bn,S@0,0	0	N,N,N,Bn,S@0,0	0	N,N,N,Bn,S@0,0	0	N,N,N,Bn,S@0,0	0	0	0	0	NO	NO	NO
Stxbp5l	chr16:37186737-37186808	-	chr16	37174382	37188806	Stxbp5l	1	-	37174382	37188806	255,0,0	3	66,72,152	0,12354,14272	Stxbp5l	MmuEX0045657	chr16:37186737-37186808	72	chr16:37188655,37186737-37186808,37174448	S	0	N,N,N,Bn,S@0,0	0	N,N,N,Bn,S@0,0	0	N,N,N,Bn,S@0,0	0	N,N,N,Bn,S@0,0	0	N,N,N,Bn,S@0,0	0	N,N,N,Bn,S@0,0	0	0	0	0	NO	NO	YES
Robo2	chr16:73933291-73933416	-	chr16	73928268	73934113	Robo2	1	-	73928268	73934113	255,0,0	3	154126282	0,5022,5563	Robo2	MmuEX0040261	chr16:73933291-73933416	126	chr16:73933832,73933291-73933416,73928422	S	0	N,N,N,Bn,S@0,0	0	N,N,N,Bn,S@0,0	0	N,N,N,Bn,S@0,0	0	N,N,N,Bn,S@0,0	0	N,N,N,Bn,S@0,0	0	N,N,N,Bn,S@0,0	0	0	0	0	NO	NO	YES
1110012J17Rik	chr17:66689824-66689880	-	chr17	66686325	66693705	1110012J17Rik	1	-	66686325	66693705	255,0,0	3	1169,57,1540	0,3498,5840	1110012J17Rik	MmuEX0000099	chr17:66689824-66689880	57	chr17:66692166,66689824-66689880,66687494	S	0	N,N,N,Bn,S@0.00,5.00	0	N,N,N,Bn,S@0.00,3.00	0	N,N,N,Bn,S@0.00,2.00	0	OK,OK,OK,Bn,S@0.00,29.00	0	VLOW,VLOW,VLOW,Bn,S@0.00,13.00	0	LOW,LOW,LOW,Bn,S@0.00,16.00	0	0	0	0	NO	NO	YES
Epb4.1l3	chr17:69615245-69615772	+	chr17	69611465	69620004	Epb4.1l3	1	+	69611465	69620004	255,0,0	3	221,528,54	0,3779,8485	Epb4.1l3	MmuEX0017004	chr17:69615245-69615772	528	chr17:69611686,69615245-69615772,69619951	S	0	N,N,N,Bn,S@0,0	0	N,N,N,Bn,S@0,0	0	N,N,N,Bn,S@0,0	0	N,N,N,Bn,S@0,0	0	N,N,N,Bn,S@0,0	0	N,N,N,Bn,S@0,0	0	0	0	0	NO	NO	YES
Epb4.1l3	chr17:69633225-69633347	+	chr17	69624043	69634256	Epb4.1l3	1	+	69624043	69634256	255,0,0	3	192123378	0,9181,9835	Epb4.1l3	MmuEX0017010	chr17:69633225-69633347	123	chr17:69624235,69633225-69633347,69633879	C1	0	N,N,N,Bn,S@0,0	0	N,N,N,Bn,S@0,0	0	N,N,N,Bn,S@0,0	0	N,N,N,Bn,S@0,0	0	N,N,N,Bn,S@0,0	0	N,N,N,Bn,S@0,0	0	0	0	0	NO	NO	YES
Myom1	chr17:71431543-71431836	+	chr17	71430113	71433774	Myom1	1	+	71430113	71433774	255,0,0	3	122294197	0,1429,3464	Myom1	MmuEX0030617	chr17:71431543-71431836	294	chr17:71430235,71431543-71431836,71433578	S	100	N,N,N,OK,S@2.00,0.00	100	N,N,N,Bn,S@0,0	100	N,N,N,Bn,S@0,0	100	N,N,N,Bn,S@4.00,0.00	100	N,N,N,Bn,S@3.00,0.00	100	N,N,N,Bn,S@0,0	100	100	0	0	NO	NO	YES
Nrxn1	chr17:90563132-90563221	-	chr17	90561453	90607834	Nrxn1	1	-	90561453	90607834	255,0,0	3	320,90,172	0,1678,46209	Nrxn1	MmuEX0032377	chr17:90563132-90563221	90	chr17:90607663,90563132-90563221,90561773	S	100	N,N,N,Bn,S@2.00,0.00	100	N,N,N,Bn,S@0,0	100	N,N,N,Bn,S@0,0	100	N,N,N,OK,S@7.00,0.00	100	N,N,N,B1,S@4.00,0.00	100	N,N,N,OK,S@3.00,0.00	100	100	0	0	NO	NO	YES
Brunol4	chr18:25640271-25640355	-	chr18	25637670	25645466	Brunol4	-1	-	25637670	25645466	0,0,255	3	542,85,172	0,2600,7624	Celf4	MmuEX0010746	chr18:25640271-25640355	85	chr18:25645295,25640271-25640355,25638212	S	0	N,N,N,Bn,S@0,0	0	N,N,N,Bn,S@0,0	0	N,N,N,Bn,S@0,0	0	N,N,N,Bn,S@0.00,3.00	0	N,N,N,Bn,S@0,0	0	N,N,N,Bn,S@0.00,2.00	0	0	0	0	NO	NO	NO
Kcnq2	chr2:180838347-180838376	-	chr2	180835254	180839686	Kcnq2	1	-	180835254	180839686	255,0,0	3	69,30,95	0,3092,4337	Kcnq2	MmuEX0025132	chr2:180838347-180838376	30	chr2:180839592,180838347-180838376,180835323	S	0	N,N,N,Bn,S@0,0	0	N,N,N,Bn,S@0,0	0	N,N,N,Bn,S@0,0	0	N,N,N,Bn,S@0,0	0	N,N,N,Bn,S@0,0	0	N,N,N,Bn,S@0,0	0	0	0	0	NO	NO	YES
Grin1	chr2:25149958-25150068	-	chr2	25146704	25151457	Grin1	1	-	25146704	25151457	255,0,0	3	1300,111,146,	0,3253,4607,	Grin1	MmuEX0021891	chr2:25149958-25150068	111	chr2:25151312,25149958-25150068,25147645+25147648+25148004	S	0	N,N,N,Bn,S@0,0	0	N,N,N,Bn,S@0,0	0	N,N,N,Bn,S@0,0	0	N,N,N,Bn,S@0,0	0	N,N,N,Bn,S@0,0	0	N,N,N,Bn,S@0,0	0	0	0	0	NO	NO	YES
Grin1	chr2:25166863-25166925	-	chr2	25165894	25169124	Grin1	-1	-	25165894	25169124	0,0,255	3	101,63,177	0,968,3053	Grin1	MmuEX0021893	chr2:25166863-25166925	63	chr2:25168948,25166863-25166925,25165995	S	0	N,N,N,Bn,S@0,0	0	N,N,N,Bn,S@0,0	0	N,N,N,Bn,S@0,0	0	N,N,N,Bn,S@0,0	0	N,N,N,Bn,S@0,0	0	N,N,N,Bn,S@0,0	0	0	0	0	NO	NO	NO
Lrp1b	chr2:40453933-40454031	-	chr2	40452292	40455918	Lrp1b	1	-	40452292	40455918	255,0,0	3	302,99,145	0,1640,3481	Lrp1b	MmuEX0026870	chr2:40453933-40454031	99	chr2:40455774,40453933-40454031,40452594	S	0	N,N,N,Bn,S@0,0	0	N,N,N,Bn,S@0,0	0	N,N,N,Bn,S@0,0	0	N,N,N,Bn,S@0,0	0	N,N,N,Bn,S@0,0	0	N,N,N,Bn,S@0,0	0	0	0	0	NO	NO	YES
Slc4a10	chr2:62082409-62082498	+	chr2	62081418	62088593	Slc4a10	1	+	62081418	62088593	255,0,0	3	92,90,158	0,990,7017	Slc4a10	MmuEX0043380	chr2:62082409-62082498	90	chr2:62081510,62082409-62082498,62088436	S	0	N,N,N,Bn,S@0,0	0	N,N,N,Bn,S@0,0	0	N,N,N,Bn,S@0,0	0	N,N,N,Bn,S@0,0	0	N,N,N,Bn,S@0,0	0	N,N,N,Bn,S@0,0	0	0	0	0	NO	NO	YES
Ttn	chr2:76745365-76748010	-	chr2	76744310	76759664	Ttn	1	-	76744310	76759664	255,0,0	3	279,2646,57	0,1054,15297	Ttn	MmuEX0049715	chr2:76745365-76748010	2646	chr2:76759608,76745365-76748010,76744589	S	0	N,N,N,Bn,S@0,0	0	N,N,N,Bn,S@0,0	0	N,N,N,Bn,S@0,0	0	N,N,N,Bn,S@0,0	0	N,N,N,Bn,S@0,0	0	N,N,N,Bn,S@0,0	0	0	0	0	NO	NO	YES
Ntng1	chr3:109635386-109635553	-	chr3	109585599	109654709	Ntng1	1	-	109585599	109654709	255,0,0	3	230,168,27	0,49786,69083	Ntng1	MmuEX0032533	chr3:109635386-109635553	168	chr3:109654683,109635386-109635553,109585829	C3	0	N,N,N,Bn,S@0,0	0	N,N,N,Bn,S@0,0	0	N,N,N,Bn,S@0,0	0	N,N,N,Bn,S@0,0	0	N,N,N,Bn,S@0,0	0	N,N,N,Bn,S@0,0	0	0	0	0	NO	NO	YES
Col25a1	chr3:130278293-130278328	+	chr3	130273226	130280273	Col25a1	-1	+	130273226	130280273	0,0,255	3	27,36,54	0,5066,6993	Col25a1	MmuEX0012252	chr3:130278293-130278328	36	chr3:130273253,130278293-130278328,130280220	C1	0	N,N,N,Bn,S@0,0	0	N,N,N,Bn,S@0,0	0	N,N,N,Bn,S@0,0	0	N,N,N,Bn,S@0,0	0	N,N,N,Bn,S@0,0	0	N,N,N,Bn,S@0,0	0	0	0	0	NO	NO	NO
Unc5c	chr3:141449821-141449877	+	chr3	141433981	141452026	Unc5c	-1	+	141433981	141452026	0,0,255	3	165,57,192	0,15839,17853	Unc5c	MmuEX0050636	chr3:141449821-141449877	57	chr3:141434146,141449821-141449877,141451835	S	0	N,N,N,Bn,S@0,0	0	N,N,N,Bn,S@0,0	0	N,N,N,Bn,S@0,0	0	N,N,N,Bn,S@0,0	0	N,N,N,Bn,S@0,0	0	N,N,N,Bn,S@0,0	0	0	0	0	NO	NO	NO
Plch1	chr3:63503702-63503724	-	chr3	63500584	63506060	Plch1	1	-	63500584	63506060	255,0,0	3	2815,23,355	0,3117,5121	Plch1	MmuEX0035624	chr3:63503702-63503724	23	chr3:63505706,63503702-63503724+63503729,63503399+63503402	S	0	N,N,N,Bn,S@0,0	0	N,N,N,Bn,S@0,0	0	N,N,N,Bn,S@0,0	0	N,N,N,Bn,S@0.00,2.00	0	N,N,N,Bn,S@0,0	0	N,N,N,Bn,S@0.00,2.00	0	0	0	0	NO	NO	YES
Plch1	chr3:63506486-63506545	-	chr3	63505705	63508135	Plch1	1	-	63505705	63508135	255,0,0	3	355,60,80	0,780,2350	Plch1	MmuEX0035625	chr3:63506486-63506545	60	chr3:63508056,63506486-63506545,63506060	S	0	N,N,N,Bn,S@0,0	0	N,N,N,Bn,S@0,0	0	N,N,N,Bn,S@0,0	0	N,N,N,Bn,S@0,0	0	N,N,N,Bn,S@0,0	0	N,N,N,Bn,S@0,0	0	0	0	0	NO	NO	YES
Ptprf	chr4:117924681-117924698	-	chr4	117921503	117930282	Ptprf	1	-	117921503	117930282	255,0,0	3	111,18,189	0,3177,8590	Ptprf	MmuEX0037912	chr4:117924681-117924698	18	chr4:117930094,117924681-117924698,117921614	S	0	N,N,N,Bn,S@0,0	0	N,N,N,Bn,S@0,0	0	N,N,N,Bn,S@0,0	0	VLOW,VLOW,VLOW,Bn,S@0.00,12.00	0	N,N,N,Bn,S@0.00,4.00	0	N,N,N,Bn,S@0.00,8.00	0	0	0	0	NO	NO	YES
Camta1	chr4:150450686-150450706	-	chr4	150449200	150452044	Camta1	1	-	150449200	150452044	255,0,0	3	194,21,72	0,1485,2772	Camta1	MmuEX0009019	chr4:150450686-150450706	21	chr4:150451973,150450686-150450706,150449394	S	0	N,N,N,Bn,S@0,0	0	N,N,N,Bn,S@0,0	0	N,N,N,Bn,S@0,0	0	N,N,N,Bn,S@0,0	0	N,N,N,Bn,S@0,0	0	N,N,N,Bn,S@0,0	0	0	0	0	NO	NO	YES
Auts2	chr5:131946284-131946328	-	chr5	131941901	131948349	Auts2	1	-	131941901	131948349	255,0,0	3	96,45,221	0,4382,6227	Auts2	MmuEX0007135	chr5:131946284-131946328	45	chr5:131948108+131948129,131946284-131946328,131941997	S	0	N,N,N,Bn,S@0,0	0	N,N,N,Bn,S@0,0	0	N,N,N,Bn,S@0,0	0	N,N,N,Bn,S@0,0	0	N,N,N,Bn,S@0,0	0	N,N,N,Bn,S@0,0	0	0	0	0	NO	NO	YES
Magi2	chr5:20049403-20049444	+	chr5	20040154	20056116	Magi2	1	+	20040154	20056116	255,0,0	3	190,42,92	0,9248,15870	Magi2	MmuEX0027560	chr5:20049403-20049444	42	chr5:20040344,20049403-20049444,20056025	S	0	N,N,N,Bn,S@0,0	0	N,N,N,Bn,S@0,0	0	N,N,N,Bn,S@0,0	0	N,N,N,Bn,S@0,0	0	N,N,N,Bn,S@0,0	0	N,N,N,Bn,S@0,0	0	0	0	0	NO	NO	YES
Ablim2	chr5:36182439-36182471	+	chr5	36179596	36184050	Ablim2	1	+	36179596	36184050	255,0,0	3	150,33,121	0,2842,4333	Ablim2	MmuEX0003308	chr5:36182439-36182471	33	chr5:36179746,36182439-36182471,36183930	S	0	OK,OK,OK,Bn,S@0.00,24.00	0	LOW,LOW,LOW,Bn,S@0.00,15.00	0	N,N,N,Bn,S@0.00,9.00	0	VLOW,VLOW,VLOW,Bn,S@0.00,13.00	0	N,N,N,Bn,S@0.00,4.00	0	N,N,N,Bn,S@0.00,9.00	0	0	0	0	NO	NO	YES
Adam22	chr5:8090142-8090252	-	chr5	8082145	8092406	Adam22	-1	-	8082145	8092406	0,0,255	3	124,111,67	0,7996,10194	Adam22	MmuEX0003752	chr5:8090142-8090252	111	chr5:8092340,8090142-8090252,8082269	C3	0	N,N,N,Bn,S@0,0	0	N,N,N,Bn,S@0,0	0	N,N,N,Bn,S@0,0	0	N,N,N,Bn,S@0,0	0	N,N,N,Bn,S@0,0	0	N,N,N,Bn,S@0,0	0	0	0	0	NO	NO	NO
Adam22	chr5:8095073-8095180	-	chr5	8092730	8107019	Adam22	1	-	8092730	8107019	255,0,0	3	101,108,18	0,2342,14271	Adam22	MmuEX0003756	chr5:8095073-8095180	108	chr5:8107002,8094986+8095073-8095180+8095187,8092831	C1	0	N,N,N,Bn,C3@0,0	0	N,N,N,Bn,C3@0,0	0	N,N,N,Bn,S@0,0	0	N,N,N,Bn,S@0,0	0	N,N,N,Bn,S@0,0	0	N,N,N,Bn,S@0,0	0	0	0	0	NO	NO	YES
Lphn3	chr5:82187011-82187037	+	chr5	82170079	82189820	Lphn3	1	+	82170079	82189820	255,0,0	3	92,27,169	0,16931,19572	Lphn3	MmuEX0026724	chr5:82187011-82187037	27	chr5:82170171,82187011-82187037,82189652	S	0	N,N,N,Bn,S@0,0	0	N,N,N,Bn,S@0,0	0	N,N,N,Bn,S@0,0	0	VLOW,VLOW,VLOW,Bn,S@0.00,13.00	0	N,N,N,Bn,S@0.00,5.00	0	N,N,N,Bn,S@0.00,8.00	0	0	0	0	NO	NO	YES
Epha5	chr5:84546586-84546651	-	chr5	84537013	84571408	Epha5	1	-	84537013	84571408	255,0,0	3	68,66,106	0,9572,34289	Epha5	MmuEX0017080	chr5:84546586-84546651	66	chr5:84571303,84546586-84546651,84537081	S	0	N,N,N,Bn,S@0,0	0	N,N,N,Bn,S@0,0	0	N,N,N,Bn,S@0,0	0	N,N,N,Bn,S@0,0	0	N,N,N,Bn,S@0,0	0	N,N,N,Bn,S@0,0	0	0	0	0	NO	NO	YES
Chl1	chr6:103616914-103616961	+	chr6	103615804	103618842	Chl1	-1	+	103615804	103618842	0,0,255	3	171,48,121	0,1109,2917	Chl1	MmuEX0011306	chr6:103616914-103616961	48	chr6:103615975,103616914-103616961,103618722	S	0	N,N,N,Bn,S@0,0	0	N,N,N,Bn,S@0,0	0	N,N,N,Bn,S@0,0	0	N,N,N,Bn,S@0,0	0	N,N,N,Bn,S@0,0	0	N,N,N,Bn,S@0,0	0	0	0	0	NO	NO	NO
Chl1	chr6:103664439-103664600	+	chr6	103661060	103665393	Chl1	1	+	103661060	103665393	255,0,0	3	180162132	0,3378,4201	Chl1	MmuEX0011307	chr6:103664439-103664600	162	chr6:103661240,103664439-103664600,103665262	S	0	N,N,N,Bn,S@0,0	0	N,N,N,Bn,S@0,0	0	N,N,N,Bn,S@0,0	0	N,N,N,Bn,S@0,0	0	N,N,N,Bn,S@0,0	0	N,N,N,Bn,S@0,0	0	0	0	0	NO	NO	YES
Ptprz1	chr6:22974714-22974734	+	chr6	22972198	22975041	Ptprz1	-1	+	22972198	22975041	0,0,255	3	86,21,97	0,2515,2746	Ptprz1	MmuEX0038009	chr6:22974714-22974734	21	chr6:22972284,22974714-22974734,22974945	S	0	N,N,N,Bn,S@0,0	0	N,N,N,Bn,S@0,0	0	N,N,N,Bn,S@0,0	0	N,N,N,Bn,S@0,0	0	N,N,N,Bn,S@0,0	0	N,N,N,Bn,S@0,0	0	0	0	0	NO	NO	NO
Ctnna2	chr6:76852281-76852424	-	chr6	76831630	76865862	Ctnna2	-1	-	76831630	76865862	0,0,255	3	1201144135	0,20650,34097	Ctnna2	MmuEX0013057	chr6:76852281-76852424	144	chr6:76865728,76852281-76852424,76832831	S	0	N,N,N,Bn,S@0,0	0	N,N,N,Bn,S@0,0	0	N,N,N,Bn,S@0,0	0	N,N,N,Bn,S@0,0	0	N,N,N,Bn,S@0,0	0	N,N,N,Bn,S@0,0	0	0	0	0	NO	NO	NO
Odz4	chr7:103953615-103953641	+	chr7	103945805	103960489	Odz4	1	+	103945805	103960489	255,0,0	3	210,27,147	0,7809,14537	Odz4	MmuEX0033016	chr7:103953615-103953641	27	chr7:103946015,103953615-103953641,103960343	S	0	N,N,N,Bn,S@0.00,2.00	0	N,N,N,Bn,S@0,0	0	N,N,N,Bn,S@0.00,2.00	0	LOW,LOW,LOW,Bn,S@0.00,15.00	0	N,N,N,Bn,S@0.00,8.00	0	N,N,N,Bn,S@0.00,7.00	0	0	0	0	NO	NO	YES
Brsk2	chr7:149186747-149186794	+	chr7	149184537	149188051	Brsk2	-1	+	149184537	149188051	0,0,255	3	90,48,84	0,2209,3430	Brsk2	MmuEX0008304	chr7:149186747-149186794	48	chr7:149184627,149186747-149186794,149187920+149187968+149188380	C2	0	N,N,N,Bn,S@0,0	0	N,N,N,Bn,S@0,0	0	N,N,N,Bn,S@0,0	0	N,N,N,Bn,S@0,0	0	N,N,N,Bn,S@0,0	0	N,N,N,Bn,S@0,0	0	0	0	0	NO	NO	NO
Nav2	chr7:56668196-56668264	+	chr7	56664002	56675710	Nav2	-1	+	56664002	56675710	0,0,255	3	274,69,167	0,4193,11541	Nav2	MmuEX0030955	chr7:56668196-56668264	69	chr7:56664276,56668196-56668264,56675544	S	0	OK,OK,OK,Bn,S@0.00,26.00	0	LOW,LOW,LOW,Bn,S@0.00,17.00	0	N,N,N,Bn,S@0.00,9.00	0	OK,OK,OK,Bn,S@0.00,31.00	0	VLOW,VLOW,VLOW,Bn,S@0.00,10.00	0	OK,OK,OK,Bn,S@0.00,21.00	0	0	0	0	NO	NO	NO
Mcf2l	chr8:13013915-13014007	+	chr8	13013534	13014893	Mcf2l	1	+	13013534	13014893	255,0,0	3	116,93,75	0,380,1284	Mcf2l	MmuEX0028210	chr8:13013915-13013998	84	chr8:13013650,13013737+13013915-13013998+13014007,13017347	C3	0	VLOW,VLOW,VLOW,Bn,S@0.00,10.00	0	N,N,N,Bn,S@0.00,2.00	0	N,N,N,Bn,S@0.00,8.00	0	VLOW,VLOW,VLOW,Bn,S@0.00,14.00	0	N,N,N,Bn,S@0.00,8.00	0	N,N,N,Bn,S@0.00,6.00	0	0	0	0	NO	NO	YES
Fat1	chr8:46133004-46133063	+	chr8	46130384	46135231	Fat1	1	+	46130384	46135231	255,0,0	3	138,60,36	0,2619,4811	Fat1	MmuEX0018677	chr8:46133004-46133063	60	chr8:46130522,46133004-46133063,46136135	C2	0	OK,OK,LOW,Bn,C2@0.00,29.00	0	N,N,N,Bn,C2@0.00,7.00	0	OK,OK,VLOW,Bn,C2@0.00,22.00	0	SOK,SOK,SOK,Bn,C3@0.00,218.00	0	OK,SOK,OK,Bn,C3@0.00,93.00	0	SOK,SOK,OK,Bn,C2@0.00,125.00	0	0	0	0	NO	NO	YES
Arpp21	chr9:112049927-112049986	-	chr9	112045812	112051876	Arpp21	-1	-	112045812	112051876	0,0,255	3	230,60,38	0,4114,6026	Arpp21	MmuEX0006249	chr9:112049927-112049986	60	chr9:112051839,112049927-112049986,112046042	S	0	N,N,N,Bn,S@0,0	0	N,N,N,Bn,S@0,0	0	N,N,N,Bn,S@0,0	0	N,N,N,Bn,S@0,0	0	N,N,N,Bn,S@0,0	0	N,N,N,Bn,S@0,0	0	0	0	0	NO	NO	NO
Gria4	chr9:4440866-4440904	-	chr9	4432772	4456252	Gria4	1	-	4432772	4456252	255,0,0	3	115,39,248	0,8093,23232	Gria4	MmuEX0021844	chr9:4440866-4440904	39	chr9:4456005,4440866-4440904,4432887	C3	0	N,N,N,Bn,C3@0.00,2.00	0	N,N,N,Bn,C3@0.00,2.00	NA	N,N,N,Bn,S@0,0	0	N,N,N,Bn,C3@0,0	NA	N,N,N,Bn,S@0,0	0	N,N,N,Bn,C3@0,0	0	0	0	0	NO	NO	YES
Cnksr2	chrX:154357678-154357824	-	chrX	154348048	154372640	Cnksr2	1	-	154348048	154372640	255,0,0	3	134,147,69	0,9629,24523	Cnksr2	MmuEX0011878	chrX:154357678-154357824	147	chrX:154372572,154357678-154357824,154348182	S	0	N,N,N,Bn,S@0,0	0	N,N,N,Bn,S@0,0	0	N,N,N,Bn,S@0,0	0	N,N,N,Bn,S@0,0	0	N,N,N,Bn,S@0,0	0	N,N,N,Bn,S@0,0	0	0	0	0	NO	NO	YES
Mtap7d2	chrX:155898199-155898297	+	chrX	155897309	155900156	Mtap7d2	1	+	155897309	155900156	255,0,0	3	106,99,111	0,889,2736	Mtap7d2	MmuEX0029934	chrX:155898199-155898297	99	chrX:155897415,155898199-155898297,155900046	C1	0	N,N,N,Bn,S@0,0	0	N,N,N,Bn,S@0,0	0	N,N,N,Bn,S@0,0	0	N,N,N,Bn,S@0,0	0	N,N,N,Bn,S@0,0	0	N,N,N,Bn,S@0,0	0	0	0	0	NO	NO	YES
Glra2	chrX:161727531-161727598	-	chrX	161719754	161762566	Glra2	1	-	161719754	161762566	255,0,0	3	224,68,134,	0,7776,42678,	Glra2	MmuEX0020560	chrX:161727531-161727598	68	chrX:161762433,161727531-161727598,161719978	S	0	N,N,N,Bn,S@0,0	0	N,N,N,Bn,S@0,0	0	N,N,N,Bn,S@0,0	0	N,N,N,Bn,S@0,0	0	N,N,N,Bn,S@0,0	0	N,N,N,Bn,S@0,0	0	0	0	0	NO	NO	YES
Arhgef6	chrX:54494983-54495003	-	chrX	54493770	54496692	Arhgef6	-1	-	54493770	54496692	0,0,255	3	94,21,126	0,1212,2796	Arhgef6	MmuEX0006047	chrX:54494983-54495003	21	chrX:54497782,54494983-54495003,54493864	C2	0	N,N,N,Bn,S@0,0	0	N,N,N,Bn,S@0,0	0	N,N,N,Bn,S@0,0	0	N,N,N,Bn,S@0,0	0	N,N,N,Bn,S@0,0	0	N,N,N,Bn,S@0,0	0	0	0	0	NO	NO	NO
Grip1	chr10:119422530-119422685	+	chr10	119415493	119423540	Grip1	-1	+	119415493	119423540	0,0,255	3	170156153	0,7036,7894	Grip1	MmuEX0021913	chr10:119422530-119422685	156	chr10:119415663,119422530-119422685,119423388	S	100	N,N,N,Bn,S@0,0	0	N,N,N,Bn,S@0,0	100	N,N,N,Bn,S@0,0	100	N,N,N,Bn,S@2.00,0.00	100	N,N,N,Bn,S@2.00,0.00	0	N,N,N,Bn,S@0,0	50	50	0	-100	NO	NO	NO
Aof2	chr4:136122145-136122245	-	chr4	136116932	136124582	Aof2	1	-	136116932	136124582	255,0,0	3	143,101,95	0,5212,7555	NO MATCH	n/a	n/a	n/a	n/a	n/a	n/a	n/a	n/a	n/a	n/a	n/a	n/a	n/a	n/a	n/a	n/a	n/a	n/a	n/a	n/a	n/a	n/a	n/a	n/a
Atp2b1	chr10:98481912-98482065	+	chr10	98481348	98485478	Atp2b1	1	+	98481348	98485478	255,0,0	3	183,154,37	0,563,4093	NO MATCH	n/a	n/a	n/a	n/a	n/a	n/a	n/a	n/a	n/a	n/a	n/a	n/a	n/a	n/a	n/a	n/a	n/a	n/a	n/a	n/a	n/a	n/a	n/a	n/a
Centb2	chr16:31107614-31107718	-	chr16	31107135	31108273	Centb2	1	-	31107135	31108273	255,0,0	3	93105161	0,478,977	NO MATCH	n/a	n/a	n/a	n/a	n/a	n/a	n/a	n/a	n/a	n/a	n/a	n/a	n/a	n/a	n/a	n/a	n/a	n/a	n/a	n/a	n/a	n/a	n/a	n/a
Slc8a1	chr17:81841543-81841563	-	chr17	81841112	81844933	Slc8a1	-1	-	81841112	81844933	0,0,255	3	18,21,107	0,430,3714	NO MATCH	n/a	n/a	n/a	n/a	n/a	n/a	n/a	n/a	n/a	n/a	n/a	n/a	n/a	n/a	n/a	n/a	n/a	n/a	n/a	n/a	n/a	n/a	n/a	n/a
Ociad1	chr5:73697817-73698037	+	chr5	73695787	73705179	Ociad1	1	+	73695787	73705179	255,0,0	3	136221498	0,2029,8894	NO MATCH	n/a	n/a	n/a	n/a	n/a	n/a	n/a	n/a	n/a	n/a	n/a	n/a	n/a	n/a	n/a	n/a	n/a	n/a	n/a	n/a	n/a	n/a	n/a	n/a
Cyb5r4	chr9:86951977-86952129	+	chr9	86950599	86953910	Cyb5r4	1	+	86950599	86953910	255,0,0	3	141153151	0,1377,3160	NO MATCH	n/a	n/a	n/a	n/a	n/a	n/a	n/a	n/a	n/a	n/a	n/a	n/a	n/a	n/a	n/a	n/a	n/a	n/a	n/a	n/a	n/a	n/a	n/a	n/a

## Sheet: Sheet1
Gene	Coord	Strand	Chr	Start	Stop	Gene	Up/Down	Strand	Start	End	itemRgb	Bed attribute 1	Bed attribute 2	Bed attribute 3	GENE	EVENT	COORD	LENGTH	FullCO	COMPLEX	Endoth_Nova2_Cont	Endoth_Nova2_Cont-Q	Endoth_Nova2_Cont1b	Endoth_Nova2_Cont1b-Q	Endoth_Nova2_Cont2b	Endoth_Nova2_Cont2b-Q	Endoth_Nova2_KD	Endoth_Nova2_KD-Q	Endoth_Nova2_KD1	Endoth_Nova2_KD1-Q	Endoth_Nova2_KD2	Endoth_Nova2_KD2-Q	Average_control	Average_KD	Difference_between_means	Difference_between ranges	Enough coverage to compute stat	Significant to dPSI 10, range 5%	Same direction as Zhang
Lrch3	chr16:32995892-32995999	+	chr16	32995033	32997574	Lrch3	-1	+	32995033	32997574	0,0,255	3	49108107	0,858,2434	Lrch3	MmuEX0026798	chr16:32995892-32995999	108	chr16:32995082+32995097,32995892-32995999,32997468	S	43.89	SOK,SOK,SOK,OK,S@139.57,178.43	47.68	SOK,SOK,SOK,OK,S@83.44,91.56	39.51	SOK,SOK,SOK,OK,S@56.50,86.50	92.77	SOK,SOK,SOK,OK,S@296.86,23.14	91.84	SOK,SOK,SOK,OK,S@129.49,11.51	93.51	SOK,SOK,SOK,OK,S@167.38,11.62	43.595	92.675	49.08	44.16	YES	YES	YES
Ppfibp1	chr6:146948184-146948216	+	chr6	146946688	146949524	Ppfibp1	1	+	146946688	146949524	255,0,0	3	115,33,62	0,1495,2774	Ppfibp1	MmuEX0036531	chr6:146948184-146948216	33	chr6:146946803,146948184-146948216,146949463	S	76.46	SOK,SOK,SOK,OK,S@792.89,244.11	79.15	SOK,SOK,SOK,OK,S@467.78,123.22	72.97	SOK,SOK,SOK,OK,S@325.45,120.55	37.11	SOK,SOK,SOK,OK,S@514.72,872.28	35.92	SOK,SOK,SOK,OK,S@228.45,407.55	38.13	SOK,SOK,SOK,OK,S@286.36,464.64	76.06	37.025	39.035	34.84	YES	YES	YES
Cd97	chr8:86255802-86255936	-	chr8	86254009	86257465	Cd97	1	-	86254009	86257465	255,0,0	3	147135153	0,1792,3303	Cd97	MmuEX0010283	chr8:86255802-86255936	135	chr8:86257313,86255802-86255936,86253424	C3	75.38	SOK,SOK,SOK,B2,C2@263.08,85.92	73.57	SOK,SOK,VLOW,B2,C2@144.93,52.07	77.78	SOK,SOK,N,B2,C2@118.23,33.77	38.78	SOK,SOK,SOK,B2,C3@118.67,187.33	40.4	SOK,SOK,LOW,B2,C3@56.16,82.84	37.45	SOK,SOK,OK,B2,C3@62.54,104.46	75.675	38.925	36.75	33.17	YES	YES	YES
Epb4.1l2	chr10:25221384-25221437	+	chr10	25215250	25222193	Epb4.1l2	1	+	25215250	25222193	255,0,0	3	147,54,564	0,6133,6379	Epb4.1l2	MmuEX0016999	chr10:25221384-25221437	54	chr10:25208899,25221384-25221437,25221630	C2	51.14	SOK,SOK,SOK,B2,C2@186.66,178.34	48.1	SOK,SOK,SOK,B2,C2@102.93,111.07	55.67	SOK,SOK,VLOW,B2,C3@84.06,66.94	16.07	SOK,SOK,SOK,B2,C2@112.01,584.99	15.67	SOK,SOK,SOK,B2,C2@48.58,261.42	16.39	SOK,SOK,SOK,B2,C2@63.43,323.57	51.885	16.03	35.855	31.71	YES	YES	YES
Spna2	chr2:29869678-29869692	+	chr2	29869195	29871240	Spna2	1	+	29869195	29871240	255,0,0	3	163,15,132	0,482,1913	Spna2	MmuEX0044723	chr2:29869678-29869692	15	chr2:29869358,29869678-29869692,29871109	MIC	68.96	SOK,SOK,SOK,na,na@923.37,415.63	69.26	SOK,SOK,SOK,na,na@540.23,239.77	68.54	SOK,SOK,SOK,na,na@383.14,175.86	34.52	SOK,SOK,SOK,na,na@560.60,1063.40	32.39	SOK,SOK,SOK,na,na@242.60,506.40	36.31	SOK,SOK,SOK,na,na@317.71,557.29	68.9	34.35	34.55	32.23	YES	YES	YES
Mical3	chr6:120903652-120903702	-	chr6	120902392	120907811	Mical3	-1	-	120902392	120907811	0,0,255	3	111,51,95	0,1259,5324	Mical3	MmuEX0028987	chr6:120903652-120903702	51	chr6:120907717,120903652-120903702,120902503	S	29.73	OK,OK,OK,OK,S@21.41,50.59	38.78	LOW,LOW,LOW,OK,S@13.19,20.81	22.58	OK,OK,OK,OK,S@8.58,29.42	60.29	SOK,SOK,SOK,OK,S@65.72,43.28	61.4	LOW,LOW,LOW,OK,S@28.24,17.76	59.49	OK,OK,OK,OK,S@37.48,25.52	30.68	60.445	29.765	20.71	YES	YES	YES
Bin1	chr18:32585878-32586006	+	chr18	32584473	32591747	Bin1	1	+	32584473	32591747	255,0,0	3	148129111	0,1404,7163	Bin1	MmuEX0007975	chr18:32585878-32586006	129	chr18:32584621,32585878-32586006,32591637	C2	72.51	SOK,SOK,SOK,B1,C2@614.16,232.84	77.49	SOK,SOK,SOK,B1,C2@372.73,108.27	66.36	SOK,SOK,SOK,B1,C2@242.88,123.12	42.9	SOK,SOK,SOK,B1,C2@675.25,898.75	46.95	SOK,SOK,SOK,B1,C2@339.45,383.55	39.62	SOK,SOK,SOK,B1,C2@337.17,513.83	71.925	43.285	28.64	19.41	YES	YES	YES
Magi1	chr6:93654271-93654354	-	chr6	93651283	93658214	Magi1	1	-	93651283	93658214	255,0,0	3	92,84,217	0,2987,6714	Magi1	MmuEX0027548	chr6:93654271-93654354	84	chr6:93657998,93654271-93654354,93651369+93651375	S	67.84	SOK,SOK,SOK,OK,S@113.29,53.71	69.49	SOK,SOK,SOK,OK,S@69.49,30.51	65.43	OK,OK,OK,OK,S@43.84,23.16	41.67	SOK,SOK,SOK,OK,S@56.67,79.33	42.86	OK,OK,OK,OK,S@23.57,31.43	40.87	OK,OK,OK,OK,S@33.10,47.90	67.46	41.865	25.595	22.57	YES	YES	YES
D030011O10Rik	chr6:149033393-149033458	-	chr6	149029327	149050202	D030011O10Rik	-1	-	149029327	149050202	0,0,255	3	110,66,498	0,4065,20377	Dennd5b	MmuEX0014303	chr6:149033393-149033458	66	chr6:149049705,149033393-149033458,149029437	S	25	OK,OK,OK,B1,S@13.75,41.25	27.59	OK,OK,OK,OK,S@10.21,26.79	20	VLOW,VLOW,VLOW,B1,S@3.60,14.40	46.84	OK,OK,OK,OK,S@27.17,30.83	48.39	VLOW,VLOW,VLOW,OK,S@11.13,11.87	45.83	VLOW,VLOW,VLOW,OK,S@16.04,18.96	23.795	47.11	23.315	18.24	YES	YES	YES
Evl	chr12:109921558-109921620	+	chr12	109921404	109924326	Evl	-1	+	109921404	109924326	0,0,255	3	67,63,67	0,153,2855	Evl	MmuEX0017508	chr12:109921558-109921620	63	chr12:109921471,109921558-109921620,109924260	S	51.52	SOK,SOK,SOK,OK,S@563.63,530.37	51.09	SOK,SOK,SOK,OK,S@291.21,278.79	51.99	SOK,SOK,SOK,OK,S@272.43,251.57	70.17	SOK,SOK,SOK,OK,S@817.48,347.52	69.16	SOK,SOK,SOK,OK,S@372.08,165.92	71.04	SOK,SOK,SOK,OK,S@445.42,181.58	51.54	70.1	18.56	17.17	YES	YES	YES
Dock6	chr9:21630227-21630319	-	chr9	21629878	21634022	Dock6	-1	-	21629878	21634022	0,0,255	3	96,93,105	0,348,4039	Dock6	MmuEX0015442	chr9:21630227-21630319	93	chr9:21634658,21630227-21630319,21629974	C2	6.92	SOK,SOK,LOW,OK,C3@25.67,345.33	5.44	SOK,SOK,N,OK,C3@12.13,210.87	9.23	SOK,SOK,VLOW,OK,C3@13.66,134.34	26.05	SOK,SOK,OK,OK,C3@58.61,166.39	23.46	SOK,SOK,LOW,OK,C3@23.46,76.54	28.21	SOK,SOK,OK,OK,C3@35.26,89.74	7.335	25.835	18.5	14.23	YES	YES	YES
Npr2	chr4:43656207-43656281	+	chr4	43655925	43656555	Npr2	-1	+	43655925	43656555	0,0,255	3	121,75,78	0,281,552	Npr2	MmuEX0032213	chr4:43656207-43656281	75	chr4:43656046,43656190+43656207-43656281,43656478	S	81.22	SOK,SOK,SOK,OK,S@156.75,36.25	84.85	SOK,SOK,SOK,OK,S@103.52,18.48	75.31	OK,OK,OK,OK,S@53.47,17.53	98.11	SOK,SOK,SOK,OK,S@103.02,1.98	100	OK,OK,OK,OK,S@36.00,0.00	97.14	OK,OK,OK,OK,S@67.03,1.97	80.08	98.57	18.49	12.29	YES	YES	YES
Cask	chrX:13128073-13128108	-	chrX	13126290	13129567	Cask	1	-	13126290	13129567	255,0,0	3	197,36,69	0,1782,3208	Cask	MmuEX0009247	chrX:13128073-13128108	36	chrX:13129499,13128073-13128108,13126487	C1	85.15	OK,OK,LOW,B1,C2@71.53,12.47	79.93	LOW,OK,VLOW,B1,C2@30.37,7.63	89.64	OK,OK,VLOW,B1,C2@41.23,4.77	67.05	SOK,SOK,SOK,B1,C2@126.05,61.95	58.34	OK,OK,OK,B1,C2@48.42,34.58	74.47	SOK,SOK,OK,B1,C2@78.19,26.81	84.785	66.405	18.38	5.46	YES	YES	YES
Erbb2ip	chr13:104617987-104618103	-	chr13	104614799	104625108	Erbb2ip	-1	-	104614799	104625108	0,0,255	3	2071171531	0,3187,8778	Erbb2ip	MmuEX0017201	chr13:104617987-104618103	117	chr13:104623578,104617987-104618103+104618296,104613486	C3	50.47	SOK,SOK,SOK,B2,C2@360.36,353.64	44.73	SOK,SOK,SOK,B2,C2@162.82,201.18	56.95	SOK,SOK,SOK,B2,C2@199.32,150.68	66.24	SOK,SOK,SOK,B2,C2@518.66,264.34	67.21	SOK,SOK,SOK,B2,C2@239.94,117.06	65.44	SOK,SOK,SOK,B2,C2@278.77,147.23	50.84	66.325	15.485	8.49	YES	YES	YES
Rims2	chr15:39366384-39366563	+	chr15	39342809	39367527	Rims2	1	+	39342809	39367527	255,0,0	3	111180110	0,23574,24608	Rims2	MmuEX0039873	chr15:39366384-39366563	180	chr15:39342920,39366384-39366563,39367418	C2	37.21	OK,OK,OK,OK,S@21.95,37.05	33.33	VLOW,VLOW,VLOW,OK,S@9.33,18.67	40.91	VLOW,VLOW,VLOW,OK,S@12.68,18.32	52.54	OK,OK,OK,OK,S@47.29,42.71	49.09	VLOW,VLOW,VLOW,OK,S@20.13,20.87	55.56	LOW,LOW,LOW,OK,S@27.22,21.78	37.12	52.325	15.205	8.18	YES	YES	NO
Sorbs1	chr19:40374733-40374792	-	chr19	40373952	40386353	Sorbs1	-1	-	40373952	40386353	0,0,255	3	59,60,195	0,780,12206	Sorbs1	MmuEX0044358	chr19:40374733-40374792	60	chr19:40386159,40374733-40374792,40374011	S	42.39	SOK,SOK,SOK,OK,S@189.06,256.94	43.04	SOK,SOK,SOK,OK,S@105.02,138.98	41.62	SOK,SOK,SOK,OK,S@84.07,117.93	56.59	SOK,SOK,SOK,OK,S@80.92,62.08	63.75	OK,OK,OK,OK,S@42.71,24.29	50.75	OK,OK,OK,OK,S@38.57,37.43	42.33	57.25	14.92	7.71	YES	YES	YES
Spag9	chr11:93974577-93974615	+	chr11	93973346	93975663	Spag9	1	+	93973346	93975663	255,0,0	3	114,39,177	0,1230,2140	Spag9	MmuEX0044511	chr11:93974577-93974615	39	chr11:93973460,93974577-93974615,93975487	S	83.62	SOK,SOK,SOK,OK,S@1062.81,208.19	84.78	SOK,SOK,SOK,OK,S@607.02,108.98	82.13	SOK,SOK,SOK,OK,S@455.82,99.18	68.61	SOK,SOK,SOK,OK,S@846.65,387.35	68.3	SOK,SOK,SOK,OK,S@394.77,183.23	68.87	SOK,SOK,SOK,OK,S@451.79,204.21	83.455	68.585	14.87	13.26	YES	YES	YES
Hisppd1	chr1:99617683-99617856	-	chr1	99616410	99620411	Hisppd1	1	-	99616410	99620411	255,0,0	3	73174165	0,1272,3836	Ppip5k2	MmuEX0036612	chr1:99617683-99617856	174	chr1:99620247,99617683-99617856,99616483	S	46.18	SOK,SOK,SOK,OK,S@84.05,97.95	48.84	OK,OK,OK,OK,S@46.89,49.11	43.33	OK,OK,OK,OK,S@37.26,48.74	32.17	SOK,SOK,SOK,OK,S@97.15,204.85	31.46	SOK,SOK,SOK,OK,S@44.04,95.96	32.79	SOK,SOK,SOK,OK,S@53.12,108.88	46.085	32.125	13.96	10.54	YES	YES	YES
Mctp1	chr13:76871032-76871070	+	chr13	76862928	76896417	Mctp1	1	+	76862928	76896417	255,0,0	3	112,39,171	0,8103,33318	Mctp1	MmuEX0028292	chr13:76871032-76871070	39	chr13:76863040,76871032-76871070,76896247	S	76.84	SOK,SOK,LOW,B2,C1@81.45,24.55	75.96	LOW,OK,VLOW,B2,C1@46.34,14.66	78.04	LOW,OK,VLOW,B1,C2@35.12,9.88	64.44	OK,OK,VLOW,B2,C2@44.46,24.54	64.58	VLOW,VLOW,N,B2,C2@16.79,9.21	64.35	LOW,LOW,N,B2,C2@27.67,15.33	77	64.465	12.535	11.38	YES	YES	YES
Dock6	chr9:21633918-21634022	-	chr9	21630226	21634821	Dock6	1	-	21630226	21634821	255,0,0	3	93105164	0,3691,4431	Dock6	MmuEX0015441	chr9:21633918-21634022	105	chr9:21634658,21633918-21634022,21629974	C2	96.13	SOK,SOK,SOK,OK,C1@731.55,29.45	96.76	SOK,SOK,SOK,OK,C1@411.23,13.77	95.35	SOK,SOK,SOK,OK,S@320.38,15.62	83.63	SOK,SOK,SOK,OK,C1@300.23,58.77	83.15	SOK,SOK,SOK,OK,C1@135.53,27.47	84.04	SOK,SOK,SOK,OK,C1@164.72,31.28	96.055	83.595	12.46	11.31	YES	YES	YES
5730419I09Rik	chr6:142967848-142967949	-	chr6	142966402	142968894	5730419I09Rik	1	-	142966402	142968894	255,0,0	3	191,102,51	0,1445,2441	5730419I09Rik	MmuEX0002013	chr6:142967848-142967949	102	chr6:142968844,142967848-142967949,142966593	C2	80.12	SOK,SOK,SOK,OK,C1@232.35,57.65	80.75	SOK,SOK,SOK,OK,C1@136.47,32.53	79.26	SOK,SOK,SOK,OK,C1@95.90,25.10	92.23	SOK,SOK,SOK,OK,S@182.62,15.38	89.8	OK,OK,OK,OK,C1@83.51,9.49	94.44	SOK,SOK,SOK,OK,S@99.16,5.84	80.005	92.12	12.115	9.05	YES	YES	NO
Sh2b1	chr7:133611464-133611563	-	chr7	133610507	133612155	Sh2b1	-1	-	133610507	133612155	0,0,255	3	780100222	0,956,1426	Sh2b1	MmuEX0042121	chr7:133611464-133611563	100	chr7:133611934+133611987,133611464-133611563,133611287	S	69.71	SOK,SOK,SOK,OK,S@324.15,140.85	66.67	SOK,SOK,SOK,OK,S@163.34,81.66	73.23	SOK,SOK,SOK,OK,S@161.11,58.89	81.68	SOK,SOK,SOK,OK,S@494.16,110.84	83.84	SOK,SOK,SOK,OK,S@228.88,44.12	79.95	SOK,SOK,SOK,OK,S@265.43,66.57	69.95	81.895	11.945	6.72	YES	YES	YES
Map4k4	chr1:40068495-40068686	+	chr1	40067401	40071068	Map4k4	-1	+	40067401	40071068	0,0,255	3	121192118	0,1093,3549	Map4k4	MmuEX0027796	chr1:40068495-40068686	192	chr1:40067522,40068495-40068686,40070951	S	58.94	SOK,SOK,SOK,OK,S@974.28,678.72	58.8	SOK,SOK,SOK,OK,S@546.25,382.75	59.12	SOK,SOK,SOK,OK,S@428.03,295.97	70.88	SOK,SOK,SOK,OK,S@1567.87,644.13	70.59	SOK,SOK,SOK,OK,S@700.25,291.75	71.11	SOK,SOK,SOK,OK,S@867.54,352.46	58.96	70.85	11.89	11.47	YES	YES	YES
Fam126a	chr5:23471952-23472249	-	chr5	23467651	23485465	Fam126a	-1	-	23467651	23485465	0,0,255	3	3525298160	0,4300,17654	Fam126a	MmuEX0017910	chr5:23471952-23472249	298	chr5:23485306,23471952-23472249,23471176	C1	60.67	SOK,SOK,SOK,OK,S@349.46,226.54	64.41	SOK,SOK,SOK,OK,S@207.40,114.60	56.21	SOK,SOK,SOK,OK,S@142.77,111.23	72	SOK,SOK,SOK,OK,S@365.04,141.96	71.03	SOK,SOK,SOK,OK,S@164.79,67.21	72.83	SOK,SOK,SOK,OK,S@200.28,74.72	60.31	71.93	11.62	6.62	YES	YES	YES
Efna5	chr17:62962665-62962745	-	chr17	62954106	62963251	Efna5	-1	-	62954106	62963251	0,0,255	3	2706,81,66	0,8558,9079	Efna5	MmuEX0016366	chr17:62962665-62962745	81	chr17:62963186,62962665-62962745,62956812	S	72.17	OK,OK,OK,OK,S@49.80,19.20	71.94	VLOW,VLOW,VLOW,OK,S@22.30,8.70	72.36	LOW,LOW,LOW,OK,S@27.50,10.50	83.36	OK,OK,OK,OK,S@65.02,12.98	83.6	LOW,LOW,LOW,OK,S@28.42,5.58	83.18	LOW,LOW,LOW,OK,S@36.60,7.40	72.15	83.39	11.24	10.82	YES	YES	YES
Dst	chr1:34353587-34353604	+	chr1	34352306	34356683	Dst	1	+	34352306	34356683	255,0,0	3	75,18,118	0,1280,4259	Dst	MmuEX0015771	chr1:34353587-34353604	18	chr1:34352381,34353587-34353604,34356566	S	92.71	OK,SOK,OK,OK,S@75.10,5.90	96.06	OK,SOK,OK,OK,S@47.07,1.93	87.33	VLOW,OK,VLOW,B1,S@27.95,4.05	80.92	SOK,SOK,SOK,OK,S@186.93,44.07	77.35	SOK,SOK,SOK,OK,S@82.76,24.24	83.9	SOK,SOK,SOK,OK,S@104.04,19.96	91.695	80.625	11.07	3.43	YES	YES	YES
Ddr1	chr17:35823426-35823536	-	chr17	35822250	35824255	Ddr1	1	-	35822250	35824255	255,0,0	3	245111166	0,1175,1839	Ddr1	MmuEX0014034	chr17:35823426-35823536	111	chr17:35824090,35823426-35823536,35822495	S	79.55	OK,OK,OK,OK,S@62.84,16.16	81.4	LOW,LOW,LOW,B1,S@31.75,7.25	77.78	OK,OK,OK,OK,S@31.11,8.89	68.38	SOK,SOK,SOK,OK,S@167.53,77.47	69.23	OK,OK,OK,OK,S@68.54,30.46	67.82	SOK,SOK,SOK,OK,S@99.02,46.98	79.59	68.525	11.065	8.55	YES	YES	YES
Il17rc	chr6:113424547-113424591	+	chr6	113424154	113426532	Il17rc	1	+	113424154	113426532	255,0,0	3	112,45,140	0,392,2238	Il17rc	MmuEX0023942	chr6:113424547-113424591	45	chr6:113424266,113424547-113424591,113426393+113426420	S	80.15	SOK,SOK,SOK,OK,S@196.37,48.63	82.05	SOK,SOK,SOK,B1,S@116.51,25.49	77.59	SOK,SOK,SOK,OK,S@79.92,23.08	68.74	SOK,SOK,SOK,OK,S@307.96,140.04	70.82	SOK,SOK,SOK,OK,S@140.93,58.07	67.11	SOK,SOK,SOK,OK,S@167.10,81.90	79.82	68.965	10.855	6.77	YES	YES	YES
Sorbs2	chr8:46870623-46870679	+	chr8	46860942	46875379	Sorbs2	-1	+	46860942	46875379	0,0,255	3	115,57,50	0,9680,14387	Sorbs2	MmuEX0044384	chr8:46870623-46870679	57	chr8:46861057,46870623-46870679,46875330	C2	15.82	SOK,SOK,SOK,B2,C2@73.56,391.44	13.63	SOK,SOK,SOK,B2,C2@36.94,234.06	19.02	SOK,SOK,SOK,B2,C2@36.90,157.10	26.93	SOK,SOK,SOK,B2,C2@154.85,420.15	27.72	SOK,SOK,SOK,B2,C2@71.52,186.48	26.29	SOK,SOK,SOK,B2,C2@83.34,233.66	16.325	27.005	10.68	7.27	YES	YES	YES
Arhgef12	chr9:42848623-42848679	-	chr9	42835279	42850759	Arhgef12	-1	-	42835279	42850759	0,0,255	3	99,57,86	0,13343,15394	Arhgef12	MmuEX0005976	chr9:42848623-42848679	57	chr9:42850674,42848623-42848679,42835378	S	40.87	SOK,SOK,SOK,OK,S@185.96,269.04	42.25	SOK,SOK,SOK,OK,S@112.38,153.62	38.97	SOK,SOK,SOK,OK,S@73.65,115.35	51.25	SOK,SOK,SOK,OK,S@232.16,220.84	50.18	SOK,SOK,SOK,OK,S@104.37,103.63	52.17	SOK,SOK,SOK,OK,S@127.82,117.18	40.61	51.175	10.565	7.93	YES	YES	YES
Cask	chrX:13129499-13129567	-	chrX	13126290	13132072	Cask	1	-	13126290	13132072	255,0,0	3	197,69,69	0,3208,5713	Cask	MmuEX0009246	chrX:13129499-13129567	69	chrX:13132004,13129499-13129567,13128108	C2	40.52	OK,OK,OK,OK,C1@29.98,44.02	44.3	VLOW,VLOW,VLOW,OK,C1@15.06,18.94	37.53	LOW,OK,LOW,OK,C1@15.01,24.99	54.83	SOK,SOK,SOK,B1,C2@106.92,88.08	63.83	OK,OK,LOW,B1,C2@60.00,34.00	47.55	SOK,SOK,OK,B1,C1@48.03,52.97	40.915	55.69	14.775	3.25	YES	NO	NO
Bptf	chr11:106956316-106956504	-	chr11	106943826	106957239	Bptf	1	-	106943826	106957239	255,0,0	3	188189210	0,12489,13203	Bptf	MmuEX0008153	chr11:106956316-106956504	189	chr11:106957030,106956316-106956504,106944014	C1	69.57	SOK,SOK,SOK,OK,S@162.79,71.21	64.33	SOK,SOK,SOK,OK,S@82.99,46.01	76.47	SOK,SOK,OK,OK,C1@80.29,24.71	57.8	SOK,SOK,SOK,OK,S@149.12,108.88	52.5	SOK,SOK,SOK,OK,S@64.05,57.95	62.87	SOK,SOK,SOK,B1,S@85.50,50.50	70.4	57.685	12.715	1.46	YES	NO	YES
Hisppd2a	chr2:121152588-121152650	-	chr2	121147390	121153506	Hisppd2a	1	-	121147390	121153506	255,0,0	3	138,63,126	0,5197,5990	Ppip5k1	MmuEX0036605	chr2:121152588-121152650	63	chr2:121153381,121152588-121152650,121147528	C1	38.57	OK,OK,OK,B1,C1@37.41,59.59	44	OK,OK,LOW,B1,C1@23.76,30.24	32.31	OK,OK,OK,B1,S@13.89,29.11	49.51	OK,OK,OK,OK,C1@38.12,38.88	58.14	VLOW,VLOW,VLOW,OK,C1@19.77,14.23	43.33	LOW,LOW,LOW,OK,C1@18.63,24.37	38.155	50.735	12.58	-0.67	YES	NO	NO
